# Supplementary material for: Influence of electromagnetic radiation emitted by daily-use electronic devices on the Eyemate® system in-vitro: a feasibility study
Source: BMC Ophthalmol. 2020 Sep 1;20:357. doi: 10.1186/s12886-020-01623-6 (PMC7461327; doi:10.1186/s12886-020-01623-6)
Supplement: Supplementary file 1 — Additional file 1. [file 12886_2020_1623_MOESM1_ESM.xls]

## Sheet: data
Date:	26.07.2019	1899-12-31 13:22:41	6D07
Duration:	01 h 58 m 17 s	150B
seq	date utc	time	ID	Zpt	Zt	Tenv	Penv
		[ms]				[C]	[hPa]
1	2019-07-26 09:21:46	283	FF0F2A4A	11819	21178	27.7	1005.5
2	2019-07-26 09:21:46	754	FF0F2A4A	11815	21166	27.7	1005.5
3	2019-07-26 09:21:46	875	FF0F2A4A	11810	21156	27.7	1005.5
4	2019-07-26 09:21:46	1106	FF0F2A4A	11811	21157	27.7	1005.5
5	2019-07-26 09:21:46	1232	FF0F2A4A	11827	21177	27.7	1005.4
6	2019-07-26 09:21:46	1354	FF0F2A4A	11826	21172	27.7	1005.4
7	2019-07-26 09:21:46	1476	FF0F2A4A	11824	21168	27.7	1005.5
8	2019-07-26 09:21:46	1599	FF0F2A4A	11825	21170	27.7	1005.5
9	2019-07-26 09:21:46	1721	FF0F2A4A	11827	21169	27.7	1005.5
10	2019-07-26 09:21:46	1843	FF0F2A4A	11826	21164	27.6	1005.5
11	2019-07-26 09:21:46	1966	FF0F2A4A	11826	21164	27.6	1005.5
12	2019-07-26 09:21:46	2088	FF0F2A4A	11824	21160	27.6	1005.5
13	2019-07-26 09:21:46	2210	FF0F2A4A	11826	21159	27.6	1005.5
14	2019-07-26 09:21:46	2333	FF0F2A4A	11824	21160	27.7	1005.5
15	2019-07-26 09:21:46	2456	FF0F2A4A	11824	21160	27.7	1005.4
16	2019-07-26 09:21:46	2578	FF0F2A4A	11825	21159	27.7	1005.4
17	2019-07-26 09:21:46	2702	FF0F2A4A	11825	21156	27.7	1005.4
18	2019-07-26 09:21:46	2824	FF0F2A4A	11824	21155	27.7	1005.4
19	2019-07-26 09:21:46	2947	FF0F2A4A	11825	21155	27.7	1005.5
20	2019-07-26 09:21:46	3069	FF0F2A4A	11823	21153	27.7	1005.5
21	2019-07-26 09:21:46	3190	FF0F2A4A	11824	21153	27.7	1005.5
22	2019-07-26 09:21:46	3312	FF0F2A4A	11824	21152	27.7	1005.5
23	2019-07-26 09:21:46	3434	FF0F2A4A	11824	21155	27.7	1005.5
24	2019-07-26 09:21:46	3556	FF0F2A4A	11823	21153	27.7	1005.5
25	2019-07-26 09:21:46	3678	FF0F2A4A	11824	21155	27.7	1005.6
26	2019-07-26 09:21:46	3801	FF0F2A4A	11823	21154	27.7	1005.6
27	2019-07-26 09:21:46	3923	FF0F2A4A	11824	21150	27.7	1005.6
28	2019-07-26 09:21:46	4045	FF0F2A4A	11823	21154	27.7	1005.6
29	2019-07-26 09:21:46	4166	FF0F2A4A	11823	21148	27.7	1005.6
30	2019-07-26 09:21:46	4287	FF0F2A4A	11823	21148	27.7	1005.6
31	2019-07-26 09:21:46	4408	FF0F2A4A	11823	21152	27.7	1005.5
32	2019-07-26 09:21:46	4529	FF0F2A4A	11823	21147	27.7	1005.5
33	2019-07-26 09:21:46	4650	FF0F2A4A	11824	21151	27.7	1005.5
34	2019-07-26 09:21:46	4771	FF0F2A4A	11824	21149	27.7	1005.5
35	2019-07-26 09:21:46	4892	FF0F2A4A	11823	21150	27.7	1005.5
36	2019-07-26 09:21:46	5013	FF0F2A4A	11824	21146	27.7	1005.5
37	2019-07-26 09:21:46	5134	FF0F2A4A	11824	21145	27.7	1005.5
38	2019-07-26 09:21:46	5255	FF0F2A4A	11824	21144	27.7	1005.5
39	2019-07-26 09:21:46	5377	FF0F2A4A	11823	21145	27.7	1005.5
40	2019-07-26 09:21:46	5498	FF0F2A4A	11824	21146	27.7	1005.5
41	2019-07-26 09:21:46	5618	FF0F2A4A	11824	21147	27.7	1005.4
42	2019-07-26 09:21:46	5738	FF0F2A4A	11823	21148	27.7	1005.4
43	2019-07-26 09:21:46	5859	FF0F2A4A	11823	21148	27.7	1005.5
44	2019-07-26 09:21:46	5980	FF0F2A4A	11823	21145	27.7	1005.5
45	2019-07-26 09:21:46	6101	FF0F2A4A	11824	21147	27.7	1005.4
46	2019-07-26 09:21:46	6222	FF0F2A4A	11823	21148	27.7	1005.4
47	2019-07-26 09:21:46	6342	FF0F2A4A	11823	21147	27.7	1005.5
48	2019-07-26 09:21:46	6463	FF0F2A4A	11822	21144	27.7	1005.5
49	2019-07-26 09:21:46	6584	FF0F2A4A	11823	21145	27.7	1005.5
50	2019-07-26 09:21:46	6705	FF0F2A4A	11824	21147	27.7	1005.5
51	2019-07-26 09:21:46	6826	FF0F2A4A	11824	21143	27.7	1005.4
52	2019-07-26 09:21:46	6947	FF0F2A4A	11824	21144	27.7	1005.4
53	2019-07-26 09:21:46	7068	FF0F2A4A	11823	21142	27.7	1005.5
54	2019-07-26 09:21:46	7189	FF0F2A4A	11823	21146	27.7	1005.5
55	2019-07-26 09:21:46	7309	FF0F2A4A	11823	21144	27.7	1005.4
56	2019-07-26 09:21:46	7430	FF0F2A4A	11824	21145	27.7	1005.4
57	2019-07-26 09:21:46	7551	FF0F2A4A	11824	21146	27.7	1005.5
58	2019-07-26 09:21:46	7673	FF0F2A4A	11824	21140	27.7	1005.5
59	2019-07-26 09:21:46	7796	FF0F2A4A	11822	21141	27.7	1005.5
60	2019-07-26 09:21:46	7916	FF0F2A4A	11822	21143	27.7	1005.5
61	2019-07-26 09:21:46	8037	FF0F2A4A	11823	21141	27.7	1005.5
62	2019-07-26 09:21:46	8158	FF0F2A4A	11823	21145	27.7	1005.5
63	2019-07-26 09:21:46	8279	FF0F2A4A	11824	21141	27.7	1005.5
64	2019-07-26 09:21:46	8400	FF0F2A4A	11823	21145	27.7	1005.5
65	2019-07-26 09:21:46	8521	FF0F2A4A	11823	21140	27.7	1005.5
66	2019-07-26 09:21:46	8642	FF0F2A4A	11824	21143	27.7	1005.5
67	2019-07-26 09:21:46	8763	FF0F2A4A	11822	21140	27.7	1005.4
68	2019-07-26 09:21:46	8884	FF0F2A4A	11823	21142	27.7	1005.4
69	2019-07-26 09:21:46	9004	FF0F2A4A	11823	21143	27.7	1005.4
70	2019-07-26 09:21:46	9125	FF0F2A4A	11823	21141	27.7	1005.4
71	2019-07-26 09:21:46	9245	FF0F2A4A	11822	21142	27.7	1005.5
72	2019-07-26 09:21:46	9366	FF0F2A4A	11822	21140	27.7	1005.5
73	2019-07-26 09:21:46	9486	FF0F2A4A	11823	21140	27.7	1005.5
74	2019-07-26 09:21:46	9607	FF0F2A4A	11823	21142	27.7	1005.5
75	2019-07-26 09:21:46	9728	FF0F2A4A	11823	21140	27.7	1005.4
76	2019-07-26 09:21:46	9848	FF0F2A4A	11823	21142	27.7	1005.4
77	2019-07-26 09:21:46	9968	FF0F2A4A	11823	21139	27.7	1005.4
78	2019-07-26 09:21:46	10090	FF0F2A4A	11823	21139	27.7	1005.4
79	2019-07-26 09:21:46	10210	FF0F2A4A	11822	21140	27.7	1005.4
80	2019-07-26 09:21:46	10330	FF0F2A4A	11822	21140	27.7	1005.4
81	2019-07-26 09:21:46	10450	FF0F2A4A	11822	21137	27.7	1005.6
82	2019-07-26 09:21:46	10570	FF0F2A4A	11822	21137	27.7	1005.6
83	2019-07-26 09:21:46	10691	FF0F2A4A	11821	21138	27.7	1005.4
84	2019-07-26 09:21:46	10812	FF0F2A4A	11822	21140	27.7	1005.4
85	2019-07-26 09:21:46	10933	FF0F2A4A	11822	21138	27.7	1005.5
86	2019-07-26 09:21:46	11054	FF0F2A4A	11821	21139	27.7	1005.5
87	2019-07-26 09:21:46	11174	FF0F2A4A	11822	21140	27.7	1005.5
88	2019-07-26 09:21:46	11295	FF0F2A4A	11822	21140	27.7	1005.5
89	2019-07-26 09:21:46	11416	FF0F2A4A	11822	21136	27.7	1005.5
90	2019-07-26 09:21:46	11537	FF0F2A4A	11821	21136	27.7	1005.5
91	2019-07-26 09:21:46	11657	FF0F2A4A	11822	21140	27.7	1005.5
92	2019-07-26 09:21:46	11778	FF0F2A4A	11822	21137	27.7	1005.5
93	2019-07-26 09:21:46	11899	FF0F2A4A	11823	21136	27.7	1005.5
94	2019-07-26 09:21:46	12020	FF0F2A4A	11822	21139	27.7	1005.5
95	2019-07-26 09:21:46	12141	FF0F2A4A	11822	21134	27.7	1005.5
96	2019-07-26 09:21:46	12263	FF0F2A4A	11822	21138	27.7	1005.5
97	2019-07-26 09:21:46	12384	FF0F2A4A	11823	21136	27.7	1005.4
98	2019-07-26 09:21:46	12505	FF0F2A4A	11822	21138	27.7	1005.4
99	2019-07-26 09:21:46	12626	FF0F2A4A	11823	21134	27.7	1005.5
100	2019-07-26 09:21:46	12746	FF0F2A4A	11822	21135	27.7	1005.5
101	2019-07-26 09:21:46	12866	FF0F2A4A	11822	21136	27.7	1005.4
102	2019-07-26 09:21:46	12987	FF0F2A4A	11821	21138	27.7	1005.4
103	2019-07-26 09:21:46	13108	FF0F2A4A	11821	21133	27.7	1005.5
104	2019-07-26 09:21:46	13229	FF0F2A4A	11822	21135	27.7	1005.5
105	2019-07-26 09:21:46	13349	FF0F2A4A	11822	21133	27.7	1005.5
106	2019-07-26 09:21:46	13470	FF0F2A4A	11821	21134	27.7	1005.5
107	2019-07-26 09:21:46	13591	FF0F2A4A	11821	21134	27.7	1005.4
108	2019-07-26 09:21:46	13712	FF0F2A4A	11822	21137	27.7	1005.4
109	2019-07-26 09:21:46	13832	FF0F2A4A	11822	21136	27.7	1005.4
110	2019-07-26 09:21:46	13953	FF0F2A4A	11821	21135	27.7	1005.4
111	2019-07-26 09:21:46	14074	FF0F2A4A	11822	21134	27.7	1005.5
112	2019-07-26 09:21:46	14195	FF0F2A4A	11821	21132	27.7	1005.5
113	2019-07-26 09:21:46	14316	FF0F2A4A	11822	21133	27.7	1005.4
114	2019-07-26 09:21:46	14436	FF0F2A4A	11821	21132	27.7	1005.4
115	2019-07-26 09:21:46	14557	FF0F2A4A	11821	21132	27.7	1005.4
116	2019-07-26 09:21:46	14678	FF0F2A4A	11821	21137	27.7	1005.4
117	2019-07-26 09:21:46	14799	FF0F2A4A	11821	21132	27.7	1005.6
118	2019-07-26 09:21:46	14919	FF0F2A4A	11821	21136	27.7	1005.6
119	2019-07-26 09:21:46	15040	FF0F2A4A	11821	21136	27.7	1005.5
120	2019-07-26 09:21:46	15161	FF0F2A4A	11822	21134	27.7	1005.5
121	2019-07-26 09:21:46	15282	FF0F2A4A	11821	21132	27.7	1005.6
122	2019-07-26 09:21:46	15403	FF0F2A4A	11822	21131	27.7	1005.6
123	2019-07-26 09:21:46	15524	FF0F2A4A	11822	21134	27.7	1005.5
124	2019-07-26 09:21:46	15645	FF0F2A4A	11823	21132	27.7	1005.5
125	2019-07-26 09:21:46	15765	FF0F2A4A	11822	21131	27.7	1005.5
126	2019-07-26 09:21:46	15886	FF0F2A4A	11822	21133	27.7	1005.5
127	2019-07-26 09:21:46	16006	FF0F2A4A	11822	21132	27.7	1005.5
128	2019-07-26 09:21:46	16127	FF0F2A4A	11822	21131	27.7	1005.5
129	2019-07-26 09:21:46	16248	FF0F2A4A	11822	21135	27.7	1005.5
130	2019-07-26 09:21:46	16368	FF0F2A4A	11821	21134	27.7	1005.5
131	2019-07-26 09:21:46	16489	FF0F2A4A	11823	21132	27.7	1005.4
132	2019-07-26 09:21:46	16609	FF0F2A4A	11821	21130	27.7	1005.5
133	2019-07-26 09:21:46	16730	FF0F2A4A	11822	21132	27.7	1005.5
134	2019-07-26 09:21:46	16851	FF0F2A4A	11822	21131	27.7	1005.5
135	2019-07-26 09:21:46	16972	FF0F2A4A	11822	21132	27.7	1005.4
136	2019-07-26 09:21:46	17092	FF0F2A4A	11821	21133	27.7	1005.4
137	2019-07-26 09:21:46	17213	FF0F2A4A	11821	21133	27.7	1005.4
138	2019-07-26 09:21:46	17334	FF0F2A4A	11822	21129	27.7	1005.5
139	2019-07-26 09:21:46	17455	FF0F2A4A	11821	21131	27.7	1005.5
140	2019-07-26 09:21:46	17576	FF0F2A4A	11821	21132	27.7	1005.5
141	2019-07-26 09:21:46	17697	FF0F2A4A	11823	21129	27.7	1005.5
142	2019-07-26 09:21:46	17818	FF0F2A4A	11821	21133	27.7	1005.5
143	2019-07-26 09:21:46	17939	FF0F2A4A	11821	21129	27.7	1005.5
144	2019-07-26 09:21:46	18060	FF0F2A4A	11821	21133	27.7	1005.5
145	2019-07-26 09:21:46	18180	FF0F2A4A	11822	21131	27.7	1005.5
146	2019-07-26 09:21:46	18301	FF0F2A4A	11821	21129	27.7	1005.5
147	2019-07-26 09:21:46	18422	FF0F2A4A	11821	21128	27.7	1005.4
148	2019-07-26 09:21:46	18543	FF0F2A4A	11821	21129	27.7	1005.5
149	2019-07-26 09:21:46	18663	FF0F2A4A	11821	21132	27.7	1005.5
150	2019-07-26 09:21:46	18785	FF0F2A4A	11822	21131	27.7	1005.5
151	2019-07-26 09:21:46	18906	FF0F2A4A	11821	21132	27.7	1005.5
152	2019-07-26 09:21:46	19026	FF0F2A4A	11821	21131	27.7	1005.5
153	2019-07-26 09:21:46	19147	FF0F2A4A	11821	21132	27.7	1005.5
154	2019-07-26 09:21:46	19267	FF0F2A4A	11821	21128	27.7	1005.5
155	2019-07-26 09:21:46	19388	FF0F2A4A	11821	21128	27.7	1005.5
156	2019-07-26 09:21:46	19509	FF0F2A4A	11820	21132	27.7	1005.5
157	2019-07-26 09:21:46	19630	FF0F2A4A	11821	21128	27.7	1005.5
158	2019-07-26 09:21:46	19751	FF0F2A4A	11821	21128	27.7	1005.5
159	2019-07-26 09:21:46	19872	FF0F2A4A	11821	21128	27.7	1005.5
160	2019-07-26 09:21:46	19993	FF0F2A4A	11822	21131	27.7	1005.6
161	2019-07-26 09:21:46	20113	FF0F2A4A	11821	21131	27.7	1005.5
162	2019-07-26 09:21:46	20234	FF0F2A4A	11822	21131	27.7	1005.5
163	2019-07-26 09:21:46	20354	FF0F2A4A	11820	21128	27.7	1005.5
164	2019-07-26 09:21:46	20475	FF0F2A4A	11821	21127	27.7	1005.5
165	2019-07-26 09:21:46	20596	FF0F2A4A	11820	21130	27.7	1005.5
166	2019-07-26 09:21:46	20717	FF0F2A4A	11821	21127	27.7	1005.5
167	2019-07-26 09:21:46	20839	FF0F2A4A	11821	21130	27.7	1005.5
168	2019-07-26 09:21:46	20960	FF0F2A4A	11820	21127	27.7	1005.5
169	2019-07-26 09:21:46	21081	FF0F2A4A	11821	21131	27.7	1005.5
170	2019-07-26 09:21:46	21201	FF0F2A4A	11821	21126	27.7	1005.5
171	2019-07-26 09:21:46	21322	FF0F2A4A	11822	21125	27.7	1005.5
172	2019-07-26 09:21:46	21443	FF0F2A4A	11821	21130	27.7	1005.5
173	2019-07-26 09:21:46	21564	FF0F2A4A	11822	21126	27.7	1005.5
174	2019-07-26 09:21:46	21685	FF0F2A4A	11821	21129	27.7	1005.5
175	2019-07-26 09:21:46	21806	FF0F2A4A	11821	21126	27.7	1005.5
176	2019-07-26 09:21:46	21927	FF0F2A4A	11821	21130	27.7	1005.5
177	2019-07-26 09:21:46	22048	FF0F2A4A	11821	21126	27.7	1005.5
178	2019-07-26 09:21:46	22169	FF0F2A4A	11820	21128	27.7	1005.5
179	2019-07-26 09:21:46	22289	FF0F2A4A	11820	21126	27.7	1005.5
180	2019-07-26 09:21:46	22410	FF0F2A4A	11819	21128	27.7	1005.5
181	2019-07-26 09:21:46	22530	FF0F2A4A	11820	21126	27.7	1005.4
182	2019-07-26 09:21:46	22651	FF0F2A4A	11821	21125	27.7	1005.4
183	2019-07-26 09:21:46	22771	FF0F2A4A	11821	21131	27.7	1005.5
184	2019-07-26 09:21:46	22892	FF0F2A4A	11820	21128	27.7	1005.5
185	2019-07-26 09:21:46	23013	FF0F2A4A	11821	21124	27.7	1005.5
186	2019-07-26 09:21:46	23134	FF0F2A4A	11820	21129	27.7	1005.5
187	2019-07-26 09:21:46	23255	FF0F2A4A	11819	21130	27.7	1005.6
188	2019-07-26 09:21:46	23375	FF0F2A4A	11820	21128	27.7	1005.5
189	2019-07-26 09:21:46	23496	FF0F2A4A	11820	21126	27.7	1005.4
190	2019-07-26 09:21:46	23616	FF0F2A4A	11820	21128	27.7	1005.4
191	2019-07-26 09:21:46	23737	FF0F2A4A	11820	21127	27.7	1005.5
192	2019-07-26 09:21:46	23857	FF0F2A4A	11820	21125	27.7	1005.5
193	2019-07-26 09:21:46	23978	FF0F2A4A	11820	21124	27.7	1005.5
194	2019-07-26 09:21:46	24099	FF0F2A4A	11820	21124	27.7	1005.5
195	2019-07-26 09:21:46	24220	FF0F2A4A	11821	21124	27.7	1005.5
196	2019-07-26 09:21:46	24341	FF0F2A4A	11820	21124	27.7	1005.5
197	2019-07-26 09:21:46	24462	FF0F2A4A	11821	21125	27.7	1005.5
198	2019-07-26 09:21:46	24583	FF0F2A4A	11819	21127	27.7	1005.5
199	2019-07-26 09:21:46	24703	FF0F2A4A	11821	21123	27.7	1005.5
200	2019-07-26 09:21:46	24824	FF0F2A4A	11820	21124	27.7	1005.5
201	2019-07-26 09:21:46	24944	FF0F2A4A	11821	21125	27.7	1005.5
202	2019-07-26 09:21:46	25065	FF0F2A4A	11820	21128	27.7	1005.5
203	2019-07-26 09:21:46	25186	FF0F2A4A	11819	21126	27.7	1005.5
204	2019-07-26 09:21:46	25307	FF0F2A4A	11820	21124	27.7	1005.5
205	2019-07-26 09:21:46	25428	FF0F2A4A	11821	21123	27.7	1005.6
206	2019-07-26 09:21:46	25549	FF0F2A4A	11821	21123	27.7	1005.6
207	2019-07-26 09:21:46	25670	FF0F2A4A	11820	21125	27.7	1005.5
208	2019-07-26 09:21:46	25790	FF0F2A4A	11820	21124	27.7	1005.5
209	2019-07-26 09:21:46	25911	FF0F2A4A	11820	21122	27.7	1005.5
210	2019-07-26 09:21:46	26032	FF0F2A4A	11821	21123	27.7	1005.5
211	2019-07-26 09:21:46	26153	FF0F2A4A	11821	21123	27.7	1005.5
212	2019-07-26 09:21:46	26274	FF0F2A4A	11821	21122	27.7	1005.5
213	2019-07-26 09:21:46	26395	FF0F2A4A	11820	21121	27.7	1005.5
214	2019-07-26 09:21:46	26516	FF0F2A4A	11821	21122	27.7	1005.5
215	2019-07-26 09:21:46	26637	FF0F2A4A	11821	21124	27.7	1005.5
216	2019-07-26 09:21:46	26758	FF0F2A4A	11821	21124	27.7	1005.5
217	2019-07-26 09:21:46	26878	FF0F2A4A	11821	21123	27.7	1005.5
218	2019-07-26 09:21:46	26999	FF0F2A4A	11821	21122	27.7	1005.5
219	2019-07-26 09:21:46	27119	FF0F2A4A	11821	21126	27.7	1005.5
220	2019-07-26 09:21:46	27240	FF0F2A4A	11820	21122	27.7	1005.5
221	2019-07-26 09:21:46	27361	FF0F2A4A	11821	21124	27.7	1005.5
222	2019-07-26 09:21:46	27597	FF0F2A4A	11821	21123	27.7	1005.5
223	2019-07-26 09:21:46	27721	FF0F2A4A	11821	21123	27.7	1005.5
224	2019-07-26 09:21:46	27844	FF0F2A4A	11820	21125	27.7	1005.5
225	2019-07-26 09:21:46	27964	FF0F2A4A	11821	21121	27.7	1005.5
226	2019-07-26 09:21:46	28085	FF0F2A4A	11820	21121	27.7	1005.4
227	2019-07-26 09:21:46	28206	FF0F2A4A	11820	21121	27.7	1005.4
228	2019-07-26 09:21:46	28327	FF0F2A4A	11821	21120	27.7	1005.5
229	2019-07-26 09:21:46	28449	FF0F2A4A	11821	21122	27.7	1005.5
230	2019-07-26 09:21:46	28570	FF0F2A4A	11821	21122	27.7	1005.4
231	2019-07-26 09:21:46	28691	FF0F2A4A	11821	21122	27.7	1005.4
232	2019-07-26 09:21:46	28811	FF0F2A4A	11820	21126	27.7	1005.5
233	2019-07-26 09:21:46	28932	FF0F2A4A	11820	21120	27.7	1005.5
234	2019-07-26 09:21:46	29054	FF0F2A4A	11820	21122	27.7	1005.5
235	2019-07-26 09:21:46	29175	FF0F2A4A	11820	21122	27.7	1005.5
236	2019-07-26 09:21:46	29295	FF0F2A4A	11820	21124	27.7	1005.5
237	2019-07-26 09:21:46	29416	FF0F2A4A	11820	21122	27.7	1005.5
238	2019-07-26 09:21:46	29537	FF0F2A4A	11820	21121	27.7	1005.4
239	2019-07-26 09:21:46	29658	FF0F2A4A	11820	21125	27.7	1005.4
240	2019-07-26 09:21:46	29779	FF0F2A4A	11821	21122	27.7	1005.4
241	2019-07-26 09:21:46	29900	FF0F2A4A	11821	21121	27.7	1005.4
242	2019-07-26 09:21:46	30020	FF0F2A4A	11820	21120	27.7	1005.5
243	2019-07-26 09:21:46	30142	FF0F2A4A	11821	21120	27.7	1005.5
244	2019-07-26 09:21:46	30264	FF0F2A4A	11820	21121	27.7	1005.4
245	2019-07-26 09:21:46	30386	FF0F2A4A	11820	21120	27.7	1005.4
246	2019-07-26 09:21:46	30506	FF0F2A4A	11819	21124	27.7	1005.4
247	2019-07-26 09:21:46	30626	FF0F2A4A	11820	21122	27.7	1005.4
248	2019-07-26 09:21:46	30747	FF0F2A4A	11819	21122	27.7	1005.5
249	2019-07-26 09:21:46	30868	FF0F2A4A	11821	21120	27.7	1005.5
250	2019-07-26 09:21:46	30989	FF0F2A4A	11819	21124	27.7	1005.5
251	2019-07-26 09:21:46	31110	FF0F2A4A	11820	21120	27.7	1005.5
252	2019-07-26 09:21:46	31232	FF0F2A4A	11821	21120	27.7	1005.5
253	2019-07-26 09:21:46	31355	FF0F2A4A	11821	21119	27.7	1005.5
254	2019-07-26 09:21:46	31475	FF0F2A4A	11820	21124	27.7	1005.4
255	2019-07-26 09:21:46	31596	FF0F2A4A	11821	21121	27.7	1005.4
256	2019-07-26 09:21:46	31717	FF0F2A4A	11819	21123	27.7	1005.4
257	2019-07-26 09:21:46	31838	FF0F2A4A	11818	21124	27.7	1005.4
258	2019-07-26 09:21:46	31959	FF0F2A4A	11819	21124	27.7	1005.6
259	2019-07-26 09:21:46	32080	FF0F2A4A	11818	21119	27.7	1005.6
260	2019-07-26 09:21:46	32201	FF0F2A4A	11819	21123	27.7	1005.5
261	2019-07-26 09:21:46	32321	FF0F2A4A	11821	21120	27.7	1005.5
262	2019-07-26 09:21:46	32442	FF0F2A4A	11820	21120	27.7	1005.5
263	2019-07-26 09:21:46	32563	FF0F2A4A	11819	21124	27.7	1005.5
264	2019-07-26 09:21:46	32684	FF0F2A4A	11819	21123	27.7	1005.4
265	2019-07-26 09:21:46	32805	FF0F2A4A	11819	21122	27.7	1005.4
266	2019-07-26 09:21:46	33039	FF0F2A4A	11819	21122	27.7	1005.5
267	2019-07-26 09:21:46	33160	FF0F2A4A	11819	21122	27.7	1005.4
268	2019-07-26 09:21:46	33281	FF0F2A4A	11820	21123	27.7	1005.4
269	2019-07-26 09:21:46	33401	FF0F2A4A	11819	21122	27.7	1005.4
270	2019-07-26 09:21:46	33522	FF0F2A4A	11820	21120	27.7	1005.4
271	2019-07-26 09:21:46	33642	FF0F2A4A	11821	21118	27.7	1005.4
272	2019-07-26 09:21:46	33763	FF0F2A4A	11820	21121	27.7	1005.4
273	2019-07-26 09:21:46	33883	FF0F2A4A	11820	21122	27.7	1005.5
274	2019-07-26 09:21:46	34004	FF0F2A4A	11821	21119	27.7	1005.5
275	2019-07-26 09:21:46	34125	FF0F2A4A	11819	21121	27.7	1005.4
276	2019-07-26 09:21:46	34246	FF0F2A4A	11819	21121	27.7	1005.4
277	2019-07-26 09:21:46	34367	FF0F2A4A	11820	21122	27.7	1005.5
278	2019-07-26 09:21:46	34487	FF0F2A4A	11820	21119	27.7	1005.5
279	2019-07-26 09:21:46	34608	FF0F2A4A	11820	21119	27.7	1005.4
280	2019-07-26 09:21:46	34729	FF0F2A4A	11820	21120	27.7	1005.4
281	2019-07-26 09:21:46	34850	FF0F2A4A	11820	21122	27.7	1005.4
282	2019-07-26 09:21:46	34970	FF0F2A4A	11820	21122	27.7	1005.5
283	2019-07-26 09:21:46	35090	FF0F2A4A	11821	21120	27.7	1005.5
284	2019-07-26 09:21:46	35212	FF0F2A4A	11821	21118	27.7	1005.4
285	2019-07-26 09:21:46	35333	FF0F2A4A	11820	21118	27.7	1005.5
286	2019-07-26 09:21:46	35454	FF0F2A4A	11821	21118	27.7	1005.5
287	2019-07-26 09:21:46	35574	FF0F2A4A	11820	21122	27.7	1005.4
288	2019-07-26 09:21:46	35695	FF0F2A4A	11821	21118	27.7	1005.4
289	2019-07-26 09:21:46	35815	FF0F2A4A	11819	21122	27.7	1005.5
290	2019-07-26 09:21:46	35936	FF0F2A4A	11821	21118	27.7	1005.6
291	2019-07-26 09:21:46	36056	FF0F2A4A	11820	21118	27.7	1005.5
292	2019-07-26 09:21:46	36177	FF0F2A4A	11819	21119	27.7	1005.5
293	2019-07-26 09:21:46	36298	FF0F2A4A	11819	21120	27.7	1005.5
294	2019-07-26 09:21:46	36419	FF0F2A4A	11820	21117	27.7	1005.4
295	2019-07-26 09:21:46	36540	FF0F2A4A	11819	21120	27.7	1005.5
296	2019-07-26 09:21:46	36661	FF0F2A4A	11821	21116	27.7	1005.5
297	2019-07-26 09:21:46	36782	FF0F2A4A	11821	21117	27.7	1005.4
298	2019-07-26 09:21:46	36902	FF0F2A4A	11820	21117	27.7	1005.5
299	2019-07-26 09:21:46	37023	FF0F2A4A	11820	21116	27.7	1005.6
300	2019-07-26 09:21:46	37143	FF0F2A4A	11820	21117	27.7	1005.5
301	2019-07-26 09:21:46	37264	FF0F2A4A	11820	21118	27.7	1005.4
302	2019-07-26 09:21:46	37385	FF0F2A4A	11821	21118	27.7	1005.5
303	2019-07-26 09:21:46	37506	FF0F2A4A	11819	21121	27.7	1005.6
304	2019-07-26 09:21:46	37627	FF0F2A4A	11820	21122	27.7	1005.6
305	2019-07-26 09:21:46	37748	FF0F2A4A	11819	21120	27.7	1005.6
306	2019-07-26 09:21:46	37869	FF0F2A4A	11819	21122	27.7	1005.6
307	2019-07-26 09:21:46	37989	FF0F2A4A	11819	21120	27.7	1005.5
308	2019-07-26 09:21:46	38109	FF0F2A4A	11820	21120	27.7	1005.5
309	2019-07-26 09:21:46	38229	FF0F2A4A	11820	21120	27.7	1005.5
310	2019-07-26 09:21:46	38350	FF0F2A4A	11819	21120	27.7	1005.5
311	2019-07-26 09:21:46	38471	FF0F2A4A	11820	21116	27.7	1005.6
312	2019-07-26 09:21:46	38592	FF0F2A4A	11820	21116	27.7	1005.6
313	2019-07-26 09:21:46	38713	FF0F2A4A	11820	21116	27.7	1005.5
314	2019-07-26 09:21:46	38834	FF0F2A4A	11820	21118	27.7	1005.5
315	2019-07-26 09:21:46	38955	FF0F2A4A	11820	21120	27.7	1005.5
316	2019-07-26 09:21:46	39077	FF0F2A4A	11820	21120	27.7	1005.5
317	2019-07-26 09:21:46	39197	FF0F2A4A	11820	21118	27.7	1005.5
318	2019-07-26 09:21:46	39318	FF0F2A4A	11820	21119	27.7	1005.5
319	2019-07-26 09:21:46	39440	FF0F2A4A	11820	21116	27.7	1005.5
320	2019-07-26 09:21:46	39561	FF0F2A4A	11821	21117	27.7	1005.5
321	2019-07-26 09:21:46	39683	FF0F2A4A	11820	21115	27.7	1005.5
322	2019-07-26 09:21:46	39804	FF0F2A4A	11820	21118	27.7	1005.5
323	2019-07-26 09:21:46	39925	FF0F2A4A	11820	21117	27.7	1005.5
324	2019-07-26 09:21:46	40046	FF0F2A4A	11820	21118	27.7	1005.5
325	2019-07-26 09:21:46	40166	FF0F2A4A	11820	21115	27.7	1005.5
326	2019-07-26 09:21:46	40287	FF0F2A4A	11820	21118	27.7	1005.5
327	2019-07-26 09:21:46	40408	FF0F2A4A	11820	21115	27.7	1005.5
328	2019-07-26 09:21:46	40529	FF0F2A4A	11819	21117	27.7	1005.5
329	2019-07-26 09:21:46	40650	FF0F2A4A	11819	21119	27.7	1005.5
330	2019-07-26 09:21:46	40771	FF0F2A4A	11819	21120	27.7	1005.5
331	2019-07-26 09:21:46	40894	FF0F2A4A	11819	21118	27.7	1005.6
332	2019-07-26 09:21:46	41014	FF0F2A4A	11820	21116	27.7	1005.6
333	2019-07-26 09:21:46	41135	FF0F2A4A	11820	21118	27.7	1005.5
334	2019-07-26 09:21:46	41255	FF0F2A4A	11820	21119	27.7	1005.5
335	2019-07-26 09:21:46	41376	FF0F2A4A	11821	21116	27.7	1005.5
336	2019-07-26 09:21:46	41498	FF0F2A4A	11820	21116	27.7	1005.5
337	2019-07-26 09:21:46	41621	FF0F2A4A	11819	21119	27.7	1005.5
338	2019-07-26 09:21:46	41742	FF0F2A4A	11820	21115	27.7	1005.5
339	2019-07-26 09:21:46	41863	FF0F2A4A	11819	21119	27.7	1005.5
340	2019-07-26 09:21:46	41985	FF0F2A4A	11820	21119	27.7	1005.5
341	2019-07-26 09:21:46	42107	FF0F2A4A	11819	21118	27.7	1005.5
342	2019-07-26 09:21:46	42229	FF0F2A4A	11820	21117	27.7	1005.5
343	2019-07-26 09:21:46	42351	FF0F2A4A	11819	21119	27.7	1005.5
344	2019-07-26 09:21:46	42472	FF0F2A4A	11820	21119	27.7	1005.5
345	2019-07-26 09:21:46	42593	FF0F2A4A	11820	21117	27.7	1005.5
346	2019-07-26 09:21:46	42714	FF0F2A4A	11820	21114	27.7	1005.5
347	2019-07-26 09:21:46	42835	FF0F2A4A	11819	21119	27.7	1005.5
348	2019-07-26 09:21:46	42956	FF0F2A4A	11819	21119	27.8	1005.5
349	2019-07-26 09:21:46	43078	FF0F2A4A	11819	21116	27.8	1005.4
350	2019-07-26 09:21:46	43198	FF0F2A4A	11819	21118	27.7	1005.4
351	2019-07-26 09:21:46	43318	FF0F2A4A	11820	21115	27.7	1005.5
352	2019-07-26 09:21:46	43440	FF0F2A4A	11819	21117	27.8	1005.5
353	2019-07-26 09:21:46	43561	FF0F2A4A	11820	21115	27.8	1005.5
354	2019-07-26 09:21:46	43684	FF0F2A4A	11821	21114	27.8	1005.5
355	2019-07-26 09:21:46	43807	FF0F2A4A	11819	21117	27.8	1005.5
356	2019-07-26 09:21:46	43928	FF0F2A4A	11820	21117	27.8	1005.5
357	2019-07-26 09:21:46	44051	FF0F2A4A	11820	21114	27.8	1005.5
358	2019-07-26 09:21:46	44173	FF0F2A4A	11819	21117	27.8	1005.5
359	2019-07-26 09:21:46	44296	FF0F2A4A	11820	21117	27.8	1005.4
360	2019-07-26 09:21:46	44417	FF0F2A4A	11820	21116	27.8	1005.4
361	2019-07-26 09:21:46	44538	FF0F2A4A	11819	21113	27.8	1005.4
362	2019-07-26 09:21:46	44659	FF0F2A4A	11819	21117	27.8	1005.4
363	2019-07-26 09:21:46	44779	FF0F2A4A	11819	21116	27.8	1005.4
364	2019-07-26 09:21:46	44900	FF0F2A4A	11819	21113	27.8	1005.4
365	2019-07-26 09:21:46	45021	FF0F2A4A	11820	21114	27.8	1005.5
366	2019-07-26 09:21:46	45144	FF0F2A4A	11820	21117	27.8	1005.5
367	2019-07-26 09:21:46	45266	FF0F2A4A	11820	21117	27.8	1005.5
368	2019-07-26 09:21:46	45388	FF0F2A4A	11818	21114	27.8	1005.5
369	2019-07-26 09:21:46	45511	FF0F2A4A	11820	21117	27.8	1005.4
370	2019-07-26 09:21:46	45632	FF0F2A4A	11820	21116	27.8	1005.4
371	2019-07-26 09:21:46	45753	FF0F2A4A	11820	21117	27.8	1005.6
372	2019-07-26 09:21:46	45873	FF0F2A4A	11821	21113	27.8	1005.6
373	2019-07-26 09:21:46	45994	FF0F2A4A	11821	21115	27.8	1005.4
374	2019-07-26 09:21:46	46115	FF0F2A4A	11819	21112	27.8	1005.4
375	2019-07-26 09:21:46	46236	FF0F2A4A	11819	21116	27.8	1005.4
376	2019-07-26 09:21:46	46356	FF0F2A4A	11819	21115	27.8	1005.4
377	2019-07-26 09:21:46	46477	FF0F2A4A	11820	21117	27.8	1005.5
378	2019-07-26 09:21:46	46600	FF0F2A4A	11819	21118	27.8	1005.5
379	2019-07-26 09:21:46	46722	FF0F2A4A	11819	21116	27.8	1005.5
380	2019-07-26 09:21:46	46843	FF0F2A4A	11820	21117	27.8	1005.5
381	2019-07-26 09:21:46	46965	FF0F2A4A	11821	21112	27.8	1005.5
382	2019-07-26 09:21:46	47088	FF0F2A4A	11820	21113	27.8	1005.5
383	2019-07-26 09:21:46	47208	FF0F2A4A	11820	21117	27.8	1005.4
384	2019-07-26 09:21:46	47329	FF0F2A4A	11820	21114	27.8	1005.4
385	2019-07-26 09:21:46	47450	FF0F2A4A	11819	21118	27.8	1005.4
386	2019-07-26 09:21:46	47571	FF0F2A4A	11820	21114	27.8	1005.4
387	2019-07-26 09:21:46	47691	FF0F2A4A	11819	21117	27.8	1005.5
388	2019-07-26 09:21:46	47811	FF0F2A4A	11820	21116	27.8	1005.5
389	2019-07-26 09:21:46	47933	FF0F2A4A	11819	21117	27.8	1005.5
390	2019-07-26 09:21:46	48056	FF0F2A4A	11820	21117	27.8	1005.5
391	2019-07-26 09:21:46	48179	FF0F2A4A	11819	21117	27.8	1005.4
392	2019-07-26 09:21:46	48300	FF0F2A4A	11821	21113	27.8	1005.4
393	2019-07-26 09:21:46	48421	FF0F2A4A	11819	21116	27.8	1005.5
394	2019-07-26 09:21:46	48542	FF0F2A4A	11820	21115	27.8	1005.5
395	2019-07-26 09:21:46	48663	FF0F2A4A	11820	21113	27.8	1005.4
396	2019-07-26 09:21:46	48784	FF0F2A4A	11820	21115	27.8	1005.4
397	2019-07-26 09:21:46	48905	FF0F2A4A	11819	21115	27.8	1005.4
398	2019-07-26 09:21:46	49025	FF0F2A4A	11820	21113	27.8	1005.4
399	2019-07-26 09:21:46	49146	FF0F2A4A	11820	21117	27.8	1005.5
400	2019-07-26 09:21:46	49268	FF0F2A4A	11820	21117	27.8	1005.5
401	2019-07-26 09:21:46	49391	FF0F2A4A	11820	21115	27.8	1005.4
402	2019-07-26 09:21:46	49511	FF0F2A4A	11820	21114	27.8	1005.4
403	2019-07-26 09:21:46	49633	FF0F2A4A	11819	21115	27.8	1005.4
404	2019-07-26 09:21:46	49754	FF0F2A4A	11819	21115	27.8	1005.4
405	2019-07-26 09:21:46	49874	FF0F2A4A	11818	21112	27.8	1005.4
406	2019-07-26 09:21:46	49995	FF0F2A4A	11819	21116	27.8	1005.4
407	2019-07-26 09:21:46	50115	FF0F2A4A	11819	21113	27.8	1005.4
408	2019-07-26 09:21:46	50236	FF0F2A4A	11820	21114	27.8	1005.4
409	2019-07-26 09:21:46	50358	FF0F2A4A	11820	21114	27.8	1005.5
410	2019-07-26 09:21:46	50479	FF0F2A4A	11820	21116	27.8	1005.5
411	2019-07-26 09:21:46	50600	FF0F2A4A	11819	21115	27.8	1005.4
412	2019-07-26 09:21:46	50721	FF0F2A4A	11819	21115	27.8	1005.4
413	2019-07-26 09:21:46	50842	FF0F2A4A	11819	21113	27.8	1005.4
414	2019-07-26 09:21:46	50964	FF0F2A4A	11820	21115	27.8	1005.4
415	2019-07-26 09:21:46	51085	FF0F2A4A	11820	21114	27.8	1005.4
416	2019-07-26 09:21:46	51206	FF0F2A4A	11821	21112	27.8	1005.4
417	2019-07-26 09:21:46	51327	FF0F2A4A	11820	21111	27.8	1005.5
418	2019-07-26 09:21:46	51447	FF0F2A4A	11820	21116	27.8	1005.5
419	2019-07-26 09:21:46	51568	FF0F2A4A	11818	21112	27.8	1005.4
420	2019-07-26 09:21:46	51690	FF0F2A4A	11819	21115	27.8	1005.4
421	2019-07-26 09:21:46	51811	FF0F2A4A	11818	21112	27.8	1005.4
422	2019-07-26 09:21:46	51932	FF0F2A4A	11819	21111	27.8	1005.4
423	2019-07-26 09:21:46	52053	FF0F2A4A	11819	21111	27.8	1005.4
424	2019-07-26 09:21:46	52174	FF0F2A4A	11820	21114	27.8	1005.4
425	2019-07-26 09:21:46	52294	FF0F2A4A	11819	21112	27.8	1005.5
426	2019-07-26 09:21:46	52415	FF0F2A4A	11819	21114	27.8	1005.6
427	2019-07-26 09:21:46	52536	FF0F2A4A	11818	21113	27.8	1005.5
428	2019-07-26 09:21:46	52657	FF0F2A4A	11820	21114	27.8	1005.4
429	2019-07-26 09:21:46	52777	FF0F2A4A	11819	21115	27.8	1005.4
430	2019-07-26 09:21:46	52898	FF0F2A4A	11819	21114	27.8	1005.5
431	2019-07-26 09:21:46	53019	FF0F2A4A	11820	21115	27.8	1005.4
432	2019-07-26 09:21:46	53140	FF0F2A4A	11818	21112	27.8	1005.3
433	2019-07-26 09:21:46	53261	FF0F2A4A	11819	21114	27.8	1005.4
434	2019-07-26 09:21:46	53382	FF0F2A4A	11819	21112	27.8	1005.5
435	2019-07-26 09:21:46	53503	FF0F2A4A	11819	21114	27.8	1005.5
436	2019-07-26 09:21:46	53624	FF0F2A4A	11819	21115	27.8	1005.5
437	2019-07-26 09:21:46	53745	FF0F2A4A	11819	21115	27.8	1005.5
438	2019-07-26 09:21:46	53866	FF0F2A4A	11820	21112	27.8	1005.4
439	2019-07-26 09:21:46	53987	FF0F2A4A	11819	21115	27.8	1005.4
440	2019-07-26 09:21:46	54107	FF0F2A4A	11819	21114	27.8	1005.4
441	2019-07-26 09:21:46	54229	FF0F2A4A	11819	21115	27.8	1005.4
442	2019-07-26 09:21:46	54350	FF0F2A4A	11818	21114	27.8	1005.5
443	2019-07-26 09:21:46	54471	FF0F2A4A	11819	21116	27.8	1005.5
444	2019-07-26 09:21:46	54592	FF0F2A4A	11819	21114	27.8	1005.5
445	2019-07-26 09:21:46	54713	FF0F2A4A	11819	21115	27.8	1005.4
446	2019-07-26 09:21:46	54834	FF0F2A4A	11820	21112	27.8	1005.4
447	2019-07-26 09:21:46	54955	FF0F2A4A	11820	21115	27.8	1005.5
448	2019-07-26 09:21:46	55076	FF0F2A4A	11819	21115	27.8	1005.5
449	2019-07-26 09:21:46	55196	FF0F2A4A	11819	21112	27.8	1005.4
450	2019-07-26 09:21:46	55317	FF0F2A4A	11818	21113	27.8	1005.4
451	2019-07-26 09:21:46	55438	FF0F2A4A	11818	21112	27.8	1005.5
452	2019-07-26 09:21:46	55559	FF0F2A4A	11819	21114	27.8	1005.5
453	2019-07-26 09:21:46	55680	FF0F2A4A	11819	21112	27.8	1005.6
454	2019-07-26 09:21:46	55801	FF0F2A4A	11819	21112	27.8	1005.6
455	2019-07-26 09:21:46	55922	FF0F2A4A	11819	21113	27.8	1005.4
456	2019-07-26 09:21:46	56043	FF0F2A4A	11819	21112	27.8	1005.4
457	2019-07-26 09:21:46	56164	FF0F2A4A	11818	21111	27.8	1005.5
458	2019-07-26 09:21:46	56285	FF0F2A4A	11818	21111	27.8	1005.5
459	2019-07-26 09:21:46	56406	FF0F2A4A	11820	21110	27.8	1005.4
460	2019-07-26 09:21:46	56526	FF0F2A4A	11820	21114	27.8	1005.4
461	2019-07-26 09:21:46	56647	FF0F2A4A	11819	21114	27.8	1005.4
462	2019-07-26 09:21:46	56768	FF0F2A4A	11820	21114	27.8	1005.4
463	2019-07-26 09:21:46	56889	FF0F2A4A	11818	21114	27.8	1005.5
464	2019-07-26 09:21:46	57010	FF0F2A4A	11819	21111	27.8	1005.5
465	2019-07-26 09:21:46	57131	FF0F2A4A	11820	21111	27.8	1005.5
466	2019-07-26 09:21:46	57253	FF0F2A4A	11819	21111	27.8	1005.5
467	2019-07-26 09:21:46	57374	FF0F2A4A	11819	21113	27.8	1005.4
468	2019-07-26 09:21:46	57495	FF0F2A4A	11820	21114	27.8	1005.4
469	2019-07-26 09:21:46	57616	FF0F2A4A	11819	21114	27.8	1005.4
470	2019-07-26 09:21:46	57738	FF0F2A4A	11818	21110	27.8	1005.4
471	2019-07-26 09:21:46	57859	FF0F2A4A	11818	21110	27.8	1005.5
472	2019-07-26 09:21:46	57980	FF0F2A4A	11819	21113	27.8	1005.5
473	2019-07-26 09:21:46	58101	FF0F2A4A	11818	21110	27.8	1005.6
474	2019-07-26 09:21:46	58222	FF0F2A4A	11818	21109	27.8	1005.6
475	2019-07-26 09:21:46	58342	FF0F2A4A	11818	21110	27.8	1005.5
476	2019-07-26 09:21:46	58465	FF0F2A4A	11819	21113	27.8	1005.5
477	2019-07-26 09:21:46	58588	FF0F2A4A	11818	21113	27.8	1005.5
478	2019-07-26 09:21:46	58710	FF0F2A4A	11818	21110	27.8	1005.5
479	2019-07-26 09:21:46	58831	FF0F2A4A	11819	21110	27.8	1005.4
480	2019-07-26 09:21:46	58952	FF0F2A4A	11819	21114	27.8	1005.4
481	2019-07-26 09:21:46	59073	FF0F2A4A	11818	21110	27.8	1005.4
482	2019-07-26 09:21:46	59194	FF0F2A4A	11818	21110	27.8	1005.4
483	2019-07-26 09:21:46	59315	FF0F2A4A	11818	21110	27.8	1005.5
484	2019-07-26 09:21:46	59436	FF0F2A4A	11819	21114	27.8	1005.5
485	2019-07-26 09:21:46	59559	FF0F2A4A	11818	21113	27.8	1005.4
486	2019-07-26 09:21:46	59680	FF0F2A4A	11819	21110	27.8	1005.4
487	2019-07-26 09:21:46	59801	FF0F2A4A	11818	21109	27.8	1005.4
488	2019-07-26 09:21:46	59922	FF0F2A4A	11818	21111	27.8	1005.4
489	2019-07-26 09:21:46	60043	FF0F2A4A	11818	21109	27.8	1005.4
490	2019-07-26 09:21:46	60164	FF0F2A4A	11819	21112	27.8	1005.4
491	2019-07-26 09:21:46	60284	FF0F2A4A	11817	21112	27.8	1005.4
492	2019-07-26 09:21:46	60405	FF0F2A4A	11818	21108	27.8	1005.4
493	2019-07-26 09:21:46	60525	FF0F2A4A	11819	21113	27.8	1005.4
494	2019-07-26 09:21:46	60646	FF0F2A4A	11820	21112	27.8	1005.4
495	2019-07-26 09:21:46	60766	FF0F2A4A	11820	21113	27.8	1005.4
496	2019-07-26 09:21:46	60887	FF0F2A4A	11819	21109	27.8	1005.4
497	2019-07-26 09:21:46	61009	FF0F2A4A	11818	21110	27.8	1005.4
498	2019-07-26 09:21:46	61130	FF0F2A4A	11818	21109	27.8	1005.4
499	2019-07-26 09:21:46	61251	FF0F2A4A	11818	21110	27.8	1005.5
500	2019-07-26 09:21:46	61372	FF0F2A4A	11819	21112	27.8	1005.5
501	2019-07-26 09:21:46	61495	FF0F2A4A	11817	21113	27.8	1005.4
502	2019-07-26 09:21:46	61615	FF0F2A4A	11819	21110	27.8	1005.4
503	2019-07-26 09:21:46	61736	FF0F2A4A	11818	21113	27.8	1005.4
504	2019-07-26 09:21:46	61856	FF0F2A4A	11818	21112	27.8	1005.4
505	2019-07-26 09:21:46	61978	FF0F2A4A	11818	21112	27.8	1005.4
506	2019-07-26 09:21:46	62099	FF0F2A4A	11818	21109	27.8	1005.4
507	2019-07-26 09:21:46	62220	FF0F2A4A	11817	21110	27.8	1005.4
508	2019-07-26 09:21:46	62341	FF0F2A4A	11818	21108	27.8	1005.4
509	2019-07-26 09:21:46	62462	FF0F2A4A	11818	21108	27.8	1005.5
510	2019-07-26 09:21:46	62585	FF0F2A4A	11819	21108	27.8	1005.5
511	2019-07-26 09:21:46	62707	FF0F2A4A	11817	21112	27.8	1005.4
512	2019-07-26 09:21:46	62828	FF0F2A4A	11818	21109	27.8	1005.5
513	2019-07-26 09:21:46	62949	FF0F2A4A	11818	21109	27.8	1005.5
514	2019-07-26 09:21:46	63071	FF0F2A4A	11818	21109	27.8	1005.4
515	2019-07-26 09:21:46	63192	FF0F2A4A	11819	21113	27.8	1005.4
516	2019-07-26 09:21:46	63313	FF0F2A4A	11819	21111	27.8	1005.4
517	2019-07-26 09:21:46	63435	FF0F2A4A	11818	21110	27.8	1005.4
518	2019-07-26 09:21:46	63556	FF0F2A4A	11818	21110	27.8	1005.4
519	2019-07-26 09:21:46	63677	FF0F2A4A	11817	21113	27.8	1005.4
520	2019-07-26 09:21:46	63798	FF0F2A4A	11818	21108	27.8	1005.5
521	2019-07-26 09:21:46	63919	FF0F2A4A	11818	21108	27.8	1005.4
522	2019-07-26 09:21:46	64040	FF0F2A4A	11819	21108	27.8	1005.4
523	2019-07-26 09:21:46	64160	FF0F2A4A	11819	21112	27.8	1005.5
524	2019-07-26 09:21:46	64281	FF0F2A4A	11819	21111	27.8	1005.5
525	2019-07-26 09:21:46	64402	FF0F2A4A	11818	21109	27.8	1005.5
526	2019-07-26 09:21:46	64522	FF0F2A4A	11820	21111	27.8	1005.4
527	2019-07-26 09:21:46	64643	FF0F2A4A	11820	21112	27.8	1005.4
528	2019-07-26 09:21:46	64765	FF0F2A4A	11818	21109	27.8	1005.5
529	2019-07-26 09:21:46	64886	FF0F2A4A	11819	21112	27.8	1005.5
530	2019-07-26 09:21:46	65007	FF0F2A4A	11818	21112	27.8	1005.5
531	2019-07-26 09:21:46	65128	FF0F2A4A	11819	21111	27.8	1005.5
532	2019-07-26 09:21:46	65249	FF0F2A4A	11818	21110	27.8	1005.5
533	2019-07-26 09:21:46	65369	FF0F2A4A	11820	21111	27.8	1005.5
534	2019-07-26 09:21:46	65491	FF0F2A4A	11818	21109	27.8	1005.5
535	2019-07-26 09:21:46	65612	FF0F2A4A	11819	21108	27.8	1005.5
536	2019-07-26 09:21:46	65733	FF0F2A4A	11819	21108	27.8	1005.5
537	2019-07-26 09:21:46	65853	FF0F2A4A	11819	21112	27.8	1005.4
538	2019-07-26 09:21:46	65974	FF0F2A4A	11820	21111	27.8	1005.4
539	2019-07-26 09:21:46	66095	FF0F2A4A	11820	21113	27.8	1005.4
540	2019-07-26 09:21:46	66217	FF0F2A4A	11819	21110	27.8	1005.4
541	2019-07-26 09:21:46	66338	FF0F2A4A	11818	21109	27.8	1005.5
542	2019-07-26 09:21:46	66459	FF0F2A4A	11819	21111	27.8	1005.5
543	2019-07-26 09:21:46	66580	FF0F2A4A	11819	21110	27.8	1005.4
544	2019-07-26 09:21:46	66700	FF0F2A4A	11819	21109	27.8	1005.4
545	2019-07-26 09:21:46	66821	FF0F2A4A	11818	21106	27.8	1005.5
546	2019-07-26 09:21:46	66942	FF0F2A4A	11819	21109	27.8	1005.5
547	2019-07-26 09:21:46	67063	FF0F2A4A	11818	21109	27.8	1005.4
548	2019-07-26 09:21:46	67183	FF0F2A4A	11818	21108	27.8	1005.4
549	2019-07-26 09:21:46	67304	FF0F2A4A	11818	21111	27.8	1005.5
550	2019-07-26 09:21:46	67426	FF0F2A4A	11819	21111	27.8	1005.5
551	2019-07-26 09:21:46	67548	FF0F2A4A	11818	21107	27.8	1005.5
552	2019-07-26 09:21:46	67669	FF0F2A4A	11819	21112	27.8	1005.5
553	2019-07-26 09:21:46	67790	FF0F2A4A	11818	21109	27.8	1005.4
554	2019-07-26 09:21:46	67911	FF0F2A4A	11818	21107	27.8	1005.4
555	2019-07-26 09:21:46	68031	FF0F2A4A	11818	21108	27.8	1005.5
556	2019-07-26 09:21:46	68152	FF0F2A4A	11818	21107	27.8	1005.5
557	2019-07-26 09:21:46	68273	FF0F2A4A	11818	21111	27.8	1005.5
558	2019-07-26 09:21:46	68394	FF0F2A4A	11818	21107	27.8	1005.5
559	2019-07-26 09:21:46	68515	FF0F2A4A	11818	21108	27.8	1005.6
560	2019-07-26 09:21:46	68636	FF0F2A4A	11820	21110	27.8	1005.6
561	2019-07-26 09:21:46	68758	FF0F2A4A	11819	21110	27.8	1005.5
562	2019-07-26 09:21:46	68879	FF0F2A4A	11819	21110	27.8	1005.5
563	2019-07-26 09:21:46	69000	FF0F2A4A	11820	21109	27.8	1005.4
564	2019-07-26 09:21:46	69121	FF0F2A4A	11818	21110	27.8	1005.4
565	2019-07-26 09:21:46	69242	FF0F2A4A	11819	21110	27.8	1005.4
566	2019-07-26 09:21:46	69362	FF0F2A4A	11820	21108	27.8	1005.4
567	2019-07-26 09:21:46	69483	FF0F2A4A	11819	21106	27.8	1005.5
568	2019-07-26 09:21:46	69603	FF0F2A4A	11819	21107	27.8	1005.5
569	2019-07-26 09:21:46	69724	FF0F2A4A	11819	21111	27.8	1005.5
570	2019-07-26 09:21:46	69845	FF0F2A4A	11818	21107	27.9	1005.5
571	2019-07-26 09:21:46	69966	FF0F2A4A	11818	21107	27.9	1005.6
572	2019-07-26 09:21:46	70087	FF0F2A4A	11818	21110	27.9	1005.6
573	2019-07-26 09:21:46	70208	FF0F2A4A	11818	21107	27.9	1005.5
574	2019-07-26 09:21:46	70331	FF0F2A4A	11819	21108	27.9	1005.5
575	2019-07-26 09:21:46	70452	FF0F2A4A	11818	21110	27.9	1005.5
576	2019-07-26 09:21:46	70574	FF0F2A4A	11818	21105	27.9	1005.5
577	2019-07-26 09:21:46	70696	FF0F2A4A	11817	21110	27.9	1005.5
578	2019-07-26 09:21:46	70818	FF0F2A4A	11817	21107	27.9	1005.5
579	2019-07-26 09:21:46	70938	FF0F2A4A	11817	21109	27.9	1005.4
580	2019-07-26 09:21:46	71059	FF0F2A4A	11818	21108	27.9	1005.4
581	2019-07-26 09:21:46	71180	FF0F2A4A	11818	21111	27.9	1005.4
582	2019-07-26 09:21:46	71301	FF0F2A4A	11818	21108	27.9	1005.4
583	2019-07-26 09:21:46	71422	FF0F2A4A	11817	21110	27.9	1005.5
584	2019-07-26 09:21:46	71543	FF0F2A4A	11818	21107	27.9	1005.5
585	2019-07-26 09:21:46	71664	FF0F2A4A	11817	21107	27.9	1005.5
586	2019-07-26 09:21:46	71784	FF0F2A4A	11818	21110	27.9	1005.5
587	2019-07-26 09:21:46	71905	FF0F2A4A	11817	21110	27.9	1005.5
588	2019-07-26 09:21:46	72026	FF0F2A4A	11818	21106	27.9	1005.5
589	2019-07-26 09:21:46	72147	FF0F2A4A	11818	21106	27.9	1005.5
590	2019-07-26 09:21:46	72267	FF0F2A4A	11817	21107	27.9	1005.5
591	2019-07-26 09:21:46	72388	FF0F2A4A	11817	21110	27.9	1005.4
592	2019-07-26 09:21:46	72509	FF0F2A4A	11818	21106	27.9	1005.4
593	2019-07-26 09:21:46	72630	FF0F2A4A	11819	21109	27.9	1005.5
594	2019-07-26 09:21:46	72751	FF0F2A4A	11819	21106	27.9	1005.5
595	2019-07-26 09:21:46	72872	FF0F2A4A	11818	21106	27.9	1005.4
596	2019-07-26 09:21:46	72993	FF0F2A4A	11819	21104	27.9	1005.5
597	2019-07-26 09:21:46	73113	FF0F2A4A	11818	21106	27.9	1005.5
598	2019-07-26 09:21:46	73234	FF0F2A4A	11817	21109	27.9	1005.4
599	2019-07-26 09:21:46	73355	FF0F2A4A	11818	21105	27.9	1005.4
600	2019-07-26 09:21:46	73476	FF0F2A4A	11819	21108	27.9	1005.4
601	2019-07-26 09:21:46	73596	FF0F2A4A	11818	21106	27.9	1005.5
602	2019-07-26 09:21:46	73717	FF0F2A4A	11817	21107	27.9	1005.5
603	2019-07-26 09:21:46	73838	FF0F2A4A	11818	21106	27.9	1005.5
604	2019-07-26 09:21:46	73959	FF0F2A4A	11818	21110	27.9	1005.5
605	2019-07-26 09:21:46	74079	FF0F2A4A	11819	21106	27.9	1005.5
606	2019-07-26 09:21:46	74200	FF0F2A4A	11819	21106	27.9	1005.5
607	2019-07-26 09:21:46	74321	FF0F2A4A	11818	21106	27.9	1005.4
608	2019-07-26 09:21:46	74441	FF0F2A4A	11818	21105	27.9	1005.4
609	2019-07-26 09:21:46	74562	FF0F2A4A	11819	21106	27.9	1005.4
610	2019-07-26 09:21:46	74682	FF0F2A4A	11818	21105	27.9	1005.5
611	2019-07-26 09:21:46	74803	FF0F2A4A	11818	21106	27.9	1005.6
612	2019-07-26 09:21:46	74923	FF0F2A4A	11818	21104	27.9	1005.5
613	2019-07-26 09:21:46	75044	FF0F2A4A	11818	21105	27.9	1005.4
614	2019-07-26 09:21:46	75166	FF0F2A4A	11818	21107	27.9	1005.5
615	2019-07-26 09:21:46	75287	FF0F2A4A	11818	21104	27.9	1005.5
616	2019-07-26 09:21:46	75408	FF0F2A4A	11818	21106	27.9	1005.5
617	2019-07-26 09:21:46	75529	FF0F2A4A	11818	21104	27.9	1005.5
618	2019-07-26 09:21:46	75650	FF0F2A4A	11818	21108	27.9	1005.5
619	2019-07-26 09:21:46	75770	FF0F2A4A	11819	21105	27.9	1005.5
620	2019-07-26 09:21:46	75891	FF0F2A4A	11818	21107	27.9	1005.4
621	2019-07-26 09:21:46	76012	FF0F2A4A	11818	21103	27.9	1005.5
622	2019-07-26 09:21:46	76133	FF0F2A4A	11819	21104	27.9	1005.5
623	2019-07-26 09:21:46	76253	FF0F2A4A	11818	21103	27.9	1005.4
624	2019-07-26 09:21:46	76374	FF0F2A4A	11819	21108	27.9	1005.5
625	2019-07-26 09:21:46	76496	FF0F2A4A	11818	21108	27.9	1005.4
626	2019-07-26 09:21:46	76617	FF0F2A4A	11819	21105	27.9	1005.4
627	2019-07-26 09:21:46	76738	FF0F2A4A	11819	21108	27.9	1005.5
628	2019-07-26 09:21:46	76859	FF0F2A4A	11818	21104	27.9	1005.5
629	2019-07-26 09:21:46	76980	FF0F2A4A	11817	21107	27.9	1005.5
630	2019-07-26 09:21:46	77101	FF0F2A4A	11818	21107	27.9	1005.5
631	2019-07-26 09:21:46	77222	FF0F2A4A	11818	21107	27.9	1005.5
632	2019-07-26 09:21:46	77343	FF0F2A4A	11818	21108	27.9	1005.5
633	2019-07-26 09:21:46	77464	FF0F2A4A	11818	21108	27.9	1005.5
634	2019-07-26 09:21:46	77584	FF0F2A4A	11818	21109	27.9	1005.5
635	2019-07-26 09:21:46	77706	FF0F2A4A	11818	21107	27.9	1005.5
636	2019-07-26 09:21:46	77827	FF0F2A4A	11818	21104	27.9	1005.5
637	2019-07-26 09:21:46	77948	FF0F2A4A	11818	21103	27.9	1005.5
638	2019-07-26 09:21:46	78069	FF0F2A4A	11817	21106	27.9	1005.5
639	2019-07-26 09:21:46	78190	FF0F2A4A	11818	21107	27.9	1005.5
640	2019-07-26 09:21:46	78311	FF0F2A4A	11818	21104	27.9	1005.5
641	2019-07-26 09:21:46	78431	FF0F2A4A	11818	21104	27.9	1005.5
642	2019-07-26 09:21:46	78552	FF0F2A4A	11817	21107	27.9	1005.5
643	2019-07-26 09:21:46	78673	FF0F2A4A	11819	21103	27.9	1005.4
644	2019-07-26 09:21:46	78794	FF0F2A4A	11818	21105	27.9	1005.4
645	2019-07-26 09:21:46	78914	FF0F2A4A	11817	21107	27.9	1005.5
646	2019-07-26 09:21:46	79035	FF0F2A4A	11818	21104	27.9	1005.5
647	2019-07-26 09:21:46	79156	FF0F2A4A	11817	21107	27.9	1005.5
648	2019-07-26 09:21:46	79277	FF0F2A4A	11817	21107	27.9	1005.5
649	2019-07-26 09:21:46	79398	FF0F2A4A	11817	21106	27.9	1005.5
650	2019-07-26 09:21:46	79519	FF0F2A4A	11818	21103	27.9	1005.5
651	2019-07-26 09:21:46	79640	FF0F2A4A	11817	21105	27.9	1005.5
652	2019-07-26 09:21:46	79761	FF0F2A4A	11817	21106	27.9	1005.5
653	2019-07-26 09:21:46	79883	FF0F2A4A	11818	21103	27.9	1005.4
654	2019-07-26 09:21:46	80004	FF0F2A4A	11817	21106	27.9	1005.4
655	2019-07-26 09:21:46	80125	FF0F2A4A	11818	21103	27.9	1005.5
656	2019-07-26 09:21:46	80246	FF0F2A4A	11818	21107	27.9	1005.5
657	2019-07-26 09:21:46	80366	FF0F2A4A	11818	21107	27.9	1005.5
658	2019-07-26 09:21:46	80488	FF0F2A4A	11818	21107	27.9	1005.5
659	2019-07-26 09:21:46	80609	FF0F2A4A	11817	21106	27.9	1005.5
660	2019-07-26 09:21:46	80730	FF0F2A4A	11817	21104	27.9	1005.5
661	2019-07-26 09:21:46	80853	FF0F2A4A	11817	21106	27.9	1005.4
662	2019-07-26 09:21:46	80974	FF0F2A4A	11817	21105	27.9	1005.4
663	2019-07-26 09:21:46	81094	FF0F2A4A	11817	21106	27.9	1005.5
664	2019-07-26 09:21:46	81215	FF0F2A4A	11817	21105	27.9	1005.5
665	2019-07-26 09:21:46	81337	FF0F2A4A	11818	21103	27.9	1005.4
666	2019-07-26 09:21:46	81458	FF0F2A4A	11817	21106	27.9	1005.4
667	2019-07-26 09:21:46	81578	FF0F2A4A	11818	21103	27.9	1005.5
668	2019-07-26 09:21:46	81701	FF0F2A4A	11817	21106	27.9	1005.5
669	2019-07-26 09:21:46	81822	FF0F2A4A	11817	21106	27.9	1005.5
670	2019-07-26 09:21:46	81943	FF0F2A4A	11818	21104	27.9	1005.5
671	2019-07-26 09:21:46	82064	FF0F2A4A	11817	21106	27.9	1005.4
672	2019-07-26 09:21:46	82185	FF0F2A4A	11818	21102	27.9	1005.4
673	2019-07-26 09:21:46	82306	FF0F2A4A	11818	21104	27.9	1005.5
674	2019-07-26 09:21:46	82426	FF0F2A4A	11817	21106	27.9	1005.5
675	2019-07-26 09:21:46	82547	FF0F2A4A	11818	21103	27.9	1005.4
676	2019-07-26 09:21:46	82668	FF0F2A4A	11817	21103	27.9	1005.4
677	2019-07-26 09:21:46	82789	FF0F2A4A	11817	21103	27.9	1005.4
678	2019-07-26 09:21:46	82909	FF0F2A4A	11817	21107	27.9	1005.4
679	2019-07-26 09:21:46	83031	FF0F2A4A	11817	21105	27.9	1005.4
680	2019-07-26 09:21:46	83152	FF0F2A4A	11818	21104	27.9	1005.4
681	2019-07-26 09:21:46	83273	FF0F2A4A	11817	21102	27.9	1005.4
682	2019-07-26 09:21:46	83394	FF0F2A4A	11816	21106	27.9	1005.4
683	2019-07-26 09:21:46	83515	FF0F2A4A	11816	21105	27.9	1005.5
684	2019-07-26 09:21:46	83636	FF0F2A4A	11816	21105	27.9	1005.5
685	2019-07-26 09:21:46	83756	FF0F2A4A	11816	21103	27.9	1005.5
686	2019-07-26 09:21:46	83877	FF0F2A4A	11817	21106	27.9	1005.5
687	2019-07-26 09:21:46	83998	FF0F2A4A	11818	21106	27.9	1005.4
688	2019-07-26 09:21:46	84119	FF0F2A4A	11818	21101	27.9	1005.4
689	2019-07-26 09:21:46	84239	FF0F2A4A	11819	21102	27.9	1005.4
690	2019-07-26 09:21:46	84360	FF0F2A4A	11817	21106	27.9	1005.4
691	2019-07-26 09:21:46	84481	FF0F2A4A	11818	21101	27.9	1005.4
692	2019-07-26 09:21:46	84602	FF0F2A4A	11818	21101	27.9	1005.4
693	2019-07-26 09:21:46	84723	FF0F2A4A	11818	21104	27.9	1005.5
694	2019-07-26 09:21:46	84844	FF0F2A4A	11817	21104	27.9	1005.5
695	2019-07-26 09:21:46	84965	FF0F2A4A	11817	21104	27.9	1005.5
696	2019-07-26 09:21:46	85085	FF0F2A4A	11817	21104	27.9	1005.5
697	2019-07-26 09:21:46	85206	FF0F2A4A	11817	21105	27.9	1005.4
698	2019-07-26 09:21:46	85327	FF0F2A4A	11817	21103	27.9	1005.4
699	2019-07-26 09:21:46	85448	FF0F2A4A	11817	21102	27.9	1005.4
700	2019-07-26 09:21:46	85568	FF0F2A4A	11817	21102	27.9	1005.4
701	2019-07-26 09:21:46	85689	FF0F2A4A	11817	21104	27.9	1005.4
702	2019-07-26 09:21:46	85810	FF0F2A4A	11817	21104	27.9	1005.4
703	2019-07-26 09:21:46	85931	FF0F2A4A	11817	21104	27.9	1005.4
704	2019-07-26 09:21:46	86052	FF0F2A4A	11817	21101	27.9	1005.4
705	2019-07-26 09:21:46	86173	FF0F2A4A	11817	21102	27.9	1005.4
706	2019-07-26 09:21:46	86294	FF0F2A4A	11818	21104	27.9	1005.4
707	2019-07-26 09:21:46	86415	FF0F2A4A	11818	21106	27.9	1005.4
708	2019-07-26 09:21:46	86536	FF0F2A4A	11818	21104	27.9	1005.5
709	2019-07-26 09:21:46	86656	FF0F2A4A	11819	21101	27.9	1005.5
710	2019-07-26 09:21:46	86777	FF0F2A4A	11818	21101	27.9	1005.4
711	2019-07-26 09:21:46	86898	FF0F2A4A	11819	21102	27.9	1005.4
712	2019-07-26 09:21:46	87019	FF0F2A4A	11819	21102	27.9	1005.5
713	2019-07-26 09:21:46	87140	FF0F2A4A	11817	21105	27.9	1005.5
714	2019-07-26 09:21:46	87261	FF0F2A4A	11817	21103	27.9	1005.4
715	2019-07-26 09:21:46	87383	FF0F2A4A	11817	21104	27.9	1005.4
716	2019-07-26 09:21:46	87504	FF0F2A4A	11818	21103	27.9	1005.4
717	2019-07-26 09:21:46	87625	FF0F2A4A	11819	21104	27.9	1005.4
718	2019-07-26 09:21:46	87746	FF0F2A4A	11818	21102	27.9	1005.4
719	2019-07-26 09:21:46	87867	FF0F2A4A	11817	21102	27.9	1005.3
720	2019-07-26 09:21:46	87987	FF0F2A4A	11817	21102	27.9	1005.3
721	2019-07-26 09:21:46	88108	FF0F2A4A	11818	21103	27.9	1005.4
722	2019-07-26 09:21:46	88229	FF0F2A4A	11817	21102	27.9	1005.4
723	2019-07-26 09:21:46	88350	FF0F2A4A	11817	21101	27.9	1005.4
724	2019-07-26 09:21:46	88470	FF0F2A4A	11817	21102	27.9	1005.5
725	2019-07-26 09:21:46	88591	FF0F2A4A	11817	21103	27.9	1005.4
726	2019-07-26 09:21:46	88713	FF0F2A4A	11818	21101	27.9	1005.4
727	2019-07-26 09:21:46	88833	FF0F2A4A	11818	21101	27.9	1005.5
728	2019-07-26 09:21:46	88954	FF0F2A4A	11817	21101	27.9	1005.5
729	2019-07-26 09:21:46	89075	FF0F2A4A	11817	21101	27.9	1005.4
730	2019-07-26 09:21:46	89197	FF0F2A4A	11817	21104	27.9	1005.4
731	2019-07-26 09:21:46	89318	FF0F2A4A	11818	21103	27.9	1005.5
732	2019-07-26 09:21:46	89439	FF0F2A4A	11818	21099	27.9	1005.5
733	2019-07-26 09:21:46	89561	FF0F2A4A	11818	21102	27.9	1005.5
734	2019-07-26 09:21:46	89681	FF0F2A4A	11818	21103	27.9	1005.5
735	2019-07-26 09:21:46	89802	FF0F2A4A	11818	21104	27.9	1005.4
736	2019-07-26 09:21:46	89923	FF0F2A4A	11817	21101	27.9	1005.4
737	2019-07-26 09:21:46	90045	FF0F2A4A	11817	21102	27.9	1005.5
738	2019-07-26 09:21:46	90166	FF0F2A4A	11817	21101	27.9	1005.5
739	2019-07-26 09:21:46	90289	FF0F2A4A	11818	21102	27.9	1005.4
740	2019-07-26 09:21:46	90410	FF0F2A4A	11817	21101	27.9	1005.4
741	2019-07-26 09:21:46	90531	FF0F2A4A	11818	21099	27.9	1005.4
742	2019-07-26 09:21:46	90651	FF0F2A4A	11818	21100	27.9	1005.4
743	2019-07-26 09:21:46	90772	FF0F2A4A	11817	21104	27.9	1005.4
744	2019-07-26 09:21:46	90893	FF0F2A4A	11818	21103	27.9	1005.4
745	2019-07-26 09:21:46	91014	FF0F2A4A	11818	21099	27.9	1005.4
746	2019-07-26 09:21:46	91135	FF0F2A4A	11817	21102	27.9	1005.4
747	2019-07-26 09:21:46	91256	FF0F2A4A	11818	21103	27.9	1005.5
748	2019-07-26 09:21:46	91379	FF0F2A4A	11817	21101	27.9	1005.5
749	2019-07-26 09:21:46	91502	FF0F2A4A	11818	21102	27.9	1005.4
750	2019-07-26 09:21:46	91622	FF0F2A4A	11817	21102	27.9	1005.4
751	2019-07-26 09:21:46	91745	FF0F2A4A	11817	21104	27.9	1005.5
752	2019-07-26 09:21:46	91868	FF0F2A4A	11817	21101	27.9	1005.5
753	2019-07-26 09:21:46	91989	FF0F2A4A	11818	21100	27.9	1005.4
754	2019-07-26 09:21:46	92110	FF0F2A4A	11817	21101	27.9	1005.4
755	2019-07-26 09:21:46	92230	FF0F2A4A	11817	21101	27.9	1005.5
756	2019-07-26 09:21:46	92350	FF0F2A4A	11817	21102	27.9	1005.5
757	2019-07-26 09:21:46	92472	FF0F2A4A	11817	21102	27.9	1005.4
758	2019-07-26 09:21:46	92593	FF0F2A4A	11817	21101	27.9	1005.4
759	2019-07-26 09:21:46	92714	FF0F2A4A	11817	21100	27.9	1005.3
760	2019-07-26 09:21:46	92835	FF0F2A4A	11817	21100	27.9	1005.3
761	2019-07-26 09:21:46	92956	FF0F2A4A	11817	21103	27.9	1005.3
762	2019-07-26 09:21:46	93076	FF0F2A4A	11817	21101	27.9	1005.3
763	2019-07-26 09:21:46	93197	FF0F2A4A	11817	21102	27.9	1005.4
764	2019-07-26 09:21:46	93318	FF0F2A4A	11816	21100	27.9	1005.4
765	2019-07-26 09:21:46	93439	FF0F2A4A	11816	21104	27.9	1005.4
766	2019-07-26 09:21:46	93559	FF0F2A4A	11817	21101	27.9	1005.4
767	2019-07-26 09:21:46	93680	FF0F2A4A	11817	21100	27.9	1005.4
768	2019-07-26 09:21:46	93801	FF0F2A4A	11817	21100	27.9	1005.4
769	2019-07-26 09:21:46	93922	FF0F2A4A	11818	21101	27.9	1005.5
770	2019-07-26 09:21:46	94045	FF0F2A4A	11817	21101	28	1005.5
771	2019-07-26 09:21:46	94167	FF0F2A4A	11818	21101	28	1005.4
772	2019-07-26 09:21:46	94288	FF0F2A4A	11817	21101	28	1005.4
773	2019-07-26 09:21:46	94410	FF0F2A4A	11816	21098	28	1005.4
774	2019-07-26 09:21:46	94531	FF0F2A4A	11817	21101	27.9	1005.4
775	2019-07-26 09:21:46	94651	FF0F2A4A	11816	21102	27.9	1005.5
776	2019-07-26 09:21:46	94774	FF0F2A4A	11817	21099	28	1005.5
777	2019-07-26 09:21:46	94896	FF0F2A4A	11817	21100	28	1005.4
778	2019-07-26 09:21:46	95018	FF0F2A4A	11816	21100	28	1005.4
779	2019-07-26 09:21:46	95141	FF0F2A4A	11817	21101	28	1005.5
780	2019-07-26 09:21:46	95264	FF0F2A4A	11817	21101	28	1005.5
781	2019-07-26 09:21:46	95386	FF0F2A4A	11817	21100	28	1005.5
782	2019-07-26 09:21:46	95508	FF0F2A4A	11817	21101	28	1005.5
783	2019-07-26 09:21:46	95631	FF0F2A4A	11817	21102	28	1005.3
784	2019-07-26 09:21:46	95753	FF0F2A4A	11818	21103	28	1005.3
785	2019-07-26 09:21:46	95874	FF0F2A4A	11817	21100	28	1005.4
786	2019-07-26 09:21:46	95995	FF0F2A4A	11816	21099	28	1005.4
787	2019-07-26 09:21:46	96117	FF0F2A4A	11817	21100	28	1005.6
788	2019-07-26 09:21:46	96239	FF0F2A4A	11818	21098	28	1005.7
789	2019-07-26 09:21:46	96362	FF0F2A4A	11817	21099	28	1005.5
790	2019-07-26 09:21:46	96484	FF0F2A4A	11818	21101	28	1005.4
791	2019-07-26 09:21:46	96605	FF0F2A4A	11818	21098	28	1005.4
792	2019-07-26 09:21:46	96726	FF0F2A4A	11817	21100	28	1005.5
793	2019-07-26 09:21:46	96848	FF0F2A4A	11817	21099	28	1005.5
794	2019-07-26 09:21:46	96971	FF0F2A4A	11816	21101	28	1005.5
795	2019-07-26 09:21:46	97093	FF0F2A4A	11817	21101	28	1005.6
796	2019-07-26 09:21:46	97216	FF0F2A4A	11817	21101	28	1005.6
797	2019-07-26 09:21:46	97338	FF0F2A4A	11817	21099	28	1005.4
798	2019-07-26 09:21:46	97461	FF0F2A4A	11817	21101	28	1005.3
799	2019-07-26 09:21:46	97583	FF0F2A4A	11817	21102	28	1005.4
800	2019-07-26 09:21:46	97706	FF0F2A4A	11817	21099	28	1005.4
801	2019-07-26 09:21:46	97829	FF0F2A4A	11816	21101	28	1005.3
802	2019-07-26 09:21:46	97951	FF0F2A4A	11817	21099	28	1005.4
803	2019-07-26 09:21:46	98073	FF0F2A4A	11817	21098	28	1005.4
804	2019-07-26 09:21:46	98195	FF0F2A4A	11817	21099	28	1005.4
805	2019-07-26 09:21:46	98317	FF0F2A4A	11816	21101	28	1005.4
806	2019-07-26 09:21:46	98439	FF0F2A4A	11817	21101	28	1005.4
807	2019-07-26 09:21:46	98561	FF0F2A4A	11818	21101	28	1005.4
808	2019-07-26 09:21:46	98683	FF0F2A4A	11817	21099	28	1005.4
809	2019-07-26 09:21:46	98806	FF0F2A4A	11817	21098	28	1005.4
810	2019-07-26 09:21:46	98927	FF0F2A4A	11817	21099	28	1005.3
811	2019-07-26 09:21:46	99050	FF0F2A4A	11817	21099	28	1005.4
812	2019-07-26 09:21:46	99173	FF0F2A4A	11817	21099	28	1005.4
813	2019-07-26 09:21:46	99294	FF0F2A4A	11817	21101	28	1005.3
814	2019-07-26 09:21:46	99417	FF0F2A4A	11817	21099	28	1005.3
815	2019-07-26 09:21:46	99539	FF0F2A4A	11816	21101	28	1005.4
816	2019-07-26 09:21:46	99661	FF0F2A4A	11816	21099	28	1005.4
817	2019-07-26 09:21:46	99782	FF0F2A4A	11817	21098	28	1005.3
818	2019-07-26 09:21:46	99904	FF0F2A4A	11816	21099	28	1005.3
819	2019-07-26 09:21:46	100026	FF0F2A4A	11817	21099	28	1005.3
820	2019-07-26 09:21:46	100148	FF0F2A4A	11817	21099	28	1005.3
821	2019-07-26 09:21:46	100269	FF0F2A4A	11817	21099	28	1005.3
822	2019-07-26 09:21:46	100392	FF0F2A4A	11818	21100	28	1005.3
823	2019-07-26 09:21:46	100515	FF0F2A4A	11817	21098	28	1005.4
824	2019-07-26 09:21:46	100637	FF0F2A4A	11817	21099	28	1005.4
825	2019-07-26 09:21:46	100760	FF0F2A4A	11816	21098	28	1005.3
826	2019-07-26 09:21:46	100881	FF0F2A4A	11817	21098	28	1005.3
827	2019-07-26 09:21:46	101003	FF0F2A4A	11817	21100	28	1005.4
828	2019-07-26 09:21:46	101124	FF0F2A4A	11817	21101	28	1005.4
829	2019-07-26 09:21:46	101246	FF0F2A4A	11817	21101	28	1005.4
830	2019-07-26 09:21:46	101368	FF0F2A4A	11817	21099	28	1005.5
831	2019-07-26 09:21:46	101491	FF0F2A4A	11817	21098	28	1005.5
832	2019-07-26 09:21:46	101612	FF0F2A4A	11817	21101	28	1005.4
833	2019-07-26 09:21:46	101735	FF0F2A4A	11817	21100	28	1005.4
834	2019-07-26 09:21:46	101857	FF0F2A4A	11817	21098	28	1005.5
835	2019-07-26 09:21:46	101980	FF0F2A4A	11818	21100	28	1005.4
836	2019-07-26 09:21:46	102101	FF0F2A4A	11817	21101	28	1005.4
837	2019-07-26 09:21:46	102223	FF0F2A4A	11817	21099	28	1005.4
838	2019-07-26 09:21:46	102346	FF0F2A4A	11818	21098	28	1005.4
839	2019-07-26 09:21:46	102467	FF0F2A4A	11817	21098	28	1005.5
840	2019-07-26 09:21:46	102589	FF0F2A4A	11817	21100	28	1005.5
841	2019-07-26 09:21:46	102711	FF0F2A4A	11817	21099	28	1005.4
842	2019-07-26 09:21:46	102834	FF0F2A4A	11818	21098	28	1005.4
843	2019-07-26 09:21:46	102955	FF0F2A4A	11817	21101	28	1005.5
844	2019-07-26 09:21:46	103078	FF0F2A4A	11817	21098	28	1005.5
845	2019-07-26 09:21:46	103200	FF0F2A4A	11817	21099	28	1005.4
846	2019-07-26 09:21:46	103322	FF0F2A4A	11817	21100	28	1005.4
847	2019-07-26 09:21:46	103445	FF0F2A4A	11817	21098	28	1005.4
848	2019-07-26 09:21:46	103567	FF0F2A4A	11816	21096	28	1005.4
849	2019-07-26 09:21:46	103689	FF0F2A4A	11817	21097	28	1005.5
850	2019-07-26 09:21:46	103810	FF0F2A4A	11817	21097	28	1005.5
851	2019-07-26 09:21:46	103932	FF0F2A4A	11817	21097	28	1005.5
852	2019-07-26 09:21:46	104054	FF0F2A4A	11816	21099	28	1005.5
853	2019-07-26 09:21:46	104176	FF0F2A4A	11815	21099	28	1005.4
854	2019-07-26 09:21:46	104297	FF0F2A4A	11816	21100	28	1005.4
855	2019-07-26 09:21:46	104418	FF0F2A4A	11816	21099	28	1005.4
856	2019-07-26 09:21:46	104540	FF0F2A4A	11817	21099	28	1005.4
857	2019-07-26 09:21:46	104661	FF0F2A4A	11816	21101	28	1005.5
858	2019-07-26 09:21:46	104782	FF0F2A4A	11817	21101	28	1005.5
859	2019-07-26 09:21:46	104903	FF0F2A4A	11817	21098	28	1005.4
860	2019-07-26 09:21:46	105025	FF0F2A4A	11816	21096	28	1005.4
861	2019-07-26 09:21:46	105149	FF0F2A4A	11816	21097	28	1005.4
862	2019-07-26 09:21:46	105270	FF0F2A4A	11817	21097	28	1005.4
863	2019-07-26 09:21:46	105392	FF0F2A4A	11818	21099	28	1005.4
864	2019-07-26 09:21:46	105515	FF0F2A4A	11818	21099	28	1005.4
865	2019-07-26 09:21:46	105637	FF0F2A4A	11817	21098	28	1005.5
866	2019-07-26 09:21:46	105759	FF0F2A4A	11817	21098	28	1005.5
867	2019-07-26 09:21:46	105880	FF0F2A4A	11817	21097	28	1005.4
868	2019-07-26 09:21:46	106003	FF0F2A4A	11817	21098	28	1005.4
869	2019-07-26 09:21:46	106125	FF0F2A4A	11817	21097	28	1005.4
870	2019-07-26 09:21:46	106247	FF0F2A4A	11817	21102	28	1005.4
871	2019-07-26 09:21:46	106368	FF0F2A4A	11817	21099	28	1005.4
872	2019-07-26 09:21:46	106488	FF0F2A4A	11817	21097	28	1005.4
873	2019-07-26 09:21:46	106610	FF0F2A4A	11817	21096	28	1005.4
874	2019-07-26 09:21:46	106731	FF0F2A4A	11817	21100	28	1005.4
875	2019-07-26 09:21:46	106852	FF0F2A4A	11817	21098	28	1005.4
876	2019-07-26 09:21:46	106974	FF0F2A4A	11817	21097	28	1005.4
877	2019-07-26 09:21:46	107096	FF0F2A4A	11816	21100	28	1005.5
878	2019-07-26 09:21:46	107217	FF0F2A4A	11817	21099	28	1005.5
879	2019-07-26 09:21:46	107338	FF0F2A4A	11817	21097	28	1005.5
880	2019-07-26 09:21:46	107458	FF0F2A4A	11817	21098	28	1005.5
881	2019-07-26 09:21:46	107580	FF0F2A4A	11816	21095	28	1005.3
882	2019-07-26 09:21:46	107702	FF0F2A4A	11816	21096	28	1005.3
883	2019-07-26 09:21:46	107824	FF0F2A4A	11816	21100	28	1005.4
884	2019-07-26 09:21:46	107947	FF0F2A4A	11817	21097	28	1005.4
885	2019-07-26 09:21:46	108068	FF0F2A4A	11817	21096	28	1005.5
886	2019-07-26 09:21:46	108189	FF0F2A4A	11816	21097	28	1005.5
887	2019-07-26 09:21:46	108310	FF0F2A4A	11817	21095	28	1005.4
888	2019-07-26 09:21:46	108432	FF0F2A4A	11815	21099	28	1005.4
889	2019-07-26 09:21:46	108555	FF0F2A4A	11817	21097	28	1005.4
890	2019-07-26 09:21:46	108677	FF0F2A4A	11816	21098	28	1005.4
891	2019-07-26 09:21:46	108800	FF0F2A4A	11816	21096	28	1005.4
892	2019-07-26 09:21:46	108922	FF0F2A4A	11816	21099	28	1005.4
893	2019-07-26 09:21:46	109044	FF0F2A4A	11817	21097	28	1005.4
894	2019-07-26 09:21:46	109165	FF0F2A4A	11817	21099	28	1005.4
895	2019-07-26 09:21:46	109286	FF0F2A4A	11817	21098	28	1005.3
896	2019-07-26 09:21:46	109408	FF0F2A4A	11817	21097	28	1005.3
897	2019-07-26 09:21:46	109531	FF0F2A4A	11818	21100	28	1005.4
898	2019-07-26 09:21:46	109653	FF0F2A4A	11817	21099	28	1005.4
899	2019-07-26 09:21:46	109775	FF0F2A4A	11817	21097	28	1005.4
900	2019-07-26 09:21:46	109897	FF0F2A4A	11818	21096	28	1005.4
901	2019-07-26 09:21:46	110018	FF0F2A4A	11817	21099	28	1005.3
902	2019-07-26 09:21:46	110140	FF0F2A4A	11817	21099	28	1005.3
903	2019-07-26 09:21:46	110262	FF0F2A4A	11817	21097	28	1005.3
904	2019-07-26 09:21:46	110384	FF0F2A4A	11816	21096	28	1005.3
905	2019-07-26 09:21:46	110506	FF0F2A4A	11817	21099	28	1005.4
906	2019-07-26 09:21:46	110629	FF0F2A4A	11817	21098	28	1005.4
907	2019-07-26 09:21:46	110752	FF0F2A4A	11817	21096	28	1005.4
908	2019-07-26 09:21:46	110874	FF0F2A4A	11816	21097	28	1005.4
909	2019-07-26 09:21:46	110995	FF0F2A4A	11817	21095	28	1005.4
910	2019-07-26 09:21:46	111117	FF0F2A4A	11817	21096	28	1005.4
911	2019-07-26 09:21:46	111238	FF0F2A4A	11817	21097	28	1005.3
912	2019-07-26 09:21:46	111360	FF0F2A4A	11817	21097	28	1005.4
913	2019-07-26 09:21:46	111482	FF0F2A4A	11817	21096	28	1005.5
914	2019-07-26 09:21:46	111604	FF0F2A4A	11817	21099	28	1005.5
915	2019-07-26 09:21:46	111725	FF0F2A4A	11817	21097	28	1005.5
916	2019-07-26 09:21:46	111846	FF0F2A4A	11816	21096	28	1005.4
917	2019-07-26 09:21:46	111968	FF0F2A4A	11816	21098	28	1005.3
918	2019-07-26 09:21:46	112091	FF0F2A4A	11817	21095	28	1005.4
919	2019-07-26 09:21:46	112214	FF0F2A4A	11817	21097	28	1005.5
920	2019-07-26 09:21:46	112335	FF0F2A4A	11817	21097	28	1005.5
921	2019-07-26 09:21:46	112457	FF0F2A4A	11817	21095	28	1005.5
922	2019-07-26 09:21:46	112580	FF0F2A4A	11817	21094	28	1005.4
923	2019-07-26 09:21:46	112700	FF0F2A4A	11816	21095	28	1005.4
924	2019-07-26 09:21:46	112822	FF0F2A4A	11818	21097	28	1005.5
925	2019-07-26 09:21:46	112944	FF0F2A4A	11816	21095	28	1005.3
926	2019-07-26 09:21:46	113066	FF0F2A4A	11817	21096	28	1005.3
927	2019-07-26 09:21:46	113187	FF0F2A4A	11816	21095	28	1005.4
928	2019-07-26 09:21:46	113310	FF0F2A4A	11817	21096	28	1005.4
929	2019-07-26 09:21:46	113432	FF0F2A4A	11817	21098	28	1005.5
930	2019-07-26 09:21:46	113554	FF0F2A4A	11817	21096	28	1005.5
931	2019-07-26 09:21:46	113676	FF0F2A4A	11817	21095	28	1005.4
932	2019-07-26 09:21:46	113798	FF0F2A4A	11817	21093	28	1005.4
933	2019-07-26 09:21:46	113919	FF0F2A4A	11817	21094	28	1005.4
934	2019-07-26 09:21:46	114041	FF0F2A4A	11816	21093	28	1005.4
935	2019-07-26 09:21:46	114163	FF0F2A4A	11816	21094	28	1005.5
936	2019-07-26 09:21:46	114285	FF0F2A4A	11817	21095	28	1005.5
937	2019-07-26 09:21:46	114407	FF0F2A4A	11817	21095	28	1005.4
938	2019-07-26 09:21:46	114528	FF0F2A4A	11817	21098	28	1005.4
939	2019-07-26 09:21:46	114650	FF0F2A4A	11817	21097	28	1005.4
940	2019-07-26 09:21:46	114772	FF0F2A4A	11817	21097	28	1005.4
941	2019-07-26 09:21:46	114896	FF0F2A4A	11817	21094	28	1005.4
942	2019-07-26 09:21:46	115018	FF0F2A4A	11817	21095	28	1005.4
943	2019-07-26 09:21:46	115140	FF0F2A4A	11818	21098	28	1005.5
944	2019-07-26 09:21:46	115262	FF0F2A4A	11818	21095	28	1005.5
945	2019-07-26 09:21:46	115384	FF0F2A4A	11818	21095	28	1005.5
946	2019-07-26 09:21:46	115505	FF0F2A4A	11817	21099	28	1005.5
947	2019-07-26 09:21:46	115626	FF0F2A4A	11817	21098	28	1005.5
948	2019-07-26 09:21:46	115748	FF0F2A4A	11817	21096	28	1005.5
949	2019-07-26 09:21:46	115871	FF0F2A4A	11816	21098	28	1005.4
950	2019-07-26 09:21:46	115993	FF0F2A4A	11818	21098	28.1	1005.4
951	2019-07-26 09:21:46	116114	FF0F2A4A	11817	21094	28.1	1005.5
952	2019-07-26 09:21:46	116234	FF0F2A4A	11816	21096	28	1005.5
953	2019-07-26 09:21:46	116355	FF0F2A4A	11817	21096	28	1005.4
954	2019-07-26 09:21:46	116477	FF0F2A4A	11816	21094	28	1005.4
955	2019-07-26 09:21:46	116600	FF0F2A4A	11817	21095	28	1005.4
956	2019-07-26 09:21:46	116721	FF0F2A4A	11816	21098	28.1	1005.4
957	2019-07-26 09:21:46	116842	FF0F2A4A	11817	21095	28.1	1005.4
958	2019-07-26 09:21:46	116962	FF0F2A4A	11817	21094	28.1	1005.4
959	2019-07-26 09:21:46	117083	FF0F2A4A	11817	21095	28.1	1005.3
960	2019-07-26 09:21:46	117205	FF0F2A4A	11817	21096	28	1005.3
961	2019-07-26 09:21:46	117326	FF0F2A4A	11817	21095	28	1005.4
962	2019-07-26 09:21:46	117448	FF0F2A4A	11817	21098	28	1005.4
963	2019-07-26 09:21:46	117570	FF0F2A4A	11818	21095	28	1005.5
964	2019-07-26 09:21:46	117691	FF0F2A4A	11818	21096	28.1	1005.5
965	2019-07-26 09:21:46	117812	FF0F2A4A	11817	21096	28.1	1005.4
966	2019-07-26 09:21:46	117934	FF0F2A4A	11817	21096	28.1	1005.4
967	2019-07-26 09:21:46	118055	FF0F2A4A	11818	21097	28.1	1005.5
968	2019-07-26 09:21:46	118177	FF0F2A4A	11818	21096	28.1	1005.5
969	2019-07-26 09:21:46	118299	FF0F2A4A	11817	21094	28.1	1005.4
970	2019-07-26 09:21:46	118420	FF0F2A4A	11817	21097	28.1	1005.4
971	2019-07-26 09:21:46	118540	FF0F2A4A	11818	21098	28.1	1005.4
972	2019-07-26 09:21:46	118661	FF0F2A4A	11817	21096	28.1	1005.4
973	2019-07-26 09:21:46	118782	FF0F2A4A	11818	21096	28.1	1005.4
974	2019-07-26 09:21:46	118903	FF0F2A4A	11817	21096	28.1	1005.4
975	2019-07-26 09:21:46	119024	FF0F2A4A	11818	21093	28.1	1005.4
976	2019-07-26 09:21:46	119144	FF0F2A4A	11817	21096	28.1	1005.4
977	2019-07-26 09:21:46	119265	FF0F2A4A	11818	21096	28.1	1005.4
978	2019-07-26 09:21:46	119385	FF0F2A4A	11818	21094	28.1	1005.4
979	2019-07-26 09:21:46	119505	FF0F2A4A	11818	21092	28.1	1005.4
980	2019-07-26 09:21:46	119627	FF0F2A4A	11818	21093	28.1	1005.4
981	2019-07-26 09:21:46	119748	FF0F2A4A	11817	21094	28.1	1005.4
982	2019-07-26 09:21:46	119869	FF0F2A4A	11817	21096	28.1	1005.4
983	2019-07-26 09:21:46	119990	FF0F2A4A	11818	21097	28.1	1005.3
984	2019-07-26 09:21:46	120111	FF0F2A4A	11818	21096	28.1	1005.3
985	2019-07-26 09:21:46	120231	FF0F2A4A	11818	21096	28.1	1005.4
986	2019-07-26 09:21:46	120352	FF0F2A4A	11817	21097	28.1	1005.4
987	2019-07-26 09:21:46	120473	FF0F2A4A	11817	21094	28.1	1005.4
988	2019-07-26 09:21:46	120594	FF0F2A4A	11817	21095	28.1	1005.4
989	2019-07-26 09:21:46	120714	FF0F2A4A	11817	21094	28.1	1005.4
990	2019-07-26 09:21:46	120835	FF0F2A4A	11817	21097	28.1	1005.4
991	2019-07-26 09:21:46	120957	FF0F2A4A	11817	21093	28.1	1005.4
992	2019-07-26 09:21:46	121078	FF0F2A4A	11819	21095	28.1	1005.4
993	2019-07-26 09:21:46	121199	FF0F2A4A	11816	21093	28.1	1005.5
994	2019-07-26 09:21:46	121320	FF0F2A4A	11817	21096	28.1	1005.6
995	2019-07-26 09:21:46	121441	FF0F2A4A	11817	21094	28.1	1005.5
996	2019-07-26 09:21:46	121561	FF0F2A4A	11816	21095	28.1	1005.4
997	2019-07-26 09:21:46	121682	FF0F2A4A	11817	21093	28.1	1005.4
998	2019-07-26 09:21:46	121802	FF0F2A4A	11816	21093	28.1	1005.4
999	2019-07-26 09:21:46	121923	FF0F2A4A	11817	21094	28.1	1005.4
1000	2019-07-26 09:21:46	122043	FF0F2A4A	11816	21096	28.1	1005.4
1001	2019-07-26 09:21:46	122164	FF0F2A4A	11816	21092	28.1	1005.3
1002	2019-07-26 09:21:46	122285	FF0F2A4A	11816	21093	28.1	1005.4
1003	2019-07-26 09:21:46	122406	FF0F2A4A	11817	21094	28.1	1005.5
1004	2019-07-26 09:21:46	122527	FF0F2A4A	11818	21093	28.1	1005.4
1005	2019-07-26 09:21:46	122647	FF0F2A4A	11816	21093	28.1	1005.4
1006	2019-07-26 09:21:46	122768	FF0F2A4A	11817	21093	28.1	1005.5
1007	2019-07-26 09:21:46	122888	FF0F2A4A	11817	21096	28.1	1005.5
1008	2019-07-26 09:21:46	123009	FF0F2A4A	11817	21095	28.1	1005.5
1009	2019-07-26 09:21:46	123129	FF0F2A4A	11818	21093	28.1	1005.4
1010	2019-07-26 09:21:46	123250	FF0F2A4A	11818	21096	28.1	1005.4
1011	2019-07-26 09:21:46	123372	FF0F2A4A	11818	21095	28.1	1005.4
1012	2019-07-26 09:21:46	123494	FF0F2A4A	11818	21095	28.1	1005.4
1013	2019-07-26 09:21:46	123615	FF0F2A4A	11818	21095	28.1	1005.5
1014	2019-07-26 09:21:46	123736	FF0F2A4A	11817	21095	28.1	1005.5
1015	2019-07-26 09:21:46	123857	FF0F2A4A	11818	21095	28.1	1005.5
1016	2019-07-26 09:21:46	123977	FF0F2A4A	11817	21095	28.1	1005.5
1017	2019-07-26 09:21:46	124098	FF0F2A4A	11818	21096	28.1	1005.5
1018	2019-07-26 09:21:46	124219	FF0F2A4A	11817	21094	28.1	1005.5
1019	2019-07-26 09:21:46	124340	FF0F2A4A	11817	21093	28.1	1005.5
1020	2019-07-26 09:21:46	124460	FF0F2A4A	11817	21095	28.1	1005.5
1021	2019-07-26 09:21:46	124582	FF0F2A4A	11817	21093	28.1	1005.5
1022	2019-07-26 09:21:46	124703	FF0F2A4A	11817	21096	28.1	1005.5
1023	2019-07-26 09:21:46	124824	FF0F2A4A	11815	21095	28.1	1005.5
1024	2019-07-26 09:21:46	124945	FF0F2A4A	11817	21095	28.1	1005.5
1025	2019-07-26 09:21:46	125066	FF0F2A4A	11817	21094	28.1	1005.6
1026	2019-07-26 09:21:46	125187	FF0F2A4A	11817	21096	28.1	1005.6
1027	2019-07-26 09:21:46	125307	FF0F2A4A	11817	21095	28.1	1005.5
1028	2019-07-26 09:21:46	125429	FF0F2A4A	11818	21094	28.1	1005.5
1029	2019-07-26 09:21:46	125550	FF0F2A4A	11818	21093	28.1	1005.4
1030	2019-07-26 09:21:46	125671	FF0F2A4A	11818	21096	28.1	1005.4
1031	2019-07-26 09:21:46	125791	FF0F2A4A	11818	21094	28.1	1005.5
1032	2019-07-26 09:21:46	125911	FF0F2A4A	11817	21093	28.1	1005.5
1033	2019-07-26 09:21:46	126032	FF0F2A4A	11817	21095	28.1	1005.4
1034	2019-07-26 09:21:46	126153	FF0F2A4A	11816	21096	28.1	1005.4
1035	2019-07-26 09:21:46	126274	FF0F2A4A	11817	21093	28.1	1005.5
1036	2019-07-26 09:21:46	126395	FF0F2A4A	11817	21094	28.1	1005.5
1037	2019-07-26 09:21:46	126515	FF0F2A4A	11817	21094	28.1	1005.4
1038	2019-07-26 09:21:46	126636	FF0F2A4A	11816	21092	28.1	1005.4
1039	2019-07-26 09:21:46	126757	FF0F2A4A	11817	21093	28.1	1005.4
1040	2019-07-26 09:21:46	126877	FF0F2A4A	11817	21093	28.1	1005.4
1041	2019-07-26 09:21:46	126997	FF0F2A4A	11816	21092	28.1	1005.4
1042	2019-07-26 09:21:46	127117	FF0F2A4A	11816	21095	28.1	1005.4
1043	2019-07-26 09:21:46	127238	FF0F2A4A	11817	21093	28.1	1005.4
1044	2019-07-26 09:21:46	127358	FF0F2A4A	11817	21092	28.1	1005.4
1045	2019-07-26 09:21:46	127479	FF0F2A4A	11817	21092	28.1	1005.5
1046	2019-07-26 09:21:46	127601	FF0F2A4A	11817	21093	28.1	1005.5
1047	2019-07-26 09:21:46	127721	FF0F2A4A	11818	21093	28.1	1005.5
1048	2019-07-26 09:21:46	127843	FF0F2A4A	11817	21093	28.1	1005.5
1049	2019-07-26 09:21:46	127964	FF0F2A4A	11817	21095	28.1	1005.4
1050	2019-07-26 09:21:46	128085	FF0F2A4A	11818	21092	28.1	1005.4
1051	2019-07-26 09:21:46	128206	FF0F2A4A	11817	21096	28.1	1005.5
1052	2019-07-26 09:21:46	128329	FF0F2A4A	11817	21092	28.1	1005.5
1053	2019-07-26 09:21:46	128450	FF0F2A4A	11817	21093	28.1	1005.5
1054	2019-07-26 09:21:46	128571	FF0F2A4A	11817	21095	28.1	1005.5
1055	2019-07-26 09:21:46	128692	FF0F2A4A	11817	21093	28.1	1005.5
1056	2019-07-26 09:21:46	128814	FF0F2A4A	11817	21092	28.1	1005.5
1057	2019-07-26 09:21:46	128935	FF0F2A4A	11817	21093	28.1	1005.5
1058	2019-07-26 09:21:46	129055	FF0F2A4A	11817	21093	28.1	1005.5
1059	2019-07-26 09:21:46	129176	FF0F2A4A	11818	21091	28.1	1005.4
1060	2019-07-26 09:21:46	129296	FF0F2A4A	11816	21095	28.1	1005.4
1061	2019-07-26 09:21:46	129417	FF0F2A4A	11817	21093	28.1	1005.4
1062	2019-07-26 09:21:46	129538	FF0F2A4A	11817	21095	28.1	1005.4
1063	2019-07-26 09:21:46	129659	FF0F2A4A	11817	21094	28.1	1005.5
1064	2019-07-26 09:21:46	129781	FF0F2A4A	11818	21096	28.1	1005.5
1065	2019-07-26 09:21:46	129902	FF0F2A4A	11817	21096	28.1	1005.5
1066	2019-07-26 09:21:46	130024	FF0F2A4A	11817	21093	28.1	1005.5
1067	2019-07-26 09:21:46	130145	FF0F2A4A	11817	21095	28.1	1005.4
1068	2019-07-26 09:21:46	130266	FF0F2A4A	11817	21093	28.1	1005.4
1069	2019-07-26 09:21:46	130387	FF0F2A4A	11817	21095	28.1	1005.4
1070	2019-07-26 09:21:46	130509	FF0F2A4A	11817	21092	28.1	1005.4
1071	2019-07-26 09:21:46	130630	FF0F2A4A	11817	21095	28.1	1005.4
1072	2019-07-26 09:21:46	130751	FF0F2A4A	11817	21096	28.1	1005.4
1073	2019-07-26 09:21:46	130873	FF0F2A4A	11817	21094	28.1	1005.4
1074	2019-07-26 09:21:46	130994	FF0F2A4A	11816	21092	28.1	1005.4
1075	2019-07-26 09:21:46	131115	FF0F2A4A	11817	21095	28.1	1005.4
1076	2019-07-26 09:21:46	131236	FF0F2A4A	11817	21092	28.1	1005.4
1077	2019-07-26 09:21:46	131357	FF0F2A4A	11817	21094	28.1	1005.5
1078	2019-07-26 09:21:46	131477	FF0F2A4A	11817	21093	28.1	1005.5
1079	2019-07-26 09:21:46	131598	FF0F2A4A	11817	21092	28.1	1005.4
1080	2019-07-26 09:21:46	131719	FF0F2A4A	11818	21094	28.1	1005.4
1081	2019-07-26 09:21:46	131839	FF0F2A4A	11817	21092	28.1	1005.5
1082	2019-07-26 09:21:46	131959	FF0F2A4A	11817	21094	28.1	1005.5
1083	2019-07-26 09:21:46	132080	FF0F2A4A	11816	21094	28.1	1005.5
1084	2019-07-26 09:21:46	132202	FF0F2A4A	11817	21092	28.1	1005.5
1085	2019-07-26 09:21:46	132323	FF0F2A4A	11817	21092	28.1	1005.5
1086	2019-07-26 09:21:46	132444	FF0F2A4A	11817	21093	28.1	1005.5
1087	2019-07-26 09:21:46	132565	FF0F2A4A	11817	21092	28.1	1005.4
1088	2019-07-26 09:21:46	132686	FF0F2A4A	11817	21094	28.1	1005.4
1089	2019-07-26 09:21:46	132806	FF0F2A4A	11817	21093	28.1	1005.4
1090	2019-07-26 09:21:46	132927	FF0F2A4A	11816	21092	28.1	1005.4
1091	2019-07-26 09:21:46	133049	FF0F2A4A	11816	21093	28.1	1005.3
1092	2019-07-26 09:21:46	133170	FF0F2A4A	11816	21094	28.1	1005.3
1093	2019-07-26 09:21:46	133291	FF0F2A4A	11816	21091	28.1	1005.4
1094	2019-07-26 09:21:46	133412	FF0F2A4A	11817	21093	28.1	1005.5
1095	2019-07-26 09:21:46	133533	FF0F2A4A	11816	21093	28.1	1005.5
1096	2019-07-26 09:21:46	133654	FF0F2A4A	11817	21091	28.1	1005.4
1097	2019-07-26 09:21:46	133775	FF0F2A4A	11817	21093	28.1	1005.4
1098	2019-07-26 09:21:46	133897	FF0F2A4A	11816	21094	28.1	1005.4
1099	2019-07-26 09:21:46	134018	FF0F2A4A	11816	21091	28.1	1005.4
1100	2019-07-26 09:21:46	134138	FF0F2A4A	11816	21093	28.1	1005.4
1101	2019-07-26 09:21:46	134259	FF0F2A4A	11817	21094	28.1	1005.4
1102	2019-07-26 09:21:46	134379	FF0F2A4A	11816	21092	28.1	1005.5
1103	2019-07-26 09:21:46	134500	FF0F2A4A	11818	21093	28.1	1005.6
1104	2019-07-26 09:21:46	134621	FF0F2A4A	11818	21094	28.1	1005.6
1105	2019-07-26 09:21:46	134742	FF0F2A4A	11816	21094	28.1	1005.5
1106	2019-07-26 09:21:46	134863	FF0F2A4A	11815	21092	28.1	1005.4
1107	2019-07-26 09:21:46	134984	FF0F2A4A	11815	21093	28.1	1005.4
1108	2019-07-26 09:21:46	135105	FF0F2A4A	11816	21092	28.1	1005.5
1109	2019-07-26 09:21:46	135225	FF0F2A4A	11815	21095	28.1	1005.5
1110	2019-07-26 09:21:46	135346	FF0F2A4A	11815	21093	28.1	1005.5
1111	2019-07-26 09:21:46	135466	FF0F2A4A	11815	21093	28.1	1005.5
1112	2019-07-26 09:21:46	135587	FF0F2A4A	11815	21094	28.1	1005.5
1113	2019-07-26 09:21:46	135707	FF0F2A4A	11816	21095	28.1	1005.5
1114	2019-07-26 09:21:46	135828	FF0F2A4A	11815	21096	28.1	1005.5
1115	2019-07-26 09:21:46	135951	FF0F2A4A	11815	21095	28.1	1005.5
1116	2019-07-26 09:21:46	136071	FF0F2A4A	11816	21091	28.1	1005.5
1117	2019-07-26 09:21:46	136192	FF0F2A4A	11817	21091	28.1	1005.4
1118	2019-07-26 09:21:46	136312	FF0F2A4A	11816	21091	28.1	1005.4
1119	2019-07-26 09:21:46	136433	FF0F2A4A	11815	21094	28.1	1005.5
1120	2019-07-26 09:21:46	136554	FF0F2A4A	11817	21093	28.1	1005.5
1121	2019-07-26 09:21:46	136675	FF0F2A4A	11817	21091	28.1	1005.5
1122	2019-07-26 09:21:46	136798	FF0F2A4A	11817	21093	28.1	1005.5
1123	2019-07-26 09:21:46	136919	FF0F2A4A	11817	21093	28.1	1005.5
1124	2019-07-26 09:21:46	137040	FF0F2A4A	11816	21094	28.1	1005.5
1125	2019-07-26 09:21:46	137163	FF0F2A4A	11815	21094	28.1	1005.5
1126	2019-07-26 09:21:46	137283	FF0F2A4A	11816	21094	28.1	1005.5
1127	2019-07-26 09:21:46	137406	FF0F2A4A	11816	21094	28.1	1005.4
1128	2019-07-26 09:21:46	137527	FF0F2A4A	11815	21093	28.1	1005.4
1129	2019-07-26 09:21:46	137650	FF0F2A4A	11816	21091	28.1	1005.5
1130	2019-07-26 09:21:46	137770	FF0F2A4A	11816	21094	28.1	1005.5
1131	2019-07-26 09:21:46	137892	FF0F2A4A	11816	21092	28.1	1005.4
1132	2019-07-26 09:21:46	138013	FF0F2A4A	11816	21092	28.1	1005.4
1133	2019-07-26 09:21:46	138133	FF0F2A4A	11815	21093	28.1	1005.5
1134	2019-07-26 09:21:46	138254	FF0F2A4A	11815	21093	28.1	1005.5
1135	2019-07-26 09:21:46	138375	FF0F2A4A	11816	21093	28.1	1005.4
1136	2019-07-26 09:21:46	138495	FF0F2A4A	11816	21092	28.1	1005.4
1137	2019-07-26 09:21:46	138616	FF0F2A4A	11817	21093	28.1	1005.5
1138	2019-07-26 09:21:46	138737	FF0F2A4A	11816	21094	28.1	1005.5
1139	2019-07-26 09:21:46	138860	FF0F2A4A	11816	21091	28.1	1005.4
1140	2019-07-26 09:21:46	138981	FF0F2A4A	11816	21094	28.1	1005.4
1141	2019-07-26 09:21:46	139102	FF0F2A4A	11816	21092	28.1	1005.4
1142	2019-07-26 09:21:46	139222	FF0F2A4A	11817	21092	28.1	1005.4
1143	2019-07-26 09:21:46	139343	FF0F2A4A	11817	21092	28.1	1005.4
1144	2019-07-26 09:21:46	139464	FF0F2A4A	11816	21092	28.1	1005.4
1145	2019-07-26 09:21:46	139585	FF0F2A4A	11816	21091	28.1	1005.5
1146	2019-07-26 09:21:46	139706	FF0F2A4A	11815	21092	28.1	1005.5
1147	2019-07-26 09:21:46	139827	FF0F2A4A	11816	21092	28.1	1005.4
1148	2019-07-26 09:21:46	139948	FF0F2A4A	11817	21093	28.1	1005.4
1149	2019-07-26 09:21:46	140070	FF0F2A4A	11817	21093	28.1	1005.5
1150	2019-07-26 09:21:46	140191	FF0F2A4A	11816	21093	28.1	1005.5
1151	2019-07-26 09:21:46	140312	FF0F2A4A	11817	21091	28.1	1005.5
1152	2019-07-26 09:21:46	140433	FF0F2A4A	11817	21091	28.1	1005.5
1153	2019-07-26 09:21:46	140555	FF0F2A4A	11817	21093	28.1	1005.4
1154	2019-07-26 09:21:46	140675	FF0F2A4A	11817	21092	28.2	1005.4
1155	2019-07-26 09:21:46	140796	FF0F2A4A	11817	21091	28.2	1005.4
1156	2019-07-26 09:21:46	140917	FF0F2A4A	11815	21093	28.2	1005.4
1157	2019-07-26 09:21:46	141038	FF0F2A4A	11815	21091	28.2	1005.4
1158	2019-07-26 09:21:46	141158	FF0F2A4A	11816	21091	28.2	1005.4
1159	2019-07-26 09:21:46	141279	FF0F2A4A	11816	21090	28.2	1005.4
1160	2019-07-26 09:21:46	141400	FF0F2A4A	11816	21092	28.2	1005.4
1161	2019-07-26 09:21:46	141521	FF0F2A4A	11816	21094	28.2	1005.4
1162	2019-07-26 09:21:46	141641	FF0F2A4A	11815	21093	28.2	1005.4
1163	2019-07-26 09:21:46	141761	FF0F2A4A	11816	21092	28.2	1005.4
1164	2019-07-26 09:21:46	141882	FF0F2A4A	11816	21092	28.2	1005.4
1165	2019-07-26 09:21:46	142003	FF0F2A4A	11816	21092	28.2	1005.4
1166	2019-07-26 09:21:46	142124	FF0F2A4A	11816	21094	28.2	1005.4
1167	2019-07-26 09:21:46	142244	FF0F2A4A	11815	21095	28.2	1005.3
1168	2019-07-26 09:21:46	142365	FF0F2A4A	11815	21091	28.2	1005.3
1169	2019-07-26 09:21:46	142485	FF0F2A4A	11816	21094	28.2	1005.5
1170	2019-07-26 09:21:46	142605	FF0F2A4A	11816	21094	28.2	1005.5
1171	2019-07-26 09:21:46	142726	FF0F2A4A	11816	21091	28.2	1005.3
1172	2019-07-26 09:21:46	142847	FF0F2A4A	11817	21091	28.2	1005.4
1173	2019-07-26 09:21:46	142968	FF0F2A4A	11817	21092	28.2	1005.6
1174	2019-07-26 09:21:46	143089	FF0F2A4A	11816	21091	28.2	1005.5
1175	2019-07-26 09:21:46	143210	FF0F2A4A	11817	21091	28.2	1005.5
1176	2019-07-26 09:21:46	143330	FF0F2A4A	11816	21093	28.2	1005.6
1177	2019-07-26 09:21:46	143451	FF0F2A4A	11816	21092	28.2	1005.5
1178	2019-07-26 09:21:46	143572	FF0F2A4A	11817	21091	28.2	1005.5
1179	2019-07-26 09:21:46	143693	FF0F2A4A	11817	21091	28.2	1005.5
1180	2019-07-26 09:21:46	143813	FF0F2A4A	11817	21091	28.2	1005.5
1181	2019-07-26 09:21:46	143934	FF0F2A4A	11817	21090	28.2	1005.5
1182	2019-07-26 09:21:46	144055	FF0F2A4A	11817	21091	28.2	1005.5
1183	2019-07-26 09:21:46	144176	FF0F2A4A	11818	21090	28.2	1005.4
1184	2019-07-26 09:21:46	144297	FF0F2A4A	11817	21090	28.2	1005.4
1185	2019-07-26 09:21:46	144418	FF0F2A4A	11817	21091	28.2	1005.5
1186	2019-07-26 09:21:46	144539	FF0F2A4A	11816	21090	28.2	1005.5
1187	2019-07-26 09:21:46	144659	FF0F2A4A	11817	21091	28.2	1005.5
1188	2019-07-26 09:21:46	144780	FF0F2A4A	11817	21091	28.2	1005.5
1189	2019-07-26 09:21:46	144900	FF0F2A4A	11817	21090	28.2	1005.5
1190	2019-07-26 09:21:46	145021	FF0F2A4A	11816	21090	28.2	1005.5
1191	2019-07-26 09:21:46	145142	FF0F2A4A	11815	21092	28.2	1005.5
1192	2019-07-26 09:21:46	145263	FF0F2A4A	11816	21090	28.2	1005.5
1193	2019-07-26 09:21:46	145384	FF0F2A4A	11816	21094	28.2	1005.5
1194	2019-07-26 09:21:46	145505	FF0F2A4A	11817	21090	28.2	1005.5
1195	2019-07-26 09:21:46	145626	FF0F2A4A	11816	21091	28.2	1005.5
1196	2019-07-26 09:21:46	145746	FF0F2A4A	11816	21092	28.2	1005.5
1197	2019-07-26 09:21:46	145867	FF0F2A4A	11816	21093	28.2	1005.5
1198	2019-07-26 09:21:46	145988	FF0F2A4A	11817	21092	28.2	1005.5
1199	2019-07-26 09:21:46	146109	FF0F2A4A	11817	21092	28.2	1005.5
1200	2019-07-26 09:21:46	146230	FF0F2A4A	11818	21092	28.2	1005.4
1201	2019-07-26 09:21:46	146351	FF0F2A4A	11817	21090	28.2	1005.3
1202	2019-07-26 09:21:46	146472	FF0F2A4A	11817	21090	28.2	1005.4
1203	2019-07-26 09:21:46	146593	FF0F2A4A	11817	21090	28.2	1005.5
1204	2019-07-26 09:21:46	146714	FF0F2A4A	11816	21088	28.2	1005.5
1205	2019-07-26 09:21:46	146834	FF0F2A4A	11817	21090	28.2	1005.5
1206	2019-07-26 09:21:46	146955	FF0F2A4A	11816	21094	28.2	1005.5
1207	2019-07-26 09:21:46	147075	FF0F2A4A	11815	21092	28.2	1005.6
1208	2019-07-26 09:21:46	147196	FF0F2A4A	11817	21090	28.2	1005.6
1209	2019-07-26 09:21:46	147317	FF0F2A4A	11816	21090	28.2	1005.4
1210	2019-07-26 09:21:46	147438	FF0F2A4A	11817	21092	28.2	1005.3
1211	2019-07-26 09:21:46	147559	FF0F2A4A	11817	21090	28.2	1005.4
1212	2019-07-26 09:21:46	147682	FF0F2A4A	11818	21092	28.2	1005.5
1213	2019-07-26 09:21:46	147803	FF0F2A4A	11817	21090	28.2	1005.5
1214	2019-07-26 09:21:46	147923	FF0F2A4A	11817	21092	28.2	1005.4
1215	2019-07-26 09:21:46	148044	FF0F2A4A	11817	21091	28.2	1005.3
1216	2019-07-26 09:21:46	148165	FF0F2A4A	11817	21090	28.2	1005.3
1217	2019-07-26 09:21:46	148286	FF0F2A4A	11817	21090	28.2	1005.3
1218	2019-07-26 09:21:46	148406	FF0F2A4A	11816	21088	28.2	1005.4
1219	2019-07-26 09:21:46	148527	FF0F2A4A	11816	21093	28.2	1005.4
1220	2019-07-26 09:21:46	148648	FF0F2A4A	11817	21091	28.2	1005.3
1221	2019-07-26 09:21:46	148769	FF0F2A4A	11817	21093	28.2	1005.3
1222	2019-07-26 09:21:46	148889	FF0F2A4A	11816	21089	28.2	1005.4
1223	2019-07-26 09:21:46	149009	FF0F2A4A	11817	21094	28.2	1005.5
1224	2019-07-26 09:21:46	149130	FF0F2A4A	11817	21092	28.2	1005.5
1225	2019-07-26 09:21:46	149251	FF0F2A4A	11817	21090	28.2	1005.4
1226	2019-07-26 09:21:46	149372	FF0F2A4A	11816	21091	28.2	1005.4
1227	2019-07-26 09:21:46	149492	FF0F2A4A	11817	21092	28.2	1005.4
1228	2019-07-26 09:21:46	149613	FF0F2A4A	11817	21090	28.2	1005.4
1229	2019-07-26 09:21:46	149734	FF0F2A4A	11816	21091	28.2	1005.4
1230	2019-07-26 09:21:46	149855	FF0F2A4A	11816	21089	28.2	1005.4
1231	2019-07-26 09:21:46	149976	FF0F2A4A	11816	21092	28.2	1005.4
1232	2019-07-26 09:21:46	150096	FF0F2A4A	11816	21093	28.2	1005.4
1233	2019-07-26 09:21:46	150216	FF0F2A4A	11817	21090	28.2	1005.4
1234	2019-07-26 09:21:46	150337	FF0F2A4A	11816	21090	28.2	1005.4
1235	2019-07-26 09:21:46	150458	FF0F2A4A	11817	21091	28.2	1005.4
1236	2019-07-26 09:21:46	150578	FF0F2A4A	11817	21090	28.2	1005.4
1237	2019-07-26 09:21:46	150699	FF0F2A4A	11817	21092	28.2	1005.4
1238	2019-07-26 09:21:46	150820	FF0F2A4A	11817	21091	28.2	1005.4
1239	2019-07-26 09:21:46	150941	FF0F2A4A	11817	21090	28.2	1005.4
1240	2019-07-26 09:21:46	151062	FF0F2A4A	11817	21092	28.2	1005.4
1241	2019-07-26 09:21:46	151182	FF0F2A4A	11817	21092	28.2	1005.4
1242	2019-07-26 09:21:46	151303	FF0F2A4A	11817	21090	28.2	1005.4
1243	2019-07-26 09:21:46	151423	FF0F2A4A	11816	21090	28.2	1005.5
1244	2019-07-26 09:21:46	151544	FF0F2A4A	11817	21089	28.2	1005.5
1245	2019-07-26 09:21:46	151664	FF0F2A4A	11816	21092	28.2	1005.4
1246	2019-07-26 09:21:46	151785	FF0F2A4A	11817	21089	28.2	1005.4
1247	2019-07-26 09:21:46	151905	FF0F2A4A	11817	21089	28.2	1005.4
1248	2019-07-26 09:21:46	152025	FF0F2A4A	11817	21091	28.2	1005.4
1249	2019-07-26 09:21:46	152146	FF0F2A4A	11817	21089	28.2	1005.4
1250	2019-07-26 09:21:46	152266	FF0F2A4A	11817	21089	28.2	1005.4
1251	2019-07-26 09:21:46	152386	FF0F2A4A	11816	21089	28.2	1005.4
1252	2019-07-26 09:21:46	152507	FF0F2A4A	11816	21090	28.2	1005.4
1253	2019-07-26 09:21:46	152628	FF0F2A4A	11817	21090	28.2	1005.4
1254	2019-07-26 09:21:46	152748	FF0F2A4A	11817	21093	28.2	1005.4
1255	2019-07-26 09:21:46	152868	FF0F2A4A	11817	21092	28.2	1005.4
1256	2019-07-26 09:21:46	152989	FF0F2A4A	11817	21091	28.2	1005.4
1257	2019-07-26 09:21:46	153109	FF0F2A4A	11816	21092	28.2	1005.3
1258	2019-07-26 09:21:46	153230	FF0F2A4A	11816	21092	28.2	1005.3
1259	2019-07-26 09:21:46	153350	FF0F2A4A	11816	21089	28.2	1005.4
1260	2019-07-26 09:21:46	153471	FF0F2A4A	11816	21092	28.2	1005.4
1261	2019-07-26 09:21:46	153592	FF0F2A4A	11816	21092	28.2	1005.4
1262	2019-07-26 09:21:46	153713	FF0F2A4A	11817	21089	28.2	1005.4
1263	2019-07-26 09:21:46	153834	FF0F2A4A	11815	21092	28.2	1005.4
1264	2019-07-26 09:21:46	153955	FF0F2A4A	11815	21093	28.2	1005.4
1265	2019-07-26 09:21:46	154076	FF0F2A4A	11816	21090	28.2	1005.4
1266	2019-07-26 09:21:46	154199	FF0F2A4A	11815	21091	28.2	1005.4
1267	2019-07-26 09:21:46	154320	FF0F2A4A	11816	21092	28.2	1005.4
1268	2019-07-26 09:21:46	154441	FF0F2A4A	11815	21091	28.2	1005.4
1269	2019-07-26 09:21:46	154562	FF0F2A4A	11816	21089	28.2	1005.4
1270	2019-07-26 09:21:46	154682	FF0F2A4A	11817	21090	28.2	1005.4
1271	2019-07-26 09:21:46	154802	FF0F2A4A	11817	21089	28.2	1005.4
1272	2019-07-26 09:21:46	154922	FF0F2A4A	11817	21091	28.2	1005.4
1273	2019-07-26 09:21:46	155043	FF0F2A4A	11817	21092	28.2	1005.4
1274	2019-07-26 09:21:46	155164	FF0F2A4A	11815	21094	28.2	1005.4
1275	2019-07-26 09:21:46	155286	FF0F2A4A	11816	21092	28.2	1005.4
1276	2019-07-26 09:21:46	155406	FF0F2A4A	11816	21091	28.2	1005.4
1277	2019-07-26 09:21:46	155526	FF0F2A4A	11817	21090	28.2	1005.4
1278	2019-07-26 09:21:46	155647	FF0F2A4A	11817	21092	28.2	1005.4
1279	2019-07-26 09:21:46	155768	FF0F2A4A	11817	21091	28.2	1005.5
1280	2019-07-26 09:21:46	155889	FF0F2A4A	11816	21091	28.2	1005.5
1281	2019-07-26 09:21:46	156010	FF0F2A4A	11817	21090	28.2	1005.4
1282	2019-07-26 09:21:46	156131	FF0F2A4A	11818	21092	28.2	1005.4
1283	2019-07-26 09:21:46	156252	FF0F2A4A	11817	21091	28.2	1005.4
1284	2019-07-26 09:21:46	156372	FF0F2A4A	11816	21091	28.2	1005.4
1285	2019-07-26 09:21:46	156493	FF0F2A4A	11816	21091	28.2	1005.4
1286	2019-07-26 09:21:46	156614	FF0F2A4A	11817	21091	28.2	1005.4
1287	2019-07-26 09:21:46	156735	FF0F2A4A	11817	21089	28.2	1005.4
1288	2019-07-26 09:21:46	156855	FF0F2A4A	11817	21092	28.2	1005.4
1289	2019-07-26 09:21:46	156976	FF0F2A4A	11816	21090	28.2	1005.4
1290	2019-07-26 09:21:46	157097	FF0F2A4A	11816	21089	28.2	1005.4
1291	2019-07-26 09:21:46	157217	FF0F2A4A	11816	21088	28.2	1005.3
1292	2019-07-26 09:21:46	157338	FF0F2A4A	11816	21091	28.2	1005.3
1293	2019-07-26 09:21:46	157458	FF0F2A4A	11817	21090	28.2	1005.3
1294	2019-07-26 09:21:46	157580	FF0F2A4A	11816	21089	28.2	1005.3
1295	2019-07-26 09:21:46	157700	FF0F2A4A	11816	21092	28.2	1005.4
1296	2019-07-26 09:21:46	157821	FF0F2A4A	11817	21090	28.2	1005.4
1297	2019-07-26 09:21:46	157942	FF0F2A4A	11817	21091	28.2	1005.4
1298	2019-07-26 09:21:46	158063	FF0F2A4A	11817	21090	28.2	1005.4
1299	2019-07-26 09:21:46	158184	FF0F2A4A	11816	21091	28.2	1005.4
1300	2019-07-26 09:21:46	158305	FF0F2A4A	11816	21091	28.2	1005.4
1301	2019-07-26 09:21:46	158426	FF0F2A4A	11816	21089	28.2	1005.4
1302	2019-07-26 09:21:46	158546	FF0F2A4A	11816	21090	28.2	1005.5
1303	2019-07-26 09:21:46	158667	FF0F2A4A	11817	21090	28.2	1005.4
1304	2019-07-26 09:21:46	158788	FF0F2A4A	11817	21089	28.2	1005.3
1305	2019-07-26 09:21:46	158909	FF0F2A4A	11815	21092	28.2	1005.4
1306	2019-07-26 09:21:46	159029	FF0F2A4A	11815	21092	28.2	1005.5
1307	2019-07-26 09:21:46	159150	FF0F2A4A	11815	21093	28.2	1005.4
1308	2019-07-26 09:21:46	159270	FF0F2A4A	11815	21090	28.2	1005.3
1309	2019-07-26 09:21:46	159391	FF0F2A4A	11815	21089	28.2	1005.4
1310	2019-07-26 09:21:46	159512	FF0F2A4A	11816	21092	28.2	1005.5
1311	2019-07-26 09:21:46	159632	FF0F2A4A	11815	21094	28.2	1005.5
1312	2019-07-26 09:21:46	159753	FF0F2A4A	11816	21092	28.2	1005.5
1313	2019-07-26 09:21:46	159875	FF0F2A4A	11816	21092	28.2	1005.4
1314	2019-07-26 09:21:46	159996	FF0F2A4A	11816	21091	28.2	1005.4
1315	2019-07-26 09:21:46	160116	FF0F2A4A	11816	21089	28.2	1005.5
1316	2019-07-26 09:21:46	160237	FF0F2A4A	11816	21090	28.2	1005.5
1317	2019-07-26 09:21:46	160358	FF0F2A4A	11816	21091	28.2	1005.5
1318	2019-07-26 09:21:46	160481	FF0F2A4A	11815	21089	28.2	1005.5
1319	2019-07-26 09:21:46	160602	FF0F2A4A	11815	21092	28.2	1005.5
1320	2019-07-26 09:21:46	160722	FF0F2A4A	11815	21092	28.2	1005.5
1321	2019-07-26 09:21:46	160843	FF0F2A4A	11815	21091	28.2	1005.5
1322	2019-07-26 09:21:46	160964	FF0F2A4A	11816	21092	28.2	1005.5
1323	2019-07-26 09:21:46	161085	FF0F2A4A	11817	21089	28.2	1005.5
1324	2019-07-26 09:21:46	161206	FF0F2A4A	11817	21090	28.2	1005.5
1325	2019-07-26 09:21:46	161327	FF0F2A4A	11817	21089	28.2	1005.4
1326	2019-07-26 09:21:46	161448	FF0F2A4A	11817	21091	28.2	1005.4
1327	2019-07-26 09:21:46	161568	FF0F2A4A	11817	21089	28.2	1005.4
1328	2019-07-26 09:21:46	161688	FF0F2A4A	11816	21091	28.2	1005.4
1329	2019-07-26 09:21:46	161810	FF0F2A4A	11815	21092	28.2	1005.4
1330	2019-07-26 09:21:46	161930	FF0F2A4A	11816	21090	28.2	1005.4
1331	2019-07-26 09:21:46	162050	FF0F2A4A	11816	21091	28.2	1005.4
1332	2019-07-26 09:21:46	162171	FF0F2A4A	11816	21092	28.2	1005.4
1333	2019-07-26 09:21:46	162291	FF0F2A4A	11816	21092	28.2	1005.5
1334	2019-07-26 09:21:46	162412	FF0F2A4A	11816	21090	28.2	1005.5
1335	2019-07-26 09:21:46	162533	FF0F2A4A	11816	21090	28.2	1005.4
1336	2019-07-26 09:21:46	162654	FF0F2A4A	11816	21088	28.2	1005.4
1337	2019-07-26 09:21:46	162775	FF0F2A4A	11817	21089	28.2	1005.5
1338	2019-07-26 09:21:46	162895	FF0F2A4A	11815	21090	28.2	1005.5
1339	2019-07-26 09:21:46	163016	FF0F2A4A	11815	21087	28.2	1005.4
1340	2019-07-26 09:21:46	163137	FF0F2A4A	11816	21090	28.2	1005.4
1341	2019-07-26 09:21:46	163257	FF0F2A4A	11816	21090	28.2	1005.4
1342	2019-07-26 09:21:46	163377	FF0F2A4A	11817	21087	28.2	1005.4
1343	2019-07-26 09:21:46	163498	FF0F2A4A	11816	21090	28.2	1005.5
1344	2019-07-26 09:21:46	163619	FF0F2A4A	11815	21089	28.2	1005.5
1345	2019-07-26 09:21:46	163739	FF0F2A4A	11815	21090	28.2	1005.5
1346	2019-07-26 09:21:46	163860	FF0F2A4A	11815	21091	28.2	1005.5
1347	2019-07-26 09:21:46	163982	FF0F2A4A	11815	21088	28.2	1005.4
1348	2019-07-26 09:21:46	164102	FF0F2A4A	11816	21089	28.2	1005.4
1349	2019-07-26 09:21:46	164223	FF0F2A4A	11817	21087	28.2	1005.4
1350	2019-07-26 09:21:46	164343	FF0F2A4A	11816	21090	28.2	1005.4
1351	2019-07-26 09:21:46	164464	FF0F2A4A	11816	21091	28.2	1005.5
1352	2019-07-26 09:21:46	164586	FF0F2A4A	11816	21089	28.2	1005.5
1353	2019-07-26 09:21:46	164707	FF0F2A4A	11816	21090	28.2	1005.4
1354	2019-07-26 09:21:46	164830	FF0F2A4A	11815	21088	28.2	1005.4
1355	2019-07-26 09:21:46	164950	FF0F2A4A	11815	21088	28.2	1005.5
1356	2019-07-26 09:21:46	165072	FF0F2A4A	11816	21090	28.2	1005.5
1357	2019-07-26 09:21:46	165193	FF0F2A4A	11816	21090	28.2	1005.5
1358	2019-07-26 09:21:46	165314	FF0F2A4A	11816	21088	28.2	1005.5
1359	2019-07-26 09:21:46	165435	FF0F2A4A	11816	21089	28.2	1005.4
1360	2019-07-26 09:21:46	165556	FF0F2A4A	11817	21089	28.3	1005.4
1361	2019-07-26 09:21:46	165677	FF0F2A4A	11816	21086	28.3	1005.4
1362	2019-07-26 09:21:46	165798	FF0F2A4A	11816	21091	28.3	1005.4
1363	2019-07-26 09:21:46	165918	FF0F2A4A	11817	21088	28.3	1005.4
1364	2019-07-26 09:21:46	166039	FF0F2A4A	11815	21087	28.2	1005.4
1365	2019-07-26 09:21:46	166159	FF0F2A4A	11815	21087	28.2	1005.4
1366	2019-07-26 09:21:46	166280	FF0F2A4A	11816	21090	28.3	1005.4
1367	2019-07-26 09:21:46	166400	FF0F2A4A	11816	21089	28.3	1005.3
1368	2019-07-26 09:21:46	166521	FF0F2A4A	11815	21088	28.2	1005.3
1369	2019-07-26 09:21:46	166642	FF0F2A4A	11815	21089	28.2	1005.5
1370	2019-07-26 09:21:46	166763	FF0F2A4A	11816	21091	28.2	1005.5
1371	2019-07-26 09:21:46	166884	FF0F2A4A	11816	21089	28.2	1005.5
1372	2019-07-26 09:21:46	167006	FF0F2A4A	11815	21087	28.3	1005.5
1373	2019-07-26 09:21:46	167126	FF0F2A4A	11816	21090	28.3	1005.5
1374	2019-07-26 09:21:46	167247	FF0F2A4A	11816	21087	28.3	1005.5
1375	2019-07-26 09:21:46	167368	FF0F2A4A	11816	21089	28.3	1005.4
1376	2019-07-26 09:21:46	167489	FF0F2A4A	11816	21088	28.3	1005.4
1377	2019-07-26 09:21:46	167610	FF0F2A4A	11815	21090	28.3	1005.4
1378	2019-07-26 09:21:46	167731	FF0F2A4A	11816	21090	28.3	1005.4
1379	2019-07-26 09:21:46	167852	FF0F2A4A	11815	21089	28.3	1005.4
1380	2019-07-26 09:21:46	167974	FF0F2A4A	11816	21090	28.3	1005.4
1381	2019-07-26 09:21:46	168095	FF0F2A4A	11815	21087	28.3	1005.5
1382	2019-07-26 09:21:46	168216	FF0F2A4A	11816	21088	28.3	1005.5
1383	2019-07-26 09:21:46	168337	FF0F2A4A	11817	21087	28.3	1005.5
1384	2019-07-26 09:21:46	168458	FF0F2A4A	11815	21087	28.3	1005.5
1385	2019-07-26 09:21:46	168578	FF0F2A4A	11816	21090	28.3	1005.5
1386	2019-07-26 09:21:46	168699	FF0F2A4A	11815	21090	28.3	1005.5
1387	2019-07-26 09:21:46	168820	FF0F2A4A	11815	21088	28.3	1005.3
1388	2019-07-26 09:21:46	168941	FF0F2A4A	11815	21089	28.3	1005.3
1389	2019-07-26 09:21:46	169061	FF0F2A4A	11815	21089	28.3	1005.4
1390	2019-07-26 09:21:46	169182	FF0F2A4A	11815	21090	28.3	1005.4
1391	2019-07-26 09:21:46	169304	FF0F2A4A	11816	21091	28.3	1005.4
1392	2019-07-26 09:21:46	169426	FF0F2A4A	11816	21088	28.3	1005.4
1393	2019-07-26 09:21:46	169547	FF0F2A4A	11815	21087	28.3	1005.4
1394	2019-07-26 09:21:46	169668	FF0F2A4A	11815	21089	28.3	1005.4
1395	2019-07-26 09:21:46	169789	FF0F2A4A	11815	21090	28.3	1005.4
1396	2019-07-26 09:21:46	169909	FF0F2A4A	11816	21089	28.3	1005.5
1397	2019-07-26 09:21:46	170031	FF0F2A4A	11816	21090	28.3	1005.5
1398	2019-07-26 09:21:46	170152	FF0F2A4A	11815	21088	28.3	1005.4
1399	2019-07-26 09:21:46	170273	FF0F2A4A	11815	21087	28.3	1005.4
1400	2019-07-26 09:21:46	170393	FF0F2A4A	11814	21088	28.3	1005.5
1401	2019-07-26 09:21:46	170514	FF0F2A4A	11814	21087	28.3	1005.6
1402	2019-07-26 09:21:46	170635	FF0F2A4A	11815	21087	28.3	1005.6
1403	2019-07-26 09:21:46	170756	FF0F2A4A	11816	21090	28.3	1005.5
1404	2019-07-26 09:21:46	170877	FF0F2A4A	11816	21089	28.3	1005.5
1405	2019-07-26 09:21:46	170998	FF0F2A4A	11815	21087	28.3	1005.5
1406	2019-07-26 09:21:46	171119	FF0F2A4A	11815	21088	28.3	1005.5
1407	2019-07-26 09:21:46	171239	FF0F2A4A	11815	21088	28.3	1005.5
1408	2019-07-26 09:21:46	171360	FF0F2A4A	11815	21088	28.3	1005.5
1409	2019-07-26 09:21:46	171481	FF0F2A4A	11815	21087	28.3	1005.5
1410	2019-07-26 09:21:46	171602	FF0F2A4A	11814	21089	28.3	1005.5
1411	2019-07-26 09:21:46	171722	FF0F2A4A	11814	21085	28.3	1005.5
1412	2019-07-26 09:21:46	171844	FF0F2A4A	11814	21090	28.3	1005.5
1413	2019-07-26 09:21:46	171966	FF0F2A4A	11815	21089	28.3	1005.5
1414	2019-07-26 09:21:46	172087	FF0F2A4A	11814	21086	28.3	1005.5
1415	2019-07-26 09:21:46	172208	FF0F2A4A	11815	21088	28.3	1005.5
1416	2019-07-26 09:21:46	172329	FF0F2A4A	11815	21087	28.3	1005.5
1417	2019-07-26 09:21:46	172450	FF0F2A4A	11815	21090	28.3	1005.5
1418	2019-07-26 09:21:46	172570	FF0F2A4A	11816	21087	28.3	1005.5
1419	2019-07-26 09:21:46	172692	FF0F2A4A	11816	21090	28.3	1005.5
1420	2019-07-26 09:21:46	172813	FF0F2A4A	11815	21088	28.3	1005.5
1421	2019-07-26 09:21:46	172936	FF0F2A4A	11816	21089	28.3	1005.5
1422	2019-07-26 09:21:46	173057	FF0F2A4A	11815	21089	28.3	1005.5
1423	2019-07-26 09:21:46	173180	FF0F2A4A	11815	21092	28.3	1005.4
1424	2019-07-26 09:21:46	173301	FF0F2A4A	11815	21089	28.3	1005.4
1425	2019-07-26 09:21:46	173422	FF0F2A4A	11816	21085	28.3	1005.4
1426	2019-07-26 09:21:46	173543	FF0F2A4A	11815	21088	28.3	1005.4
1427	2019-07-26 09:21:46	173663	FF0F2A4A	11816	21090	28.3	1005.5
1428	2019-07-26 09:21:46	173786	FF0F2A4A	11815	21089	28.3	1005.5
1429	2019-07-26 09:21:46	173906	FF0F2A4A	11816	21089	28.3	1005.4
1430	2019-07-26 09:21:46	174027	FF0F2A4A	11815	21089	28.3	1005.4
1431	2019-07-26 09:21:46	174147	FF0F2A4A	11815	21088	28.3	1005.4
1432	2019-07-26 09:21:46	174268	FF0F2A4A	11815	21087	28.3	1005.4
1433	2019-07-26 09:21:46	174388	FF0F2A4A	11815	21090	28.3	1005.5
1434	2019-07-26 09:21:46	174511	FF0F2A4A	11815	21088	28.3	1005.5
1435	2019-07-26 09:21:46	174631	FF0F2A4A	11815	21090	28.3	1005.5
1436	2019-07-26 09:21:46	174754	FF0F2A4A	11815	21087	28.3	1005.5
1437	2019-07-26 09:21:46	174876	FF0F2A4A	11816	21086	28.3	1005.4
1438	2019-07-26 09:21:46	174997	FF0F2A4A	11816	21089	28.3	1005.4
1439	2019-07-26 09:21:46	175118	FF0F2A4A	11815	21087	28.3	1005.4
1440	2019-07-26 09:21:46	175238	FF0F2A4A	11815	21089	28.3	1005.4
1441	2019-07-26 09:21:46	175359	FF0F2A4A	11815	21088	28.3	1005.5
1442	2019-07-26 09:21:46	175480	FF0F2A4A	11817	21087	28.3	1005.5
1443	2019-07-26 09:21:46	175603	FF0F2A4A	11815	21088	28.3	1005.3
1444	2019-07-26 09:21:46	175725	FF0F2A4A	11816	21090	28.3	1005.3
1445	2019-07-26 09:21:46	175846	FF0F2A4A	11815	21087	28.3	1005.5
1446	2019-07-26 09:21:46	175969	FF0F2A4A	11815	21089	28.3	1005.5
1447	2019-07-26 09:21:46	176092	FF0F2A4A	11816	21089	28.3	1005.4
1448	2019-07-26 09:21:46	176213	FF0F2A4A	11815	21087	28.3	1005.4
1449	2019-07-26 09:21:46	176333	FF0F2A4A	11814	21087	28.3	1005.4
1450	2019-07-26 09:21:46	176454	FF0F2A4A	11815	21088	28.3	1005.4
1451	2019-07-26 09:21:46	176575	FF0F2A4A	11815	21088	28.3	1005.4
1452	2019-07-26 09:21:46	176696	FF0F2A4A	11814	21087	28.3	1005.4
1453	2019-07-26 09:21:46	176816	FF0F2A4A	11815	21088	28.3	1005.5
1454	2019-07-26 09:21:46	176939	FF0F2A4A	11814	21087	28.3	1005.5
1455	2019-07-26 09:21:46	177061	FF0F2A4A	11815	21086	28.3	1005.4
1456	2019-07-26 09:21:46	177182	FF0F2A4A	11815	21085	28.3	1005.4
1457	2019-07-26 09:21:46	177303	FF0F2A4A	11815	21087	28.3	1005.5
1458	2019-07-26 09:21:46	177424	FF0F2A4A	11815	21087	28.3	1005.5
1459	2019-07-26 09:21:46	177547	FF0F2A4A	11814	21089	28.3	1005.4
1460	2019-07-26 09:21:46	177668	FF0F2A4A	11815	21087	28.3	1005.4
1461	2019-07-26 09:21:46	177789	FF0F2A4A	11816	21088	28.3	1005.4
1462	2019-07-26 09:21:46	177910	FF0F2A4A	11816	21086	28.3	1005.4
1463	2019-07-26 09:21:46	178031	FF0F2A4A	11814	21087	28.3	1005.5
1464	2019-07-26 09:21:46	178152	FF0F2A4A	11814	21085	28.3	1005.5
1465	2019-07-26 09:21:46	178274	FF0F2A4A	11814	21086	28.3	1005.4
1466	2019-07-26 09:21:46	178396	FF0F2A4A	11813	21090	28.3	1005.4
1467	2019-07-26 09:21:46	178518	FF0F2A4A	11814	21088	28.3	1005.5
1468	2019-07-26 09:21:46	178639	FF0F2A4A	11815	21087	28.3	1005.5
1469	2019-07-26 09:21:46	178760	FF0F2A4A	11815	21089	28.3	1005.5
1470	2019-07-26 09:21:46	178881	FF0F2A4A	11815	21087	28.3	1005.5
1471	2019-07-26 09:21:46	179001	FF0F2A4A	11815	21087	28.3	1005.4
1472	2019-07-26 09:21:46	179122	FF0F2A4A	11814	21089	28.3	1005.4
1473	2019-07-26 09:21:46	179244	FF0F2A4A	11815	21088	28.3	1005.5
1474	2019-07-26 09:21:46	179365	FF0F2A4A	11815	21088	28.3	1005.5
1475	2019-07-26 09:21:46	179485	FF0F2A4A	11815	21087	28.3	1005.4
1476	2019-07-26 09:21:46	179606	FF0F2A4A	11814	21087	28.3	1005.4
1477	2019-07-26 09:21:46	179727	FF0F2A4A	11815	21087	28.3	1005.4
1478	2019-07-26 09:21:46	179848	FF0F2A4A	11815	21086	28.3	1005.4
1479	2019-07-26 09:21:46	179969	FF0F2A4A	11815	21087	28.3	1005.4
1480	2019-07-26 09:21:46	180090	FF0F2A4A	11815	21086	28.3	1005.4
1481	2019-07-26 09:21:46	180211	FF0F2A4A	11815	21087	28.3	1005.4
1482	2019-07-26 09:21:46	180331	FF0F2A4A	11815	21088	28.3	1005.4
1483	2019-07-26 09:21:46	180452	FF0F2A4A	11815	21087	28.3	1005.4
1484	2019-07-26 09:21:46	180573	FF0F2A4A	11815	21087	28.3	1005.4
1485	2019-07-26 09:21:46	180694	FF0F2A4A	11816	21089	28.3	1005.3
1486	2019-07-26 09:21:46	180814	FF0F2A4A	11814	21089	28.3	1005.3
1487	2019-07-26 09:21:46	180935	FF0F2A4A	11814	21089	28.3	1005.4
1488	2019-07-26 09:21:46	181057	FF0F2A4A	11815	21087	28.3	1005.4
1489	2019-07-26 09:21:46	181178	FF0F2A4A	11814	21089	28.3	1005.5
1490	2019-07-26 09:21:46	181299	FF0F2A4A	11814	21090	28.3	1005.5
1491	2019-07-26 09:21:46	181420	FF0F2A4A	11814	21089	28.3	1005.4
1492	2019-07-26 09:21:46	181541	FF0F2A4A	11815	21087	28.3	1005.4
1493	2019-07-26 09:21:46	181661	FF0F2A4A	11814	21087	28.3	1005.5
1494	2019-07-26 09:21:46	181782	FF0F2A4A	11814	21086	28.3	1005.5
1495	2019-07-26 09:21:46	181902	FF0F2A4A	11814	21089	28.3	1005.4
1496	2019-07-26 09:21:46	182023	FF0F2A4A	11814	21089	28.3	1005.4
1497	2019-07-26 09:21:46	182143	FF0F2A4A	11814	21087	28.3	1005.4
1498	2019-07-26 09:21:46	182264	FF0F2A4A	11816	21089	28.3	1005.5
1499	2019-07-26 09:21:46	182385	FF0F2A4A	11814	21088	28.3	1005.6
1500	2019-07-26 09:21:46	182506	FF0F2A4A	11815	21087	28.3	1005.5
1501	2019-07-26 09:21:46	182627	FF0F2A4A	11814	21090	28.3	1005.5
1502	2019-07-26 09:21:46	182748	FF0F2A4A	11814	21086	28.3	1005.5
1503	2019-07-26 09:21:46	182869	FF0F2A4A	11814	21088	28.3	1005.4
1504	2019-07-26 09:21:46	182989	FF0F2A4A	11815	21089	28.3	1005.4
1505	2019-07-26 09:21:46	183111	FF0F2A4A	11814	21090	28.3	1005.4
1506	2019-07-26 09:21:46	183232	FF0F2A4A	11815	21087	28.3	1005.4
1507	2019-07-26 09:21:46	183354	FF0F2A4A	11814	21090	28.3	1005.4
1508	2019-07-26 09:21:46	183475	FF0F2A4A	11813	21089	28.3	1005.5
1509	2019-07-26 09:21:46	183596	FF0F2A4A	11814	21085	28.3	1005.5
1510	2019-07-26 09:21:46	183717	FF0F2A4A	11813	21088	28.3	1005.4
1511	2019-07-26 09:21:46	183838	FF0F2A4A	11814	21089	28.3	1005.3
1512	2019-07-26 09:21:46	183959	FF0F2A4A	11814	21088	28.3	1005.4
1513	2019-07-26 09:21:46	184080	FF0F2A4A	11814	21087	28.3	1005.4
1514	2019-07-26 09:21:46	184201	FF0F2A4A	11813	21090	28.3	1005.4
1515	2019-07-26 09:21:46	184322	FF0F2A4A	11813	21087	28.3	1005.5
1516	2019-07-26 09:21:46	184443	FF0F2A4A	11814	21089	28.3	1005.5
1517	2019-07-26 09:21:46	184564	FF0F2A4A	11814	21089	28.3	1005.5
1518	2019-07-26 09:21:46	184685	FF0F2A4A	11813	21089	28.3	1005.5
1519	2019-07-26 09:21:46	184806	FF0F2A4A	11814	21086	28.3	1005.5
1520	2019-07-26 09:21:46	184927	FF0F2A4A	11815	21087	28.3	1005.5
1521	2019-07-26 09:21:46	185048	FF0F2A4A	11814	21089	28.3	1005.4
1522	2019-07-26 09:21:46	185169	FF0F2A4A	11815	21087	28.3	1005.4
1523	2019-07-26 09:21:46	185291	FF0F2A4A	11815	21088	28.3	1005.5
1524	2019-07-26 09:21:46	185412	FF0F2A4A	11814	21088	28.3	1005.5
1525	2019-07-26 09:21:46	185535	FF0F2A4A	11814	21088	28.3	1005.5
1526	2019-07-26 09:21:46	185657	FF0F2A4A	11813	21089	28.3	1005.5
1527	2019-07-26 09:21:46	185780	FF0F2A4A	11814	21086	28.3	1005.5
1528	2019-07-26 09:21:46	185902	FF0F2A4A	11815	21089	28.3	1005.5
1529	2019-07-26 09:21:46	186025	FF0F2A4A	11815	21087	28.3	1005.5
1530	2019-07-26 09:21:46	186147	FF0F2A4A	11814	21089	28.3	1005.5
1531	2019-07-26 09:21:46	186268	FF0F2A4A	11815	21086	28.3	1005.5
1532	2019-07-26 09:21:46	186388	FF0F2A4A	11815	21087	28.3	1005.5
1533	2019-07-26 09:21:46	186509	FF0F2A4A	11815	21086	28.3	1005.5
1534	2019-07-26 09:21:46	186630	FF0F2A4A	11814	21088	28.3	1005.5
1535	2019-07-26 09:21:46	186751	FF0F2A4A	11815	21086	28.3	1005.5
1536	2019-07-26 09:21:46	186872	FF0F2A4A	11814	21090	28.3	1005.5
1537	2019-07-26 09:21:46	186995	FF0F2A4A	11814	21088	28.3	1005.4
1538	2019-07-26 09:21:46	187116	FF0F2A4A	11815	21087	28.3	1005.4
1539	2019-07-26 09:21:46	187236	FF0F2A4A	11814	21089	28.3	1005.5
1540	2019-07-26 09:21:46	187356	FF0F2A4A	11814	21086	28.3	1005.5
1541	2019-07-26 09:21:46	187479	FF0F2A4A	11814	21086	28.3	1005.5
1542	2019-07-26 09:21:46	187601	FF0F2A4A	11814	21086	28.3	1005.5
1543	2019-07-26 09:21:46	187723	FF0F2A4A	11815	21087	28.3	1005.4
1544	2019-07-26 09:21:46	187844	FF0F2A4A	11814	21088	28.3	1005.4
1545	2019-07-26 09:21:46	187965	FF0F2A4A	11814	21086	28.3	1005.4
1546	2019-07-26 09:21:46	188086	FF0F2A4A	11814	21088	28.3	1005.4
1547	2019-07-26 09:21:46	188207	FF0F2A4A	11814	21087	28.3	1005.5
1548	2019-07-26 09:21:46	188329	FF0F2A4A	11814	21086	28.3	1005.5
1549	2019-07-26 09:21:46	188450	FF0F2A4A	11815	21087	28.3	1005.5
1550	2019-07-26 09:21:46	188572	FF0F2A4A	11815	21087	28.3	1005.5
1551	2019-07-26 09:21:46	188695	FF0F2A4A	11814	21085	28.3	1005.5
1552	2019-07-26 09:21:46	188815	FF0F2A4A	11815	21087	28.3	1005.5
1553	2019-07-26 09:21:46	188937	FF0F2A4A	11815	21085	28.3	1005.5
1554	2019-07-26 09:21:46	189059	FF0F2A4A	11814	21085	28.3	1005.5
1555	2019-07-26 09:21:46	189182	FF0F2A4A	11815	21085	28.3	1005.5
1556	2019-07-26 09:21:46	189305	FF0F2A4A	11815	21087	28.3	1005.5
1557	2019-07-26 09:21:46	189428	FF0F2A4A	11815	21088	28.3	1005.5
1558	2019-07-26 09:21:46	189551	FF0F2A4A	11815	21089	28.3	1005.5
1559	2019-07-26 09:21:46	189673	FF0F2A4A	11813	21088	28.3	1005.4
1560	2019-07-26 09:21:46	189794	FF0F2A4A	11814	21085	28.3	1005.4
1561	2019-07-26 09:21:46	189914	FF0F2A4A	11815	21086	28.3	1005.4
1562	2019-07-26 09:21:46	190035	FF0F2A4A	11814	21088	28.3	1005.4
1563	2019-07-26 09:21:46	190155	FF0F2A4A	11814	21088	28.3	1005.5
1564	2019-07-26 09:21:46	190276	FF0F2A4A	11815	21087	28.3	1005.5
1565	2019-07-26 09:21:46	190398	FF0F2A4A	11814	21089	28.3	1005.4
1566	2019-07-26 09:21:46	190519	FF0F2A4A	11814	21087	28.3	1005.4
1567	2019-07-26 09:21:46	190640	FF0F2A4A	11815	21087	28.3	1005.4
1568	2019-07-26 09:21:46	190761	FF0F2A4A	11815	21087	28.3	1005.4
1569	2019-07-26 09:21:46	190882	FF0F2A4A	11816	21088	28.3	1005.5
1570	2019-07-26 09:21:46	191004	FF0F2A4A	11815	21087	28.3	1005.5
1571	2019-07-26 09:21:46	191125	FF0F2A4A	11815	21086	28.3	1005.3
1572	2019-07-26 09:21:46	191246	FF0F2A4A	11815	21087	28.3	1005.3
1573	2019-07-26 09:21:46	191367	FF0F2A4A	11815	21087	28.3	1005.4
1574	2019-07-26 09:21:46	191487	FF0F2A4A	11816	21089	28.3	1005.4
1575	2019-07-26 09:21:46	191608	FF0F2A4A	11815	21087	28.3	1005.5
1576	2019-07-26 09:21:46	191730	FF0F2A4A	11814	21086	28.3	1005.5
1577	2019-07-26 09:21:46	191851	FF0F2A4A	11815	21086	28.3	1005.4
1578	2019-07-26 09:21:46	191972	FF0F2A4A	11814	21085	28.3	1005.4
1579	2019-07-26 09:21:46	192093	FF0F2A4A	11814	21086	28.3	1005.5
1580	2019-07-26 09:21:46	192214	FF0F2A4A	11815	21087	28.3	1005.5
1581	2019-07-26 09:21:46	192334	FF0F2A4A	11815	21086	28.3	1005.5
1582	2019-07-26 09:21:46	192455	FF0F2A4A	11814	21085	28.3	1005.5
1583	2019-07-26 09:21:46	192576	FF0F2A4A	11814	21088	28.3	1005.5
1584	2019-07-26 09:21:46	192697	FF0F2A4A	11815	21087	28.3	1005.5
1585	2019-07-26 09:21:46	192818	FF0F2A4A	11814	21088	28.3	1005.4
1586	2019-07-26 09:21:46	192939	FF0F2A4A	11814	21087	28.3	1005.4
1587	2019-07-26 09:21:46	193061	FF0F2A4A	11815	21086	28.3	1005.5
1588	2019-07-26 09:21:46	193182	FF0F2A4A	11815	21087	28.4	1005.6
1589	2019-07-26 09:21:46	193303	FF0F2A4A	11815	21085	28.4	1005.4
1590	2019-07-26 09:21:46	193424	FF0F2A4A	11815	21087	28.4	1005.4
1591	2019-07-26 09:21:46	193545	FF0F2A4A	11815	21085	28.4	1005.5
1592	2019-07-26 09:21:46	193665	FF0F2A4A	11815	21085	28.4	1005.5
1593	2019-07-26 09:21:46	193786	FF0F2A4A	11815	21087	28.4	1005.6
1594	2019-07-26 09:21:46	193907	FF0F2A4A	11814	21085	28.3	1005.5
1595	2019-07-26 09:21:46	194028	FF0F2A4A	11815	21086	28.3	1005.4
1596	2019-07-26 09:21:46	194148	FF0F2A4A	11815	21085	28.4	1005.5
1597	2019-07-26 09:21:46	194269	FF0F2A4A	11815	21088	28.4	1005.5
1598	2019-07-26 09:21:46	194391	FF0F2A4A	11815	21087	28.4	1005.5
1599	2019-07-26 09:21:46	194512	FF0F2A4A	11815	21087	28.4	1005.5
1600	2019-07-26 09:21:46	194634	FF0F2A4A	11815	21088	28.4	1005.5
1601	2019-07-26 09:21:46	194755	FF0F2A4A	11814	21085	28.4	1005.6
1602	2019-07-26 09:21:46	194876	FF0F2A4A	11814	21087	28.4	1005.6
1603	2019-07-26 09:21:46	194996	FF0F2A4A	11815	21084	28.4	1005.6
1604	2019-07-26 09:21:46	195117	FF0F2A4A	11815	21088	28.4	1005.6
1605	2019-07-26 09:21:46	195238	FF0F2A4A	11815	21086	28.4	1005.5
1606	2019-07-26 09:21:46	195359	FF0F2A4A	11815	21086	28.4	1005.5
1607	2019-07-26 09:21:46	195479	FF0F2A4A	11815	21087	28.4	1005.5
1608	2019-07-26 09:21:46	195600	FF0F2A4A	11814	21087	28.4	1005.5
1609	2019-07-26 09:21:46	195721	FF0F2A4A	11815	21085	28.4	1005.6
1610	2019-07-26 09:21:46	195842	FF0F2A4A	11814	21089	28.4	1005.6
1611	2019-07-26 09:21:46	195963	FF0F2A4A	11815	21086	28.4	1005.5
1612	2019-07-26 09:21:46	196084	FF0F2A4A	11815	21087	28.4	1005.5
1613	2019-07-26 09:21:46	196205	FF0F2A4A	11814	21085	28.4	1005.5
1614	2019-07-26 09:21:46	196325	FF0F2A4A	11814	21087	28.4	1005.5
1615	2019-07-26 09:21:46	196446	FF0F2A4A	11815	21086	28.4	1005.5
1616	2019-07-26 09:21:46	196566	FF0F2A4A	11815	21086	28.4	1005.5
1617	2019-07-26 09:21:46	196687	FF0F2A4A	11815	21085	28.4	1005.4
1618	2019-07-26 09:21:46	196809	FF0F2A4A	11814	21084	28.4	1005.4
1619	2019-07-26 09:21:46	196930	FF0F2A4A	11815	21086	28.4	1005.5
1620	2019-07-26 09:21:46	197051	FF0F2A4A	11814	21088	28.4	1005.5
1621	2019-07-26 09:21:46	197172	FF0F2A4A	11813	21089	28.4	1005.5
1622	2019-07-26 09:21:46	197293	FF0F2A4A	11815	21084	28.4	1005.5
1623	2019-07-26 09:21:46	197414	FF0F2A4A	11815	21085	28.4	1005.5
1624	2019-07-26 09:21:46	197535	FF0F2A4A	11814	21088	28.4	1005.5
1625	2019-07-26 09:21:46	197656	FF0F2A4A	11815	21085	28.4	1005.4
1626	2019-07-26 09:21:46	197777	FF0F2A4A	11814	21084	28.4	1005.4
1627	2019-07-26 09:21:46	197897	FF0F2A4A	11814	21087	28.4	1005.6
1628	2019-07-26 09:21:46	198018	FF0F2A4A	11815	21086	28.4	1005.6
1629	2019-07-26 09:21:46	198138	FF0F2A4A	11814	21088	28.4	1005.5
1630	2019-07-26 09:21:46	198259	FF0F2A4A	11814	21086	28.4	1005.5
1631	2019-07-26 09:21:46	198381	FF0F2A4A	11815	21085	28.4	1005.5
1632	2019-07-26 09:21:46	198501	FF0F2A4A	11813	21089	28.4	1005.5
1633	2019-07-26 09:21:46	198622	FF0F2A4A	11814	21088	28.4	1005.5
1634	2019-07-26 09:21:46	198744	FF0F2A4A	11815	21086	28.4	1005.5
1635	2019-07-26 09:21:46	198865	FF0F2A4A	11814	21086	28.4	1005.5
1636	2019-07-26 09:21:46	198986	FF0F2A4A	11815	21086	28.4	1005.5
1637	2019-07-26 09:21:46	199108	FF0F2A4A	11816	21089	28.4	1005.5
1638	2019-07-26 09:21:46	199230	FF0F2A4A	11815	21085	28.4	1005.5
1639	2019-07-26 09:21:46	199353	FF0F2A4A	11815	21085	28.4	1005.5
1640	2019-07-26 09:21:46	199474	FF0F2A4A	11815	21087	28.4	1005.5
1641	2019-07-26 09:21:46	199595	FF0F2A4A	11815	21085	28.4	1005.5
1642	2019-07-26 09:21:46	199716	FF0F2A4A	11815	21086	28.4	1005.5
1643	2019-07-26 09:21:46	199838	FF0F2A4A	11815	21086	28.4	1005.5
1644	2019-07-26 09:21:46	199960	FF0F2A4A	11813	21089	28.4	1005.5
1645	2019-07-26 09:21:46	200081	FF0F2A4A	11814	21088	28.4	1005.4
1646	2019-07-26 09:21:46	200202	FF0F2A4A	11813	21088	28.4	1005.4
1647	2019-07-26 09:21:46	200322	FF0F2A4A	11815	21087	28.4	1005.4
1648	2019-07-26 09:21:46	200443	FF0F2A4A	11814	21086	28.4	1005.4
1649	2019-07-26 09:21:46	200563	FF0F2A4A	11815	21086	28.4	1005.4
1650	2019-07-26 09:21:46	200684	FF0F2A4A	11815	21086	28.4	1005.4
1651	2019-07-26 09:21:46	200804	FF0F2A4A	11813	21089	28.4	1005.5
1652	2019-07-26 09:21:46	200925	FF0F2A4A	11813	21086	28.4	1005.5
1653	2019-07-26 09:21:46	201047	FF0F2A4A	11814	21089	28.4	1005.5
1654	2019-07-26 09:21:46	201168	FF0F2A4A	11813	21088	28.4	1005.5
1655	2019-07-26 09:21:46	201290	FF0F2A4A	11814	21089	28.4	1005.5
1656	2019-07-26 09:21:46	201413	FF0F2A4A	11814	21088	28.4	1005.5
1657	2019-07-26 09:21:46	201534	FF0F2A4A	11814	21088	28.4	1005.5
1658	2019-07-26 09:21:46	201654	FF0F2A4A	11814	21087	28.4	1005.5
1659	2019-07-26 09:21:46	201775	FF0F2A4A	11814	21088	28.4	1005.5
1660	2019-07-26 09:21:46	201896	FF0F2A4A	11815	21086	28.4	1005.5
1661	2019-07-26 09:21:46	202017	FF0F2A4A	11814	21089	28.4	1005.5
1662	2019-07-26 09:21:46	202137	FF0F2A4A	11814	21086	28.4	1005.5
1663	2019-07-26 09:21:46	202259	FF0F2A4A	11814	21088	28.4	1005.5
1664	2019-07-26 09:21:46	202381	FF0F2A4A	11813	21087	28.4	1005.5
1665	2019-07-26 09:21:46	202502	FF0F2A4A	11814	21089	28.4	1005.5
1666	2019-07-26 09:21:46	202623	FF0F2A4A	11813	21089	28.4	1005.5
1667	2019-07-26 09:21:46	202744	FF0F2A4A	11814	21085	28.4	1005.5
1668	2019-07-26 09:21:46	202865	FF0F2A4A	11814	21087	28.4	1005.5
1669	2019-07-26 09:21:46	202985	FF0F2A4A	11814	21087	28.4	1005.4
1670	2019-07-26 09:21:46	203106	FF0F2A4A	11814	21085	28.4	1005.4
1671	2019-07-26 09:21:46	203227	FF0F2A4A	11814	21087	28.4	1005.4
1672	2019-07-26 09:21:46	203349	FF0F2A4A	11814	21086	28.4	1005.4
1673	2019-07-26 09:21:46	203469	FF0F2A4A	11815	21084	28.4	1005.5
1674	2019-07-26 09:21:46	203590	FF0F2A4A	11815	21085	28.4	1005.5
1675	2019-07-26 09:21:46	203711	FF0F2A4A	11815	21086	28.4	1005.4
1676	2019-07-26 09:21:46	203832	FF0F2A4A	11815	21087	28.4	1005.4
1677	2019-07-26 09:21:46	203953	FF0F2A4A	11815	21085	28.4	1005.5
1678	2019-07-26 09:21:46	204076	FF0F2A4A	11815	21086	28.4	1005.5
1679	2019-07-26 09:21:46	204197	FF0F2A4A	11815	21085	28.4	1005.5
1680	2019-07-26 09:21:46	204319	FF0F2A4A	11815	21087	28.4	1005.5
1681	2019-07-26 09:21:46	204442	FF0F2A4A	11815	21086	28.4	1005.5
1682	2019-07-26 09:21:46	204563	FF0F2A4A	11815	21084	28.4	1005.5
1683	2019-07-26 09:21:46	204684	FF0F2A4A	11815	21085	28.4	1005.4
1684	2019-07-26 09:21:46	204804	FF0F2A4A	11815	21085	28.4	1005.4
1685	2019-07-26 09:21:46	204925	FF0F2A4A	11814	21087	28.4	1005.3
1686	2019-07-26 09:21:46	205047	FF0F2A4A	11815	21084	28.4	1005.3
1687	2019-07-26 09:21:46	205169	FF0F2A4A	11814	21087	28.4	1005.4
1688	2019-07-26 09:21:46	205290	FF0F2A4A	11814	21086	28.4	1005.4
1689	2019-07-26 09:21:46	205410	FF0F2A4A	11815	21085	28.4	1005.4
1690	2019-07-26 09:21:46	205531	FF0F2A4A	11814	21084	28.4	1005.4
1691	2019-07-26 09:21:46	205651	FF0F2A4A	11814	21085	28.4	1005.4
1692	2019-07-26 09:21:46	205772	FF0F2A4A	11814	21088	28.4	1005.4
1693	2019-07-26 09:21:46	205892	FF0F2A4A	11814	21088	28.4	1005.4
1694	2019-07-26 09:21:46	206013	FF0F2A4A	11814	21087	28.4	1005.4
1695	2019-07-26 09:21:46	206134	FF0F2A4A	11814	21087	28.4	1005.4
1696	2019-07-26 09:21:46	206255	FF0F2A4A	11814	21086	28.4	1005.4
1697	2019-07-26 09:21:46	206376	FF0F2A4A	11813	21089	28.4	1005.4
1698	2019-07-26 09:21:46	206497	FF0F2A4A	11814	21089	28.4	1005.4
1699	2019-07-26 09:21:46	206618	FF0F2A4A	11814	21088	28.4	1005.4
1700	2019-07-26 09:21:46	206738	FF0F2A4A	11814	21086	28.4	1005.4
1701	2019-07-26 09:21:46	206859	FF0F2A4A	11814	21089	28.4	1005.5
1702	2019-07-26 09:21:46	206982	FF0F2A4A	11813	21086	28.4	1005.5
1703	2019-07-26 09:21:46	207103	FF0F2A4A	11814	21089	28.4	1005.5
1704	2019-07-26 09:21:46	207224	FF0F2A4A	11814	21089	28.4	1005.5
1705	2019-07-26 09:21:46	207344	FF0F2A4A	11814	21088	28.4	1005.4
1706	2019-07-26 09:21:46	207465	FF0F2A4A	11814	21088	28.4	1005.4
1707	2019-07-26 09:21:46	207586	FF0F2A4A	11813	21088	28.4	1005.6
1708	2019-07-26 09:21:46	207707	FF0F2A4A	11815	21085	28.4	1005.6
1709	2019-07-26 09:21:46	207827	FF0F2A4A	11814	21091	28.4	1005.4
1710	2019-07-26 09:21:46	207948	FF0F2A4A	11813	21087	28.4	1005.4
1711	2019-07-26 09:21:46	208069	FF0F2A4A	11814	21088	28.4	1005.4
1712	2019-07-26 09:21:46	208190	FF0F2A4A	11813	21086	28.4	1005.4
1713	2019-07-26 09:21:46	208310	FF0F2A4A	11814	21089	28.4	1005.4
1714	2019-07-26 09:21:46	208431	FF0F2A4A	11814	21088	28.4	1005.4
1715	2019-07-26 09:21:46	208552	FF0F2A4A	11814	21084	28.4	1005.4
1716	2019-07-26 09:21:46	208674	FF0F2A4A	11813	21087	28.4	1005.4
1717	2019-07-26 09:21:46	208795	FF0F2A4A	11814	21086	28.4	1005.4
1718	2019-07-26 09:21:46	208916	FF0F2A4A	11814	21089	28.4	1005.4
1719	2019-07-26 09:21:46	209037	FF0F2A4A	11814	21087	28.4	1005.3
1720	2019-07-26 09:21:46	209158	FF0F2A4A	11815	21085	28.4	1005.3
1721	2019-07-26 09:21:46	209279	FF0F2A4A	11815	21085	28.4	1005.3
1722	2019-07-26 09:21:46	209399	FF0F2A4A	11814	21084	28.4	1005.3
1723	2019-07-26 09:21:46	209520	FF0F2A4A	11815	21085	28.4	1005.4
1724	2019-07-26 09:21:46	209641	FF0F2A4A	11814	21087	28.4	1005.4
1725	2019-07-26 09:21:46	209762	FF0F2A4A	11814	21087	28.4	1005.3
1726	2019-07-26 09:21:46	209883	FF0F2A4A	11814	21088	28.4	1005.3
1727	2019-07-26 09:21:46	210004	FF0F2A4A	11815	21085	28.4	1005.5
1728	2019-07-26 09:21:46	210126	FF0F2A4A	11815	21083	28.4	1005.5
1729	2019-07-26 09:21:46	210247	FF0F2A4A	11815	21084	28.4	1005.3
1730	2019-07-26 09:21:46	210368	FF0F2A4A	11815	21085	28.4	1005.4
1731	2019-07-26 09:21:46	210489	FF0F2A4A	11815	21085	28.4	1005.5
1732	2019-07-26 09:21:46	210611	FF0F2A4A	11815	21085	28.4	1005.4
1733	2019-07-26 09:21:46	210731	FF0F2A4A	11815	21085	28.4	1005.4
1734	2019-07-26 09:21:46	210852	FF0F2A4A	11814	21084	28.4	1005.5
1735	2019-07-26 09:21:46	210973	FF0F2A4A	11815	21085	28.4	1005.5
1736	2019-07-26 09:21:46	211094	FF0F2A4A	11815	21085	28.4	1005.4
1737	2019-07-26 09:21:46	211214	FF0F2A4A	11815	21085	28.4	1005.4
1738	2019-07-26 09:21:46	211334	FF0F2A4A	11815	21085	28.4	1005.5
1739	2019-07-26 09:21:46	211448	FF0F2A4A	11816	21086	28.4	1005.4
1740	2019-07-26 09:21:46	211562	FF0F2A4A	11815	21087	28.4	1005.4
1741	2019-07-26 09:21:46	211676	FF0F2A4A	11815	21084	28.4	1005.5
1742	2019-07-26 09:21:46	211790	FF0F2A4A	11815	21083	28.4	1005.5
1743	2019-07-26 09:21:46	211905	FF0F2A4A	11815	21084	28.4	1005.5
1744	2019-07-26 09:21:46	212020	FF0F2A4A	11815	21085	28.4	1005.5
1745	2019-07-26 09:21:46	212135	FF0F2A4A	11813	21088	28.4	1005.4
1746	2019-07-26 09:21:46	212249	FF0F2A4A	11814	21084	28.4	1005.4
1747	2019-07-26 09:21:46	212363	FF0F2A4A	11814	21085	28.4	1005.4
1748	2019-07-26 09:21:46	212477	FF0F2A4A	11814	21083	28.4	1005.4
1749	2019-07-26 09:21:46	212591	FF0F2A4A	11815	21084	28.4	1005.4
1750	2019-07-26 09:21:46	212706	FF0F2A4A	11815	21083	28.4	1005.4
1751	2019-07-26 09:21:46	212821	FF0F2A4A	11814	21087	28.4	1005.4
1752	2019-07-26 09:21:46	212936	FF0F2A4A	11814	21087	28.4	1005.4
1753	2019-07-26 09:21:46	213051	FF0F2A4A	11815	21085	28.4	1005.5
1754	2019-07-26 09:21:46	213166	FF0F2A4A	11815	21084	28.4	1005.5
1755	2019-07-26 09:21:46	213280	FF0F2A4A	11815	21084	28.4	1005.5
1756	2019-07-26 09:21:46	213395	FF0F2A4A	11815	21083	28.4	1005.5
1757	2019-07-26 09:21:46	213510	FF0F2A4A	11815	21085	28.4	1005.5
1758	2019-07-26 09:21:46	213624	FF0F2A4A	11815	21085	28.4	1005.5
1759	2019-07-26 09:21:46	213739	FF0F2A4A	11815	21081	28.4	1005.4
1760	2019-07-26 09:21:46	213854	FF0F2A4A	11815	21086	28.4	1005.4
1761	2019-07-26 09:21:46	213969	FF0F2A4A	11815	21082	28.4	1005.4
1762	2019-07-26 09:21:46	214084	FF0F2A4A	11815	21082	28.4	1005.4
1763	2019-07-26 09:21:46	214198	FF0F2A4A	11814	21085	28.4	1005.5
1764	2019-07-26 09:21:46	214312	FF0F2A4A	11813	21086	28.4	1005.5
1765	2019-07-26 09:21:46	214426	FF0F2A4A	11815	21082	28.4	1005.4
1766	2019-07-26 09:21:46	214541	FF0F2A4A	11815	21085	28.4	1005.4
1767	2019-07-26 09:21:46	214656	FF0F2A4A	11814	21086	28.4	1005.4
1768	2019-07-26 09:21:46	214771	FF0F2A4A	11814	21085	28.4	1005.4
1769	2019-07-26 09:21:46	214885	FF0F2A4A	11815	21082	28.4	1005.5
1770	2019-07-26 09:21:46	215000	FF0F2A4A	11814	21085	28.4	1005.5
1771	2019-07-26 09:21:46	215114	FF0F2A4A	11813	21086	28.4	1005.4
1772	2019-07-26 09:21:46	215229	FF0F2A4A	11814	21086	28.4	1005.4
1773	2019-07-26 09:21:46	215344	FF0F2A4A	11814	21085	28.4	1005.5
1774	2019-07-26 09:21:46	215459	FF0F2A4A	11815	21081	28.4	1005.5
1775	2019-07-26 09:21:46	215574	FF0F2A4A	11815	21083	28.4	1005.5
1776	2019-07-26 09:21:46	215689	FF0F2A4A	11814	21088	28.4	1005.5
1777	2019-07-26 09:21:46	215803	FF0F2A4A	11815	21084	28.4	1005.5
1778	2019-07-26 09:21:46	215917	FF0F2A4A	11815	21082	28.4	1005.5
1779	2019-07-26 09:21:46	216032	FF0F2A4A	11815	21082	28.4	1005.5
1780	2019-07-26 09:21:46	216147	FF0F2A4A	11815	21083	28.4	1005.5
1781	2019-07-26 09:21:46	216262	FF0F2A4A	11813	21083	28.4	1005.5
1782	2019-07-26 09:21:46	216377	FF0F2A4A	11813	21086	28.4	1005.5
1783	2019-07-26 09:21:46	216491	FF0F2A4A	11814	21086	28.4	1005.5
1784	2019-07-26 09:21:46	216606	FF0F2A4A	11814	21081	28.4	1005.5
1785	2019-07-26 09:21:46	216721	FF0F2A4A	11815	21082	28.4	1005.5
1786	2019-07-26 09:21:46	216836	FF0F2A4A	11814	21085	28.4	1005.5
1787	2019-07-26 09:21:46	216952	FF0F2A4A	11814	21081	28.4	1005.4
1788	2019-07-26 09:21:46	217066	FF0F2A4A	11815	21082	28.4	1005.4
1789	2019-07-26 09:21:46	217181	FF0F2A4A	11814	21086	28.4	1005.4
1790	2019-07-26 09:21:46	217296	FF0F2A4A	11815	21081	28.4	1005.4
1791	2019-07-26 09:21:46	217411	FF0F2A4A	11815	21083	28.4	1005.5
1792	2019-07-26 09:21:46	217526	FF0F2A4A	11814	21086	28.4	1005.5
1793	2019-07-26 09:21:46	217642	FF0F2A4A	11814	21082	28.4	1005.4
1794	2019-07-26 09:21:46	217757	FF0F2A4A	11814	21085	28.4	1005.4
1795	2019-07-26 09:21:46	217872	FF0F2A4A	11815	21083	28.4	1005.4
1796	2019-07-26 09:21:46	217987	FF0F2A4A	11813	21086	28.4	1005.4
1797	2019-07-26 09:21:46	218102	FF0F2A4A	11813	21085	28.4	1005.5
1798	2019-07-26 09:21:46	218218	FF0F2A4A	11813	21086	28.4	1005.5
1799	2019-07-26 09:21:46	218333	FF0F2A4A	11815	21083	28.4	1005.5
1800	2019-07-26 09:21:46	218449	FF0F2A4A	11814	21085	28.4	1005.5
1801	2019-07-26 09:21:46	218565	FF0F2A4A	11813	21086	28.4	1005.5
1802	2019-07-26 09:21:46	218681	FF0F2A4A	11813	21085	28.4	1005.5
1803	2019-07-26 09:21:46	218797	FF0F2A4A	11814	21084	28.4	1005.5
1804	2019-07-26 09:21:46	218911	FF0F2A4A	11813	21085	28.4	1005.5
1805	2019-07-26 09:21:46	219027	FF0F2A4A	11814	21085	28.4	1005.4
1806	2019-07-26 09:21:46	219142	FF0F2A4A	11814	21085	28.4	1005.4
1807	2019-07-26 09:21:46	219257	FF0F2A4A	11813	21086	28.4	1005.5
1808	2019-07-26 09:21:46	219373	FF0F2A4A	11815	21083	28.4	1005.5
1809	2019-07-26 09:21:46	219489	FF0F2A4A	11815	21083	28.4	1005.4
1810	2019-07-26 09:21:46	219603	FF0F2A4A	11815	21083	28.4	1005.4
1811	2019-07-26 09:21:46	219718	FF0F2A4A	11815	21082	28.4	1005.4
1812	2019-07-26 09:21:46	219833	FF0F2A4A	11815	21082	28.4	1005.4
1813	2019-07-26 09:21:46	219948	FF0F2A4A	11815	21081	28.4	1005.5
1814	2019-07-26 09:21:46	220062	FF0F2A4A	11815	21081	28.4	1005.5
1815	2019-07-26 09:21:46	220178	FF0F2A4A	11815	21081	28.4	1005.3
1816	2019-07-26 09:21:46	220292	FF0F2A4A	11813	21082	28.5	1005.4
1817	2019-07-26 09:21:46	220407	FF0F2A4A	11813	21082	28.5	1005.6
1818	2019-07-26 09:21:46	220523	FF0F2A4A	11813	21082	28.4	1005.6
1819	2019-07-26 09:21:46	220637	FF0F2A4A	11813	21081	28.4	1005.4
1820	2019-07-26 09:21:46	220751	FF0F2A4A	11813	21081	28.4	1005.4
1821	2019-07-26 09:21:46	220865	FF0F2A4A	11814	21082	28.4	1005.4
1822	2019-07-26 09:21:46	220979	FF0F2A4A	11815	21083	28.5	1005.5
1823	2019-07-26 09:21:46	221095	FF0F2A4A	11814	21083	28.5	1005.6
1824	2019-07-26 09:21:46	221211	FF0F2A4A	11813	21085	28.5	1005.6
1825	2019-07-26 09:21:46	221327	FF0F2A4A	11814	21085	28.5	1005.5
1826	2019-07-26 09:21:46	221443	FF0F2A4A	11815	21082	28.4	1005.4
1827	2019-07-26 09:21:46	221558	FF0F2A4A	11814	21080	28.4	1005.4
1828	2019-07-26 09:21:46	221673	FF0F2A4A	11814	21085	28.4	1005.4
1829	2019-07-26 09:21:46	221788	FF0F2A4A	11814	21084	28.4	1005.5
1830	2019-07-26 09:21:46	221903	FF0F2A4A	11814	21084	28.4	1005.5
1831	2019-07-26 09:21:46	222018	FF0F2A4A	11814	21083	28.4	1005.5
1832	2019-07-26 09:21:46	222132	FF0F2A4A	11815	21081	28.5	1005.6
1833	2019-07-26 09:21:46	222247	FF0F2A4A	11813	21085	28.5	1005.5
1834	2019-07-26 09:21:46	222363	FF0F2A4A	11813	21082	28.5	1005.5
1835	2019-07-26 09:21:46	222479	FF0F2A4A	11813	21086	28.5	1005.5
1836	2019-07-26 09:21:46	222595	FF0F2A4A	11814	21084	28.5	1005.5
1837	2019-07-26 09:21:46	222711	FF0F2A4A	11813	21083	28.5	1005.5
1838	2019-07-26 09:21:46	222827	FF0F2A4A	11814	21085	28.4	1005.4
1839	2019-07-26 09:21:46	222942	FF0F2A4A	11814	21084	28.4	1005.5
1840	2019-07-26 09:21:46	223057	FF0F2A4A	11813	21085	28.5	1005.6
1841	2019-07-26 09:21:46	223172	FF0F2A4A	11813	21081	28.5	1005.6
1842	2019-07-26 09:21:46	223288	FF0F2A4A	11813	21085	28.5	1005.6
1843	2019-07-26 09:21:46	223403	FF0F2A4A	11814	21085	28.5	1005.5
1844	2019-07-26 09:21:46	223519	FF0F2A4A	11814	21081	28.5	1005.5
1845	2019-07-26 09:21:46	223740	FF0F2A4A	11815	21082	28.5	1005.6
1846	2019-07-26 09:21:46	223855	FF0F2A4A	11814	21083	28.5	1005.6
1847	2019-07-26 09:21:46	223970	FF0F2A4A	11813	21085	28.5	1005.6
1848	2019-07-26 09:21:46	224085	FF0F2A4A	11814	21086	28.5	1005.6
1849	2019-07-26 09:21:46	224201	FF0F2A4A	11813	21084	28.5	1005.6
1850	2019-07-26 09:21:46	224316	FF0F2A4A	11814	21084	28.5	1005.5
1851	2019-07-26 09:21:46	224432	FF0F2A4A	11815	21081	28.5	1005.5
1852	2019-07-26 09:21:46	224548	FF0F2A4A	11814	21081	28.5	1005.5
1853	2019-07-26 09:21:46	224663	FF0F2A4A	11814	21084	28.5	1005.5
1854	2019-07-26 09:21:46	224779	FF0F2A4A	11813	21085	28.5	1005.6
1855	2019-07-26 09:21:46	224895	FF0F2A4A	11813	21086	28.5	1005.6
1856	2019-07-26 09:21:46	225011	FF0F2A4A	11813	21082	28.5	1005.6
1857	2019-07-26 09:21:46	225127	FF0F2A4A	11815	21082	28.5	1005.7
1858	2019-07-26 09:21:46	225243	FF0F2A4A	11814	21086	28.5	1005.5
1859	2019-07-26 09:21:46	225359	FF0F2A4A	11813	21084	28.5	1005.5
1860	2019-07-26 09:21:46	225474	FF0F2A4A	11814	21085	28.5	1005.5
1861	2019-07-26 09:21:46	225589	FF0F2A4A	11813	21083	28.5	1005.5
1862	2019-07-26 09:21:46	225705	FF0F2A4A	11813	21081	28.5	1005.6
1863	2019-07-26 09:21:46	225820	FF0F2A4A	11813	21081	28.5	1005.6
1864	2019-07-26 09:21:46	225935	FF0F2A4A	11815	21082	28.5	1005.6
1865	2019-07-26 09:21:46	226050	FF0F2A4A	11813	21084	28.5	1005.6
1866	2019-07-26 09:21:46	226165	FF0F2A4A	11813	21085	28.5	1005.5
1867	2019-07-26 09:21:46	226281	FF0F2A4A	11814	21084	28.5	1005.5
1868	2019-07-26 09:21:46	226397	FF0F2A4A	11815	21081	28.5	1005.5
1869	2019-07-26 09:21:46	226513	FF0F2A4A	11813	21084	28.5	1005.5
1870	2019-07-26 09:21:46	226629	FF0F2A4A	11813	21084	28.5	1005.5
1871	2019-07-26 09:21:46	226745	FF0F2A4A	11814	21084	28.5	1005.5
1872	2019-07-26 09:21:46	226861	FF0F2A4A	11813	21083	28.5	1005.5
1873	2019-07-26 09:21:46	226977	FF0F2A4A	11813	21081	28.5	1005.5
1874	2019-07-26 09:21:46	227093	FF0F2A4A	11813	21085	28.5	1005.4
1875	2019-07-26 09:21:46	227208	FF0F2A4A	11813	21080	28.5	1005.4
1876	2019-07-26 09:21:46	227324	FF0F2A4A	11814	21084	28.5	1005.6
1877	2019-07-26 09:21:46	227440	FF0F2A4A	11813	21083	28.5	1005.6
1878	2019-07-26 09:21:46	227556	FF0F2A4A	11814	21080	28.5	1005.5
1879	2019-07-26 09:21:46	227672	FF0F2A4A	11814	21084	28.5	1005.5
1880	2019-07-26 09:21:46	227788	FF0F2A4A	11815	21081	28.5	1005.5
1881	2019-07-26 09:21:46	227904	FF0F2A4A	11814	21086	28.5	1005.5
1882	2019-07-26 09:21:46	228019	FF0F2A4A	11815	21081	28.5	1005.5
1883	2019-07-26 09:21:46	228134	FF0F2A4A	11815	21082	28.5	1005.5
1884	2019-07-26 09:21:46	228250	FF0F2A4A	11815	21083	28.5	1005.5
1885	2019-07-26 09:21:46	228366	FF0F2A4A	11814	21082	28.5	1005.5
1886	2019-07-26 09:21:46	228482	FF0F2A4A	11814	21081	28.5	1005.5
1887	2019-07-26 09:21:46	228597	FF0F2A4A	11815	21081	28.5	1005.5
1888	2019-07-26 09:21:46	228712	FF0F2A4A	11813	21082	28.5	1005.5
1889	2019-07-26 09:21:46	228828	FF0F2A4A	11814	21085	28.5	1005.5
1890	2019-07-26 09:21:46	228943	FF0F2A4A	11814	21081	28.5	1005.5
1891	2019-07-26 09:21:46	229059	FF0F2A4A	11814	21086	28.5	1005.5
1892	2019-07-26 09:21:46	229175	FF0F2A4A	11815	21081	28.5	1005.6
1893	2019-07-26 09:21:46	229290	FF0F2A4A	11815	21081	28.5	1005.6
1894	2019-07-26 09:21:46	229406	FF0F2A4A	11815	21081	28.5	1005.4
1895	2019-07-26 09:21:46	229520	FF0F2A4A	11814	21082	28.5	1005.4
1896	2019-07-26 09:21:46	229636	FF0F2A4A	11814	21081	28.5	1005.5
1897	2019-07-26 09:21:46	229752	FF0F2A4A	11813	21081	28.5	1005.5
1898	2019-07-26 09:21:46	229867	FF0F2A4A	11813	21084	28.5	1005.5
1899	2019-07-26 09:21:46	229982	FF0F2A4A	11814	21081	28.5	1005.5
1900	2019-07-26 09:21:46	230097	FF0F2A4A	11814	21085	28.5	1005.5
1901	2019-07-26 09:21:46	230212	FF0F2A4A	11814	21084	28.5	1005.5
1902	2019-07-26 09:21:46	230328	FF0F2A4A	11814	21085	28.5	1005.4
1903	2019-07-26 09:21:46	230444	FF0F2A4A	11814	21081	28.5	1005.4
1904	2019-07-26 09:21:46	230559	FF0F2A4A	11815	21081	28.5	1005.4
1905	2019-07-26 09:21:46	230674	FF0F2A4A	11814	21085	28.5	1005.4
1906	2019-07-26 09:21:46	230790	FF0F2A4A	11814	21081	28.5	1005.4
1907	2019-07-26 09:21:46	230906	FF0F2A4A	11815	21081	28.5	1005.4
1908	2019-07-26 09:21:46	231021	FF0F2A4A	11814	21081	28.5	1005.4
1909	2019-07-26 09:21:46	231135	FF0F2A4A	11814	21082	28.5	1005.4
1910	2019-07-26 09:21:46	231251	FF0F2A4A	11814	21085	28.5	1005.3
1911	2019-07-26 09:21:46	231366	FF0F2A4A	11813	21080	28.5	1005.3
1912	2019-07-26 09:21:46	231481	FF0F2A4A	11813	21085	28.5	1005.5
1913	2019-07-26 09:21:46	231596	FF0F2A4A	11813	21083	28.5	1005.5
1914	2019-07-26 09:21:46	231711	FF0F2A4A	11814	21084	28.5	1005.4
1915	2019-07-26 09:21:46	231827	FF0F2A4A	11813	21082	28.5	1005.4
1916	2019-07-26 09:21:46	231942	FF0F2A4A	11813	21082	28.5	1005.4
1917	2019-07-26 09:21:46	232058	FF0F2A4A	11813	21085	28.5	1005.4
1918	2019-07-26 09:21:46	232172	FF0F2A4A	11814	21083	28.5	1005.4
1919	2019-07-26 09:21:46	232288	FF0F2A4A	11814	21082	28.5	1005.4
1920	2019-07-26 09:21:46	232404	FF0F2A4A	11815	21080	28.5	1005.5
1921	2019-07-26 09:21:46	232519	FF0F2A4A	11814	21083	28.5	1005.5
1922	2019-07-26 09:21:46	232634	FF0F2A4A	11814	21081	28.5	1005.5
1923	2019-07-26 09:21:46	232749	FF0F2A4A	11815	21081	28.5	1005.5
1924	2019-07-26 09:21:46	232864	FF0F2A4A	11814	21083	28.5	1005.5
1925	2019-07-26 09:21:46	232979	FF0F2A4A	11813	21081	28.5	1005.5
1926	2019-07-26 09:21:46	233093	FF0F2A4A	11814	21085	28.5	1005.5
1927	2019-07-26 09:21:46	233208	FF0F2A4A	11815	21082	28.5	1005.5
1928	2019-07-26 09:21:46	233322	FF0F2A4A	11815	21081	28.5	1005.5
1929	2019-07-26 09:21:46	233437	FF0F2A4A	11814	21083	28.5	1005.5
1930	2019-07-26 09:21:46	233553	FF0F2A4A	11814	21084	28.5	1005.5
1931	2019-07-26 09:21:46	233669	FF0F2A4A	11813	21080	28.5	1005.5
1932	2019-07-26 09:21:46	233784	FF0F2A4A	11814	21083	28.5	1005.5
1933	2019-07-26 09:21:46	233898	FF0F2A4A	11814	21081	28.5	1005.5
1934	2019-07-26 09:21:46	234014	FF0F2A4A	11814	21084	28.5	1005.6
1935	2019-07-26 09:21:46	234130	FF0F2A4A	11814	21084	28.5	1005.6
1936	2019-07-26 09:21:46	234246	FF0F2A4A	11813	21081	28.5	1005.5
1937	2019-07-26 09:21:46	234362	FF0F2A4A	11813	21080	28.5	1005.5
1938	2019-07-26 09:21:46	234476	FF0F2A4A	11814	21081	28.5	1005.4
1939	2019-07-26 09:21:46	234592	FF0F2A4A	11814	21083	28.5	1005.4
1940	2019-07-26 09:21:46	234708	FF0F2A4A	11814	21083	28.5	1005.5
1941	2019-07-26 09:21:46	234824	FF0F2A4A	11815	21081	28.5	1005.5
1942	2019-07-26 09:21:46	234939	FF0F2A4A	11814	21085	28.5	1005.5
1943	2019-07-26 09:21:46	235055	FF0F2A4A	11813	21085	28.5	1005.5
1944	2019-07-26 09:21:46	235170	FF0F2A4A	11814	21082	28.5	1005.4
1945	2019-07-26 09:21:46	235285	FF0F2A4A	11814	21084	28.5	1005.4
1946	2019-07-26 09:21:46	235401	FF0F2A4A	11813	21085	28.5	1005.5
1947	2019-07-26 09:21:46	235516	FF0F2A4A	11813	21085	28.5	1005.5
1948	2019-07-26 09:21:46	235631	FF0F2A4A	11813	21084	28.5	1005.5
1949	2019-07-26 09:21:46	235746	FF0F2A4A	11814	21085	28.5	1005.5
1950	2019-07-26 09:21:46	235862	FF0F2A4A	11813	21083	28.5	1005.5
1951	2019-07-26 09:21:46	235978	FF0F2A4A	11814	21081	28.5	1005.5
1952	2019-07-26 09:21:46	236094	FF0F2A4A	11814	21080	28.5	1005.5
1953	2019-07-26 09:21:46	236210	FF0F2A4A	11813	21084	28.5	1005.5
1954	2019-07-26 09:21:46	236326	FF0F2A4A	11814	21084	28.5	1005.4
1955	2019-07-26 09:21:46	236442	FF0F2A4A	11814	21084	28.5	1005.4
1956	2019-07-26 09:21:46	236558	FF0F2A4A	11813	21085	28.5	1005.5
1957	2019-07-26 09:21:46	236673	FF0F2A4A	11813	21085	28.5	1005.5
1958	2019-07-26 09:21:46	236789	FF0F2A4A	11812	21081	28.5	1005.4
1959	2019-07-26 09:21:46	236904	FF0F2A4A	11813	21082	28.5	1005.4
1960	2019-07-26 09:21:46	237020	FF0F2A4A	11814	21082	28.5	1005.5
1961	2019-07-26 09:21:46	237135	FF0F2A4A	11814	21085	28.5	1005.5
1962	2019-07-26 09:21:46	237251	FF0F2A4A	11812	21080	28.5	1005.4
1963	2019-07-26 09:21:46	237367	FF0F2A4A	11814	21084	28.5	1005.4
1964	2019-07-26 09:21:46	237483	FF0F2A4A	11813	21081	28.5	1005.5
1965	2019-07-26 09:21:46	237599	FF0F2A4A	11813	21085	28.5	1005.5
1966	2019-07-26 09:21:46	237714	FF0F2A4A	11813	21080	28.5	1005.5
1967	2019-07-26 09:21:46	237829	FF0F2A4A	11813	21084	28.5	1005.5
1968	2019-07-26 09:21:46	237944	FF0F2A4A	11815	21082	28.5	1005.5
1969	2019-07-26 09:21:46	238060	FF0F2A4A	11813	21085	28.5	1005.5
1970	2019-07-26 09:21:46	238175	FF0F2A4A	11813	21084	28.5	1005.4
1971	2019-07-26 09:21:46	238290	FF0F2A4A	11813	21081	28.5	1005.4
1972	2019-07-26 09:21:46	238405	FF0F2A4A	11814	21081	28.5	1005.4
1973	2019-07-26 09:21:46	238520	FF0F2A4A	11815	21081	28.5	1005.4
1974	2019-07-26 09:21:46	238636	FF0F2A4A	11813	21081	28.5	1005.3
1975	2019-07-26 09:21:46	238752	FF0F2A4A	11814	21084	28.5	1005.3
1976	2019-07-26 09:21:46	238868	FF0F2A4A	11814	21081	28.5	1005.4
1977	2019-07-26 09:21:46	238983	FF0F2A4A	11814	21084	28.5	1005.4
1978	2019-07-26 09:21:46	239099	FF0F2A4A	11814	21084	28.5	1005.4
1979	2019-07-26 09:21:46	239214	FF0F2A4A	11814	21081	28.5	1005.4
1980	2019-07-26 09:21:46	239329	FF0F2A4A	11813	21083	28.5	1005.4
1981	2019-07-26 09:21:46	239445	FF0F2A4A	11813	21081	28.5	1005.5
1982	2019-07-26 09:21:46	239560	FF0F2A4A	11814	21084	28.5	1005.4
1983	2019-07-26 09:21:46	239676	FF0F2A4A	11814	21081	28.5	1005.4
1984	2019-07-26 09:21:46	239791	FF0F2A4A	11813	21083	28.5	1005.5
1985	2019-07-26 09:21:46	239907	FF0F2A4A	11813	21085	28.5	1005.4
1986	2019-07-26 09:21:46	240023	FF0F2A4A	11815	21082	28.5	1005.4
1987	2019-07-26 09:21:46	240138	FF0F2A4A	11815	21081	28.5	1005.5
1988	2019-07-26 09:21:46	240253	FF0F2A4A	11813	21083	28.5	1005.5
1989	2019-07-26 09:21:46	240368	FF0F2A4A	11813	21080	28.5	1005.5
1990	2019-07-26 09:21:46	240483	FF0F2A4A	11814	21083	28.5	1005.5
1991	2019-07-26 09:21:46	240599	FF0F2A4A	11813	21084	28.5	1005.4
1992	2019-07-26 09:21:46	240714	FF0F2A4A	11813	21082	28.5	1005.3
1993	2019-07-26 09:21:46	240829	FF0F2A4A	11814	21083	28.5	1005.4
1994	2019-07-26 09:21:46	240944	FF0F2A4A	11813	21082	28.5	1005.5
1995	2019-07-26 09:21:46	241059	FF0F2A4A	11814	21084	28.5	1005.5
1996	2019-07-26 09:21:46	241175	FF0F2A4A	11813	21084	28.5	1005.6
[truncated: 61,700 more rows]
