# Supplementary material for: Influence of electromagnetic radiation emitted by daily-use electronic devices on the Eyemate® system in-vitro: a feasibility study
Source: BMC Ophthalmol. 2020 Sep 1;20:357. doi: 10.1186/s12886-020-01623-6 (PMC7461327; doi:10.1186/s12886-020-01623-6)
Supplement: Supplementary file 2 — Additional file 2. [file 12886_2020_1623_MOESM2_ESM.xls]

## Sheet: data
Date:	26.07.2019	1899-12-31 17:27:46	6063
Duration:	01 h 57 m 23 s	CA43
seq	date utc	time	ID	Zpt	Zt	Tenv	Penv
		[ms]				[C]	[hPa]
1	2019-07-26 13:28:29	283	FF0F2A4A	11807	21111	30.2	1003.2
2	2019-07-26 13:28:29	753	FF0F2A4A	11802	21102	30.2	1003.2
3	2019-07-26 13:28:29	982	FF0F2A4A	11800	21098	30.2	1003.1
4	2019-07-26 13:28:29	1103	FF0F2A4A	11798	21098	30.2	1003.1
5	2019-07-26 13:28:29	1225	FF0F2A4A	11798	21094	30.2	1003.2
6	2019-07-26 13:28:29	1352	FF0F2A4A	11814	21113	30.2	1003.2
7	2019-07-26 13:28:29	1474	FF0F2A4A	11813	21107	30.2	1003.2
8	2019-07-26 13:28:29	1597	FF0F2A4A	11813	21104	30.2	1003.2
9	2019-07-26 13:28:29	1719	FF0F2A4A	11812	21102	30.2	1003.2
10	2019-07-26 13:28:29	1841	FF0F2A4A	11813	21101	30.2	1003.2
11	2019-07-26 13:28:29	1963	FF0F2A4A	11812	21100	30.2	1003.2
12	2019-07-26 13:28:29	2084	FF0F2A4A	11812	21098	30.2	1003.2
13	2019-07-26 13:28:29	2206	FF0F2A4A	11811	21095	30.2	1003.2
14	2019-07-26 13:28:29	2328	FF0F2A4A	11812	21097	30.2	1003.2
15	2019-07-26 13:28:29	2451	FF0F2A4A	11811	21093	30.2	1003.2
16	2019-07-26 13:28:29	2573	FF0F2A4A	11810	21092	30.2	1003.2
17	2019-07-26 13:28:29	2696	FF0F2A4A	11811	21093	30.2	1003.2
18	2019-07-26 13:28:29	2818	FF0F2A4A	11811	21094	30.2	1003.2
19	2019-07-26 13:28:29	2940	FF0F2A4A	11811	21093	30.2	1003.1
20	2019-07-26 13:28:29	3058	FF0F2A4A	11811	21090	30.2	1003.1
21	2019-07-26 13:28:29	3175	FF0F2A4A	11811	21089	30.2	1003.1
22	2019-07-26 13:28:29	3291	FF0F2A4A	11811	21088	30.2	1003.1
23	2019-07-26 13:28:29	3407	FF0F2A4A	11810	21087	30.2	1003.1
24	2019-07-26 13:28:29	3522	FF0F2A4A	11810	21087	30.2	1003.1
25	2019-07-26 13:28:29	3638	FF0F2A4A	11811	21086	30.2	1003.2
26	2019-07-26 13:28:29	3754	FF0F2A4A	11811	21084	30.2	1003.2
27	2019-07-26 13:28:29	3870	FF0F2A4A	11810	21088	30.2	1003.3
28	2019-07-26 13:28:29	3986	FF0F2A4A	11811	21084	30.2	1003.3
29	2019-07-26 13:28:29	4101	FF0F2A4A	11810	21084	30.2	1003.2
30	2019-07-26 13:28:29	4216	FF0F2A4A	11811	21085	30.2	1003.2
31	2019-07-26 13:28:29	4331	FF0F2A4A	11811	21084	30.2	1003.2
32	2019-07-26 13:28:29	4445	FF0F2A4A	11812	21086	30.2	1003.2
33	2019-07-26 13:28:29	4560	FF0F2A4A	11811	21083	30.2	1003.2
34	2019-07-26 13:28:29	4675	FF0F2A4A	11811	21082	30.2	1003.2
35	2019-07-26 13:28:29	4789	FF0F2A4A	11810	21083	30.2	1003.1
36	2019-07-26 13:28:29	4904	FF0F2A4A	11810	21084	30.2	1003.1
37	2019-07-26 13:28:29	5019	FF0F2A4A	11810	21083	30.2	1003.2
38	2019-07-26 13:28:29	5134	FF0F2A4A	11811	21082	30.2	1003.2
39	2019-07-26 13:28:29	5249	FF0F2A4A	11808	21080	30.2	1003.2
40	2019-07-26 13:28:29	5364	FF0F2A4A	11809	21084	30.2	1003.2
41	2019-07-26 13:28:29	5479	FF0F2A4A	11808	21080	30.2	1003.2
42	2019-07-26 13:28:29	5594	FF0F2A4A	11809	21080	30.2	1003.2
43	2019-07-26 13:28:29	5708	FF0F2A4A	11809	21080	30.2	1003.2
44	2019-07-26 13:28:29	5823	FF0F2A4A	11809	21081	30.2	1003.2
45	2019-07-26 13:28:29	5938	FF0F2A4A	11810	21082	30.2	1003.2
46	2019-07-26 13:28:29	6053	FF0F2A4A	11810	21082	30.2	1003.2
47	2019-07-26 13:28:29	6168	FF0F2A4A	11809	21080	30.2	1003.2
48	2019-07-26 13:28:29	6283	FF0F2A4A	11810	21081	30.2	1003.2
49	2019-07-26 13:28:29	6398	FF0F2A4A	11810	21078	30.2	1003.2
50	2019-07-26 13:28:29	6513	FF0F2A4A	11808	21079	30.2	1003.2
51	2019-07-26 13:28:29	6627	FF0F2A4A	11809	21079	30.2	1003.2
52	2019-07-26 13:28:29	6742	FF0F2A4A	11809	21080	30.2	1003.2
53	2019-07-26 13:28:29	6857	FF0F2A4A	11809	21079	30.2	1003.2
54	2019-07-26 13:28:29	6971	FF0F2A4A	11809	21081	30.2	1003.2
55	2019-07-26 13:28:29	7086	FF0F2A4A	11810	21077	30.2	1003.2
56	2019-07-26 13:28:29	7201	FF0F2A4A	11810	21080	30.2	1003.2
57	2019-07-26 13:28:29	7316	FF0F2A4A	11810	21080	30.2	1003.2
58	2019-07-26 13:28:29	7431	FF0F2A4A	11810	21077	30.2	1003.2
59	2019-07-26 13:28:29	7546	FF0F2A4A	11810	21077	30.2	1003.2
60	2019-07-26 13:28:29	7661	FF0F2A4A	11809	21078	30.2	1003.2
61	2019-07-26 13:28:29	7776	FF0F2A4A	11810	21079	30.2	1003.3
62	2019-07-26 13:28:29	7890	FF0F2A4A	11809	21081	30.2	1003.3
63	2019-07-26 13:28:29	8005	FF0F2A4A	11809	21077	30.2	1003.2
64	2019-07-26 13:28:29	8121	FF0F2A4A	11809	21080	30.2	1003.2
65	2019-07-26 13:28:29	8236	FF0F2A4A	11809	21076	30.2	1003.2
66	2019-07-26 13:28:29	8350	FF0F2A4A	11809	21080	30.2	1003.2
67	2019-07-26 13:28:29	8465	FF0F2A4A	11809	21078	30.2	1003.2
68	2019-07-26 13:28:29	8579	FF0F2A4A	11809	21077	30.2	1003.2
69	2019-07-26 13:28:29	8694	FF0F2A4A	11810	21079	30.2	1003.2
70	2019-07-26 13:28:29	8808	FF0F2A4A	11810	21078	30.2	1003.2
71	2019-07-26 13:28:29	8923	FF0F2A4A	11810	21078	30.2	1003.2
72	2019-07-26 13:28:29	9038	FF0F2A4A	11809	21076	30.2	1003.2
73	2019-07-26 13:28:29	9152	FF0F2A4A	11808	21078	30.2	1003.1
74	2019-07-26 13:28:29	9267	FF0F2A4A	11810	21078	30.2	1003.1
75	2019-07-26 13:28:29	9382	FF0F2A4A	11809	21074	30.2	1003.2
76	2019-07-26 13:28:29	9497	FF0F2A4A	11807	21077	30.2	1003.2
77	2019-07-26 13:28:29	9612	FF0F2A4A	11809	21078	30.2	1003.2
78	2019-07-26 13:28:29	9726	FF0F2A4A	11809	21076	30.2	1003.2
79	2019-07-26 13:28:29	9841	FF0F2A4A	11809	21075	30.2	1003.2
80	2019-07-26 13:28:29	9956	FF0F2A4A	11808	21078	30.2	1003.2
81	2019-07-26 13:28:29	10070	FF0F2A4A	11810	21077	30.2	1003.2
82	2019-07-26 13:28:29	10185	FF0F2A4A	11809	21076	30.2	1003.2
83	2019-07-26 13:28:29	10299	FF0F2A4A	11809	21077	30.2	1003.2
84	2019-07-26 13:28:29	10413	FF0F2A4A	11808	21078	30.2	1003.2
85	2019-07-26 13:28:29	10528	FF0F2A4A	11809	21075	30.2	1003.2
86	2019-07-26 13:28:29	10643	FF0F2A4A	11809	21075	30.2	1003.2
87	2019-07-26 13:28:29	10758	FF0F2A4A	11808	21073	30.2	1003.2
88	2019-07-26 13:28:29	10873	FF0F2A4A	11808	21076	30.2	1003.2
89	2019-07-26 13:28:29	10987	FF0F2A4A	11810	21076	30.2	1003.2
90	2019-07-26 13:28:29	11102	FF0F2A4A	11810	21077	30.2	1003.2
91	2019-07-26 13:28:29	11217	FF0F2A4A	11809	21073	30.2	1003.2
92	2019-07-26 13:28:29	11331	FF0F2A4A	11809	21074	30.2	1003.2
93	2019-07-26 13:28:29	11445	FF0F2A4A	11809	21073	30.2	1003.2
94	2019-07-26 13:28:29	11559	FF0F2A4A	11809	21074	30.2	1003.2
95	2019-07-26 13:28:29	11673	FF0F2A4A	11808	21074	30.2	1003.2
96	2019-07-26 13:28:29	11787	FF0F2A4A	11808	21074	30.2	1003.2
97	2019-07-26 13:28:29	11901	FF0F2A4A	11809	21075	30.2	1003.2
98	2019-07-26 13:28:29	12016	FF0F2A4A	11809	21073	30.2	1003.2
99	2019-07-26 13:28:29	12131	FF0F2A4A	11809	21073	30.2	1003.2
100	2019-07-26 13:28:29	12245	FF0F2A4A	11808	21073	30.2	1003.2
101	2019-07-26 13:28:29	12359	FF0F2A4A	11808	21075	30.2	1003.2
102	2019-07-26 13:28:29	12473	FF0F2A4A	11808	21072	30.2	1003.2
103	2019-07-26 13:28:29	12587	FF0F2A4A	11808	21075	30.2	1003.2
104	2019-07-26 13:28:29	12702	FF0F2A4A	11809	21073	30.2	1003.2
105	2019-07-26 13:28:29	12816	FF0F2A4A	11809	21072	30.2	1003.2
106	2019-07-26 13:28:29	12930	FF0F2A4A	11809	21073	30.2	1003.2
107	2019-07-26 13:28:29	13044	FF0F2A4A	11808	21073	30.2	1003.2
108	2019-07-26 13:28:29	13158	FF0F2A4A	11808	21076	30.2	1003.2
109	2019-07-26 13:28:29	13272	FF0F2A4A	11808	21074	30.2	1003.2
110	2019-07-26 13:28:29	13386	FF0F2A4A	11808	21074	30.2	1003.2
111	2019-07-26 13:28:29	13500	FF0F2A4A	11808	21075	30.2	1003.2
112	2019-07-26 13:28:29	13615	FF0F2A4A	11809	21072	30.2	1003.2
113	2019-07-26 13:28:29	13729	FF0F2A4A	11809	21071	30.2	1003.2
114	2019-07-26 13:28:29	13843	FF0F2A4A	11809	21072	30.2	1003.2
115	2019-07-26 13:28:29	13957	FF0F2A4A	11810	21074	30.2	1003.2
116	2019-07-26 13:28:29	14072	FF0F2A4A	11807	21071	30.2	1003.2
117	2019-07-26 13:28:29	14186	FF0F2A4A	11808	21070	30.2	1003.2
118	2019-07-26 13:28:29	14300	FF0F2A4A	11809	21073	30.2	1003.2
119	2019-07-26 13:28:29	14414	FF0F2A4A	11808	21072	30.2	1003.2
120	2019-07-26 13:28:29	14529	FF0F2A4A	11808	21071	30.2	1003.2
121	2019-07-26 13:28:29	14643	FF0F2A4A	11808	21073	30.2	1003.2
122	2019-07-26 13:28:29	14757	FF0F2A4A	11808	21074	30.2	1003.2
123	2019-07-26 13:28:29	14871	FF0F2A4A	11809	21072	30.2	1003.2
124	2019-07-26 13:28:29	14986	FF0F2A4A	11809	21071	30.2	1003.2
125	2019-07-26 13:28:29	15101	FF0F2A4A	11809	21071	30.2	1003.2
126	2019-07-26 13:28:29	15216	FF0F2A4A	11808	21073	30.2	1003.2
127	2019-07-26 13:28:29	15331	FF0F2A4A	11808	21072	30.2	1003.2
128	2019-07-26 13:28:29	15445	FF0F2A4A	11808	21074	30.2	1003.1
129	2019-07-26 13:28:29	15559	FF0F2A4A	11809	21071	30.2	1003.1
130	2019-07-26 13:28:29	15674	FF0F2A4A	11808	21073	30.2	1003.2
131	2019-07-26 13:28:29	15788	FF0F2A4A	11808	21073	30.2	1003.2
132	2019-07-26 13:28:29	15902	FF0F2A4A	11808	21074	30.2	1003.2
133	2019-07-26 13:28:29	16016	FF0F2A4A	11808	21074	30.2	1003.2
134	2019-07-26 13:28:29	16130	FF0F2A4A	11808	21073	30.2	1003.2
135	2019-07-26 13:28:29	16244	FF0F2A4A	11809	21070	30.2	1003.2
136	2019-07-26 13:28:29	16359	FF0F2A4A	11809	21072	30.2	1003.2
137	2019-07-26 13:28:29	16473	FF0F2A4A	11809	21071	30.2	1003.2
138	2019-07-26 13:28:29	16588	FF0F2A4A	11809	21072	30.2	1003.2
139	2019-07-26 13:28:29	16703	FF0F2A4A	11808	21073	30.2	1003.2
140	2019-07-26 13:28:29	16818	FF0F2A4A	11809	21071	30.2	1003.2
141	2019-07-26 13:28:29	16933	FF0F2A4A	11809	21072	30.2	1003.2
142	2019-07-26 13:28:29	17048	FF0F2A4A	11809	21072	30.2	1003.2
143	2019-07-26 13:28:29	17163	FF0F2A4A	11808	21070	30.2	1003.2
144	2019-07-26 13:28:29	17278	FF0F2A4A	11808	21074	30.2	1003.2
145	2019-07-26 13:28:29	17393	FF0F2A4A	11808	21071	30.2	1003.2
146	2019-07-26 13:28:29	17508	FF0F2A4A	11808	21072	30.2	1003.2
147	2019-07-26 13:28:29	17623	FF0F2A4A	11808	21072	30.2	1003.2
148	2019-07-26 13:28:29	17737	FF0F2A4A	11809	21069	30.2	1003.2
149	2019-07-26 13:28:29	17851	FF0F2A4A	11808	21070	30.2	1003.2
150	2019-07-26 13:28:29	17965	FF0F2A4A	11808	21071	30.2	1003.1
151	2019-07-26 13:28:29	18080	FF0F2A4A	11808	21073	30.2	1003.1
152	2019-07-26 13:28:29	18195	FF0F2A4A	11808	21069	30.2	1003.2
153	2019-07-26 13:28:29	18309	FF0F2A4A	11809	21070	30.2	1003.2
154	2019-07-26 13:28:29	18423	FF0F2A4A	11809	21071	30.2	1003.2
155	2019-07-26 13:28:29	18537	FF0F2A4A	11808	21072	30.2	1003.2
156	2019-07-26 13:28:29	18651	FF0F2A4A	11809	21069	30.2	1003.2
157	2019-07-26 13:28:29	18766	FF0F2A4A	11809	21070	30.2	1003.2
158	2019-07-26 13:28:29	18881	FF0F2A4A	11808	21073	30.2	1003.2
159	2019-07-26 13:28:29	18996	FF0F2A4A	11808	21073	30.2	1003.2
160	2019-07-26 13:28:29	19111	FF0F2A4A	11809	21070	30.2	1003.2
161	2019-07-26 13:28:29	19226	FF0F2A4A	11809	21068	30.2	1003.2
162	2019-07-26 13:28:29	19340	FF0F2A4A	11808	21072	30.2	1003.1
163	2019-07-26 13:28:29	19455	FF0F2A4A	11808	21072	30.2	1003.3
164	2019-07-26 13:28:29	19569	FF0F2A4A	11809	21069	30.2	1003.3
165	2019-07-26 13:28:29	19684	FF0F2A4A	11808	21069	30.2	1003.2
166	2019-07-26 13:28:29	19799	FF0F2A4A	11808	21072	30.2	1003.2
167	2019-07-26 13:28:29	19914	FF0F2A4A	11807	21072	30.2	1003.2
168	2019-07-26 13:28:29	20029	FF0F2A4A	11808	21071	30.2	1003.2
169	2019-07-26 13:28:29	20144	FF0F2A4A	11808	21073	30.2	1003.2
170	2019-07-26 13:28:29	20258	FF0F2A4A	11809	21069	30.2	1003.1
171	2019-07-26 13:28:29	20373	FF0F2A4A	11808	21071	30.2	1003.1
172	2019-07-26 13:28:29	20487	FF0F2A4A	11809	21070	30.2	1003.2
173	2019-07-26 13:28:29	20601	FF0F2A4A	11808	21070	30.2	1003.2
174	2019-07-26 13:28:29	20715	FF0F2A4A	11808	21073	30.2	1003.1
175	2019-07-26 13:28:29	20829	FF0F2A4A	11807	21071	30.2	1003.1
176	2019-07-26 13:28:29	20944	FF0F2A4A	11808	21072	30.2	1003.1
177	2019-07-26 13:28:29	21059	FF0F2A4A	11809	21070	30.2	1003.1
178	2019-07-26 13:28:29	21174	FF0F2A4A	11808	21071	30.2	1003.2
179	2019-07-26 13:28:29	21288	FF0F2A4A	11808	21071	30.2	1003.2
180	2019-07-26 13:28:29	21402	FF0F2A4A	11808	21070	30.2	1003.1
181	2019-07-26 13:28:29	21516	FF0F2A4A	11808	21071	30.2	1003.1
182	2019-07-26 13:28:29	21631	FF0F2A4A	11809	21068	30.2	1003.2
183	2019-07-26 13:28:29	21745	FF0F2A4A	11808	21070	30.2	1003.2
184	2019-07-26 13:28:29	21860	FF0F2A4A	11808	21071	30.1	1003.2
185	2019-07-26 13:28:29	21975	FF0F2A4A	11809	21069	30.1	1003.1
186	2019-07-26 13:28:29	22090	FF0F2A4A	11809	21069	30.2	1003.1
187	2019-07-26 13:28:29	22205	FF0F2A4A	11808	21069	30.2	1003.1
188	2019-07-26 13:28:29	22320	FF0F2A4A	11809	21069	30.2	1003.1
189	2019-07-26 13:28:29	22435	FF0F2A4A	11808	21071	30.2	1003.2
190	2019-07-26 13:28:29	22550	FF0F2A4A	11809	21068	30.2	1003.2
191	2019-07-26 13:28:29	22664	FF0F2A4A	11809	21069	30.2	1003.1
192	2019-07-26 13:28:29	22779	FF0F2A4A	11809	21069	30.2	1003.1
193	2019-07-26 13:28:29	22894	FF0F2A4A	11808	21068	30.2	1003.1
194	2019-07-26 13:28:29	23008	FF0F2A4A	11808	21070	30.2	1003.1
195	2019-07-26 13:28:29	23123	FF0F2A4A	11809	21069	30.2	1003.2
196	2019-07-26 13:28:29	23238	FF0F2A4A	11809	21068	30.2	1003.2
197	2019-07-26 13:28:29	23353	FF0F2A4A	11808	21068	30.2	1003.2
198	2019-07-26 13:28:29	23468	FF0F2A4A	11808	21068	30.2	1003.2
199	2019-07-26 13:28:29	23583	FF0F2A4A	11808	21069	30.2	1003.2
200	2019-07-26 13:28:29	23698	FF0F2A4A	11809	21069	30.1	1003.2
201	2019-07-26 13:28:29	23813	FF0F2A4A	11809	21071	30.1	1003.1
202	2019-07-26 13:28:29	23927	FF0F2A4A	11808	21068	30.2	1003.1
203	2019-07-26 13:28:29	24042	FF0F2A4A	11808	21068	30.2	1003.2
204	2019-07-26 13:28:29	24157	FF0F2A4A	11809	21069	30.2	1003.2
205	2019-07-26 13:28:29	24272	FF0F2A4A	11809	21068	30.2	1003.2
206	2019-07-26 13:28:29	24387	FF0F2A4A	11809	21069	30.2	1003.2
207	2019-07-26 13:28:29	24502	FF0F2A4A	11809	21068	30.2	1003.2
208	2019-07-26 13:28:29	24617	FF0F2A4A	11808	21070	30.1	1003.2
209	2019-07-26 13:28:29	24732	FF0F2A4A	11808	21068	30.1	1003.1
210	2019-07-26 13:28:29	24846	FF0F2A4A	11809	21067	30.2	1003.1
211	2019-07-26 13:28:29	24961	FF0F2A4A	11808	21071	30.2	1003.1
212	2019-07-26 13:28:29	25076	FF0F2A4A	11808	21070	30.2	1003.1
213	2019-07-26 13:28:29	25190	FF0F2A4A	11808	21068	30.2	1003.2
214	2019-07-26 13:28:29	25305	FF0F2A4A	11808	21067	30.2	1003.2
215	2019-07-26 13:28:29	25420	FF0F2A4A	11808	21071	30.2	1003.2
216	2019-07-26 13:28:29	25535	FF0F2A4A	11808	21067	30.1	1003.2
217	2019-07-26 13:28:29	25650	FF0F2A4A	11809	21069	30.1	1003.2
218	2019-07-26 13:28:29	25765	FF0F2A4A	11810	21069	30.2	1003.2
219	2019-07-26 13:28:29	25880	FF0F2A4A	11808	21071	30.2	1003.2
220	2019-07-26 13:28:29	25994	FF0F2A4A	11809	21069	30.2	1003.2
221	2019-07-26 13:28:29	26108	FF0F2A4A	11809	21071	30.2	1003.1
222	2019-07-26 13:28:29	26222	FF0F2A4A	11809	21069	30.2	1003.1
223	2019-07-26 13:28:29	26337	FF0F2A4A	11809	21068	30.2	1003.2
224	2019-07-26 13:28:29	26452	FF0F2A4A	11809	21072	30.2	1003.2
225	2019-07-26 13:28:29	26567	FF0F2A4A	11807	21071	30.2	1003.2
226	2019-07-26 13:28:29	26682	FF0F2A4A	11809	21070	30.2	1003.2
227	2019-07-26 13:28:29	26797	FF0F2A4A	11809	21069	30.2	1003.2
228	2019-07-26 13:28:29	26911	FF0F2A4A	11809	21069	30.1	1003.1
229	2019-07-26 13:28:29	27025	FF0F2A4A	11808	21070	30.1	1003.1
230	2019-07-26 13:28:29	27140	FF0F2A4A	11809	21069	30.1	1003.1
231	2019-07-26 13:28:29	27255	FF0F2A4A	11808	21070	30.1	1003.2
232	2019-07-26 13:28:29	27369	FF0F2A4A	11809	21069	30.1	1003.2
233	2019-07-26 13:28:29	27484	FF0F2A4A	11809	21068	30.1	1003.1
234	2019-07-26 13:28:29	27599	FF0F2A4A	11808	21069	30.1	1003.1
235	2019-07-26 13:28:29	27714	FF0F2A4A	11809	21069	30.1	1003.1
236	2019-07-26 13:28:29	27829	FF0F2A4A	11809	21067	30.2	1003.1
237	2019-07-26 13:28:29	27944	FF0F2A4A	11808	21070	30.2	1003.2
238	2019-07-26 13:28:29	28059	FF0F2A4A	11809	21068	30.1	1003.2
239	2019-07-26 13:28:29	28174	FF0F2A4A	11809	21069	30.1	1003.2
240	2019-07-26 13:28:29	28288	FF0F2A4A	11809	21069	30.2	1003.2
241	2019-07-26 13:28:29	28403	FF0F2A4A	11808	21072	30.2	1003.2
242	2019-07-26 13:28:29	28518	FF0F2A4A	11808	21070	30.2	1003.2
243	2019-07-26 13:28:29	28632	FF0F2A4A	11808	21066	30.2	1003.2
244	2019-07-26 13:28:29	28747	FF0F2A4A	11808	21070	30.2	1003.2
245	2019-07-26 13:28:29	28862	FF0F2A4A	11808	21070	30.2	1003.2
246	2019-07-26 13:28:29	28976	FF0F2A4A	11809	21067	30.1	1003.2
247	2019-07-26 13:28:29	29091	FF0F2A4A	11809	21069	30.1	1003.2
248	2019-07-26 13:28:29	29206	FF0F2A4A	11809	21068	30.2	1003.2
249	2019-07-26 13:28:29	29321	FF0F2A4A	11809	21067	30.2	1003.1
250	2019-07-26 13:28:29	29436	FF0F2A4A	11809	21069	30.1	1003.1
251	2019-07-26 13:28:29	29550	FF0F2A4A	11809	21068	30.1	1003.1
252	2019-07-26 13:28:29	29665	FF0F2A4A	11809	21067	30.1	1003.1
253	2019-07-26 13:28:29	29780	FF0F2A4A	11807	21071	30.1	1003.1
254	2019-07-26 13:28:29	29895	FF0F2A4A	11808	21067	30.2	1003.1
255	2019-07-26 13:28:29	30010	FF0F2A4A	11809	21068	30.2	1003.1
256	2019-07-26 13:28:29	30125	FF0F2A4A	11809	21070	30.1	1003.1
257	2019-07-26 13:28:29	30240	FF0F2A4A	11809	21069	30.1	1003.1
258	2019-07-26 13:28:29	30355	FF0F2A4A	11809	21067	30.1	1003.1
259	2019-07-26 13:28:29	30470	FF0F2A4A	11809	21068	30.1	1003.1
260	2019-07-26 13:28:29	30585	FF0F2A4A	11808	21069	30.1	1003.1
261	2019-07-26 13:28:29	30700	FF0F2A4A	11808	21070	30.1	1003.2
262	2019-07-26 13:28:29	30814	FF0F2A4A	11808	21070	30.1	1003.2
263	2019-07-26 13:28:29	30929	FF0F2A4A	11807	21069	30.1	1003.2
264	2019-07-26 13:28:29	31044	FF0F2A4A	11808	21069	30.2	1003.2
265	2019-07-26 13:28:29	31159	FF0F2A4A	11808	21069	30.2	1003.2
266	2019-07-26 13:28:29	31274	FF0F2A4A	11808	21069	30.1	1003.2
267	2019-07-26 13:28:29	31389	FF0F2A4A	11808	21070	30.1	1003.2
268	2019-07-26 13:28:29	31504	FF0F2A4A	11807	21070	30.1	1003.2
269	2019-07-26 13:28:29	31619	FF0F2A4A	11808	21069	30.1	1003.2
270	2019-07-26 13:28:29	31734	FF0F2A4A	11809	21066	30.2	1003.2
271	2019-07-26 13:28:29	31849	FF0F2A4A	11808	21070	30.2	1003.1
272	2019-07-26 13:28:29	31964	FF0F2A4A	11809	21067	30.1	1003.1
273	2019-07-26 13:28:29	32078	FF0F2A4A	11809	21067	30.1	1003.1
274	2019-07-26 13:28:29	32193	FF0F2A4A	11809	21069	30.1	1003.1
275	2019-07-26 13:28:29	32308	FF0F2A4A	11808	21070	30.1	1003.1
276	2019-07-26 13:28:29	32423	FF0F2A4A	11808	21070	30.1	1003.1
277	2019-07-26 13:28:29	32538	FF0F2A4A	11809	21068	30.1	1003.2
278	2019-07-26 13:28:29	32653	FF0F2A4A	11808	21070	30.1	1003.2
279	2019-07-26 13:28:29	32768	FF0F2A4A	11807	21069	30.1	1003.2
280	2019-07-26 13:28:29	32883	FF0F2A4A	11808	21070	30.1	1003.2
281	2019-07-26 13:28:29	32998	FF0F2A4A	11809	21067	30.1	1003.2
282	2019-07-26 13:28:29	33113	FF0F2A4A	11808	21066	30.1	1003.2
283	2019-07-26 13:28:29	33228	FF0F2A4A	11809	21067	30.1	1003.2
284	2019-07-26 13:28:29	33342	FF0F2A4A	11808	21070	30.1	1003.2
285	2019-07-26 13:28:29	33457	FF0F2A4A	11809	21067	30.1	1003.2
286	2019-07-26 13:28:29	33572	FF0F2A4A	11809	21068	30.1	1003.2
287	2019-07-26 13:28:29	33687	FF0F2A4A	11809	21067	30.1	1003.1
288	2019-07-26 13:28:29	33802	FF0F2A4A	11808	21069	30.2	1003.1
289	2019-07-26 13:28:29	33917	FF0F2A4A	11807	21068	30.2	1003.2
290	2019-07-26 13:28:29	34032	FF0F2A4A	11808	21069	30.2	1003.2
291	2019-07-26 13:28:29	34147	FF0F2A4A	11808	21067	30.2	1003.1
292	2019-07-26 13:28:29	34261	FF0F2A4A	11807	21069	30.1	1003.1
293	2019-07-26 13:28:29	34376	FF0F2A4A	11808	21068	30.1	1003.1
294	2019-07-26 13:28:29	34491	FF0F2A4A	11809	21068	30.1	1003.1
295	2019-07-26 13:28:29	34605	FF0F2A4A	11808	21069	30.1	1003.1
296	2019-07-26 13:28:29	34720	FF0F2A4A	11809	21067	30.1	1003.1
297	2019-07-26 13:28:29	34835	FF0F2A4A	11809	21067	30.1	1003.1
298	2019-07-26 13:28:29	34950	FF0F2A4A	11808	21068	30.1	1003.1
299	2019-07-26 13:28:29	35065	FF0F2A4A	11810	21068	30.1	1003.1
300	2019-07-26 13:28:29	35180	FF0F2A4A	11809	21066	30.2	1003.1
301	2019-07-26 13:28:29	35295	FF0F2A4A	11809	21066	30.2	1003.2
302	2019-07-26 13:28:29	35410	FF0F2A4A	11809	21067	30.2	1003.2
303	2019-07-26 13:28:29	35524	FF0F2A4A	11809	21067	30.2	1003.2
304	2019-07-26 13:28:29	35638	FF0F2A4A	11809	21067	30.1	1003.1
305	2019-07-26 13:28:29	35753	FF0F2A4A	11809	21065	30.1	1003
306	2019-07-26 13:28:29	35867	FF0F2A4A	11809	21066	30.1	1003
307	2019-07-26 13:28:29	35982	FF0F2A4A	11808	21066	30.1	1003.2
308	2019-07-26 13:28:29	36097	FF0F2A4A	11807	21070	30.1	1003.2
309	2019-07-26 13:28:29	36212	FF0F2A4A	11808	21069	30.1	1003.1
310	2019-07-26 13:28:29	36327	FF0F2A4A	11808	21069	30.2	1003.1
311	2019-07-26 13:28:29	36442	FF0F2A4A	11807	21067	30.2	1003.2
312	2019-07-26 13:28:29	36557	FF0F2A4A	11807	21066	30.1	1003.2
313	2019-07-26 13:28:29	36672	FF0F2A4A	11808	21069	30.1	1003.2
314	2019-07-26 13:28:29	36786	FF0F2A4A	11808	21069	30.1	1003.2
315	2019-07-26 13:28:29	36901	FF0F2A4A	11807	21069	30.1	1003.2
316	2019-07-26 13:28:29	37016	FF0F2A4A	11808	21068	30.1	1003.2
317	2019-07-26 13:28:29	37130	FF0F2A4A	11808	21068	30.1	1003.1
318	2019-07-26 13:28:29	37245	FF0F2A4A	11808	21068	30.1	1003.1
319	2019-07-26 13:28:29	37360	FF0F2A4A	11808	21069	30.1	1003.2
320	2019-07-26 13:28:29	37475	FF0F2A4A	11808	21068	30.2	1003.2
321	2019-07-26 13:28:29	37590	FF0F2A4A	11807	21071	30.2	1003.1
322	2019-07-26 13:28:29	37705	FF0F2A4A	11808	21071	30.1	1003.1
323	2019-07-26 13:28:29	37820	FF0F2A4A	11808	21068	30.1	1003.2
324	2019-07-26 13:28:29	37935	FF0F2A4A	11808	21068	30.1	1003.2
325	2019-07-26 13:28:29	38049	FF0F2A4A	11807	21066	30.1	1003.1
326	2019-07-26 13:28:29	38164	FF0F2A4A	11807	21066	30.2	1003.1
327	2019-07-26 13:28:29	38279	FF0F2A4A	11807	21069	30.2	1003.1
328	2019-07-26 13:28:29	38393	FF0F2A4A	11807	21069	30.1	1003.1
329	2019-07-26 13:28:29	38508	FF0F2A4A	11808	21069	30.1	1003.1
330	2019-07-26 13:28:29	38623	FF0F2A4A	11807	21066	30.2	1003.1
331	2019-07-26 13:28:29	38738	FF0F2A4A	11807	21069	30.2	1003.2
332	2019-07-26 13:28:29	38853	FF0F2A4A	11807	21070	30.1	1003.2
333	2019-07-26 13:28:29	38968	FF0F2A4A	11808	21069	30.1	1003.1
334	2019-07-26 13:28:29	39083	FF0F2A4A	11807	21065	30.1	1003.1
335	2019-07-26 13:28:29	39198	FF0F2A4A	11807	21068	30.1	1003.1
336	2019-07-26 13:28:29	39312	FF0F2A4A	11808	21068	30.1	1003.1
337	2019-07-26 13:28:29	39427	FF0F2A4A	11807	21066	30.1	1003.1
338	2019-07-26 13:28:29	39542	FF0F2A4A	11806	21068	30.1	1003.1
339	2019-07-26 13:28:29	39656	FF0F2A4A	11807	21069	30.1	1003.1
340	2019-07-26 13:28:29	39771	FF0F2A4A	11807	21067	30.1	1003.1
341	2019-07-26 13:28:29	39886	FF0F2A4A	11807	21066	30.1	1003.1
342	2019-07-26 13:28:29	40001	FF0F2A4A	11808	21066	30.1	1003.1
343	2019-07-26 13:28:29	40116	FF0F2A4A	11807	21069	30.1	1003.1
344	2019-07-26 13:28:29	40231	FF0F2A4A	11807	21069	30.2	1003.1
345	2019-07-26 13:28:29	40346	FF0F2A4A	11807	21067	30.2	1003.1
346	2019-07-26 13:28:29	40460	FF0F2A4A	11807	21067	30.2	1003.1
347	2019-07-26 13:28:29	40574	FF0F2A4A	11808	21069	30.2	1003.1
348	2019-07-26 13:28:29	40689	FF0F2A4A	11808	21069	30.2	1003.1
349	2019-07-26 13:28:29	40804	FF0F2A4A	11807	21066	30.2	1003.2
350	2019-07-26 13:28:29	40919	FF0F2A4A	11807	21066	30.1	1003.2
351	2019-07-26 13:28:29	41033	FF0F2A4A	11807	21067	30.1	1003.1
352	2019-07-26 13:28:29	41147	FF0F2A4A	11807	21067	30.1	1003.1
353	2019-07-26 13:28:29	41262	FF0F2A4A	11807	21067	30.1	1003.2
354	2019-07-26 13:28:29	41377	FF0F2A4A	11808	21070	30.1	1003.2
355	2019-07-26 13:28:29	41491	FF0F2A4A	11808	21068	30.1	1003.1
356	2019-07-26 13:28:29	41606	FF0F2A4A	11807	21069	30.1	1003.1
357	2019-07-26 13:28:29	41721	FF0F2A4A	11808	21068	30.1	1003.2
358	2019-07-26 13:28:29	41835	FF0F2A4A	11808	21068	30.1	1003.2
359	2019-07-26 13:28:29	41950	FF0F2A4A	11807	21066	30.1	1003.1
360	2019-07-26 13:28:29	42065	FF0F2A4A	11807	21066	30.1	1003.1
361	2019-07-26 13:28:29	42180	FF0F2A4A	11807	21066	30.1	1003.1
362	2019-07-26 13:28:29	42295	FF0F2A4A	11807	21068	30.1	1003.1
363	2019-07-26 13:28:29	42410	FF0F2A4A	11806	21066	30.1	1003.1
364	2019-07-26 13:28:29	42525	FF0F2A4A	11807	21069	30.1	1003.1
365	2019-07-26 13:28:29	42640	FF0F2A4A	11806	21067	30.1	1003.1
366	2019-07-26 13:28:29	42755	FF0F2A4A	11808	21068	30.1	1003.1
367	2019-07-26 13:28:29	42870	FF0F2A4A	11808	21070	30.1	1003.1
368	2019-07-26 13:28:29	42985	FF0F2A4A	11807	21067	30.1	1003.1
369	2019-07-26 13:28:29	43099	FF0F2A4A	11808	21069	30.1	1003.1
370	2019-07-26 13:28:29	43214	FF0F2A4A	11807	21065	30.1	1003.1
371	2019-07-26 13:28:29	43329	FF0F2A4A	11808	21069	30.1	1003.1
372	2019-07-26 13:28:29	43444	FF0F2A4A	11807	21066	30.1	1003.1
373	2019-07-26 13:28:29	43559	FF0F2A4A	11807	21065	30.1	1003.1
374	2019-07-26 13:28:29	43674	FF0F2A4A	11807	21067	30.1	1003.1
375	2019-07-26 13:28:29	43789	FF0F2A4A	11807	21066	30.1	1003.2
376	2019-07-26 13:28:29	43904	FF0F2A4A	11808	21069	30.1	1003.2
377	2019-07-26 13:28:29	44019	FF0F2A4A	11808	21066	30.1	1003.1
378	2019-07-26 13:28:29	44134	FF0F2A4A	11808	21069	30.1	1003.1
379	2019-07-26 13:28:29	44249	FF0F2A4A	11809	21066	30.1	1003.2
380	2019-07-26 13:28:29	44363	FF0F2A4A	11807	21064	30.2	1003.2
381	2019-07-26 13:28:29	44478	FF0F2A4A	11807	21067	30.2	1003
382	2019-07-26 13:28:29	44593	FF0F2A4A	11807	21065	30.1	1003
383	2019-07-26 13:28:29	44708	FF0F2A4A	11807	21066	30.1	1003.1
384	2019-07-26 13:28:29	44823	FF0F2A4A	11808	21068	30.2	1003.1
385	2019-07-26 13:28:29	44938	FF0F2A4A	11807	21066	30.2	1003.2
386	2019-07-26 13:28:29	45053	FF0F2A4A	11806	21066	30.1	1003.2
387	2019-07-26 13:28:29	45168	FF0F2A4A	11808	21068	30.1	1003.1
388	2019-07-26 13:28:29	45282	FF0F2A4A	11808	21068	30.1	1003.1
389	2019-07-26 13:28:29	45397	FF0F2A4A	11807	21065	30.1	1003.1
390	2019-07-26 13:28:29	45512	FF0F2A4A	11807	21066	30.1	1003.1
391	2019-07-26 13:28:29	45626	FF0F2A4A	11808	21067	30.1	1003.1
392	2019-07-26 13:28:29	45741	FF0F2A4A	11808	21068	30.2	1003.1
393	2019-07-26 13:28:29	45856	FF0F2A4A	11808	21068	30.2	1003.2
394	2019-07-26 13:28:29	45971	FF0F2A4A	11807	21065	30.2	1003.2
395	2019-07-26 13:28:29	46086	FF0F2A4A	11807	21068	30.2	1003.2
396	2019-07-26 13:28:29	46202	FF0F2A4A	11807	21066	30.1	1003.2
397	2019-07-26 13:28:29	46317	FF0F2A4A	11808	21067	30.1	1003.2
398	2019-07-26 13:28:29	46432	FF0F2A4A	11809	21067	30.2	1003.2
399	2019-07-26 13:28:29	46546	FF0F2A4A	11807	21067	30.2	1003.2
400	2019-07-26 13:28:29	46661	FF0F2A4A	11808	21067	30.1	1003.2
401	2019-07-26 13:28:29	46776	FF0F2A4A	11809	21067	30.1	1003.2
402	2019-07-26 13:28:29	46890	FF0F2A4A	11807	21065	30.1	1003.2
403	2019-07-26 13:28:29	47005	FF0F2A4A	11808	21068	30.1	1003.2
404	2019-07-26 13:28:29	47119	FF0F2A4A	11808	21069	30.2	1003.2
405	2019-07-26 13:28:29	47233	FF0F2A4A	11808	21067	30.2	1003.2
406	2019-07-26 13:28:29	47348	FF0F2A4A	11808	21068	30.1	1003.2
407	2019-07-26 13:28:29	47463	FF0F2A4A	11807	21065	30.1	1003.1
408	2019-07-26 13:28:29	47578	FF0F2A4A	11808	21067	30.1	1003.1
409	2019-07-26 13:28:29	47693	FF0F2A4A	11808	21068	30.1	1003.2
410	2019-07-26 13:28:29	47807	FF0F2A4A	11808	21068	30.1	1003.2
411	2019-07-26 13:28:29	47922	FF0F2A4A	11807	21068	30.1	1003.2
412	2019-07-26 13:28:29	48037	FF0F2A4A	11808	21068	30.2	1003.2
413	2019-07-26 13:28:29	48151	FF0F2A4A	11808	21067	30.2	1003.1
414	2019-07-26 13:28:29	48266	FF0F2A4A	11807	21066	30.1	1003.1
415	2019-07-26 13:28:29	48381	FF0F2A4A	11807	21066	30.1	1003.2
416	2019-07-26 13:28:29	48496	FF0F2A4A	11807	21068	30.1	1003.2
417	2019-07-26 13:28:29	48611	FF0F2A4A	11806	21065	30.1	1003.2
418	2019-07-26 13:28:29	48726	FF0F2A4A	11809	21065	30.1	1003.2
419	2019-07-26 13:28:29	48841	FF0F2A4A	11808	21069	30.1	1003.2
420	2019-07-26 13:28:29	48956	FF0F2A4A	11808	21068	30.1	1003.2
421	2019-07-26 13:28:29	49070	FF0F2A4A	11808	21070	30.1	1003.2
422	2019-07-26 13:28:29	49185	FF0F2A4A	11809	21066	30.1	1003.2
423	2019-07-26 13:28:29	49300	FF0F2A4A	11808	21069	30.1	1003.1
424	2019-07-26 13:28:29	49415	FF0F2A4A	11808	21068	30.1	1003.1
425	2019-07-26 13:28:29	49530	FF0F2A4A	11809	21068	30.1	1003
426	2019-07-26 13:28:29	49645	FF0F2A4A	11808	21069	30.1	1003
427	2019-07-26 13:28:29	49760	FF0F2A4A	11809	21067	30.1	1003.1
428	2019-07-26 13:28:29	49875	FF0F2A4A	11808	21065	30.2	1003.1
429	2019-07-26 13:28:29	49990	FF0F2A4A	11808	21068	30.2	1003.2
430	2019-07-26 13:28:29	50105	FF0F2A4A	11808	21067	30.1	1003.2
431	2019-07-26 13:28:29	50220	FF0F2A4A	11809	21065	30.1	1003.2
432	2019-07-26 13:28:29	50334	FF0F2A4A	11809	21066	30.1	1003.2
433	2019-07-26 13:28:29	50449	FF0F2A4A	11807	21066	30.1	1003.2
434	2019-07-26 13:28:29	50564	FF0F2A4A	11808	21068	30.2	1003.2
435	2019-07-26 13:28:29	50678	FF0F2A4A	11808	21068	30.2	1003.1
436	2019-07-26 13:28:29	50793	FF0F2A4A	11809	21065	30.2	1003.1
437	2019-07-26 13:28:29	50909	FF0F2A4A	11808	21067	30.2	1003.2
438	2019-07-26 13:28:29	51024	FF0F2A4A	11807	21065	30.1	1003.2
439	2019-07-26 13:28:29	51139	FF0F2A4A	11807	21068	30.1	1003
440	2019-07-26 13:28:29	51254	FF0F2A4A	11808	21068	30.2	1003
441	2019-07-26 13:28:29	51369	FF0F2A4A	11808	21069	30.2	1003.2
442	2019-07-26 13:28:29	51484	FF0F2A4A	11809	21066	30.2	1003.2
443	2019-07-26 13:28:29	51598	FF0F2A4A	11809	21066	30.2	1003.2
444	2019-07-26 13:28:29	51713	FF0F2A4A	11808	21066	30.1	1003.2
445	2019-07-26 13:28:29	51828	FF0F2A4A	11807	21067	30.1	1003.2
446	2019-07-26 13:28:29	51943	FF0F2A4A	11808	21066	30.2	1003.2
447	2019-07-26 13:28:29	52058	FF0F2A4A	11809	21067	30.2	1003.1
448	2019-07-26 13:28:29	52173	FF0F2A4A	11809	21067	30.2	1003.1
449	2019-07-26 13:28:29	52288	FF0F2A4A	11808	21066	30.2	1003.1
450	2019-07-26 13:28:29	52403	FF0F2A4A	11808	21067	30.1	1003.1
451	2019-07-26 13:28:29	52517	FF0F2A4A	11808	21068	30.1	1003.2
452	2019-07-26 13:28:29	52632	FF0F2A4A	11807	21067	30.1	1003.2
453	2019-07-26 13:28:29	52747	FF0F2A4A	11808	21067	30.1	1003.2
454	2019-07-26 13:28:29	52861	FF0F2A4A	11809	21066	30.2	1003.2
455	2019-07-26 13:28:29	52976	FF0F2A4A	11809	21065	30.2	1003.1
456	2019-07-26 13:28:29	53091	FF0F2A4A	11808	21069	30.2	1003.1
457	2019-07-26 13:28:29	53206	FF0F2A4A	11809	21066	30.2	1003.2
458	2019-07-26 13:28:29	53321	FF0F2A4A	11808	21065	30.2	1003.2
459	2019-07-26 13:28:29	53436	FF0F2A4A	11808	21066	30.2	1003.2
460	2019-07-26 13:28:29	53551	FF0F2A4A	11807	21068	30.2	1003.2
461	2019-07-26 13:28:29	53666	FF0F2A4A	11807	21065	30.2	1003.3
462	2019-07-26 13:28:29	53780	FF0F2A4A	11808	21069	30.2	1003.3
463	2019-07-26 13:28:29	53895	FF0F2A4A	11808	21067	30.2	1003.2
464	2019-07-26 13:28:29	54010	FF0F2A4A	11808	21068	30.2	1003.2
465	2019-07-26 13:28:29	54124	FF0F2A4A	11807	21065	30.2	1003.2
466	2019-07-26 13:28:29	54239	FF0F2A4A	11807	21067	30.2	1003.2
467	2019-07-26 13:28:29	54354	FF0F2A4A	11807	21065	30.2	1003.2
468	2019-07-26 13:28:29	54469	FF0F2A4A	11808	21067	30.1	1003.2
469	2019-07-26 13:28:29	54584	FF0F2A4A	11807	21066	30.1	1003.2
470	2019-07-26 13:28:29	54699	FF0F2A4A	11809	21065	30.2	1003.2
471	2019-07-26 13:28:29	54814	FF0F2A4A	11808	21067	30.2	1003.1
472	2019-07-26 13:28:29	54929	FF0F2A4A	11809	21065	30.2	1003.1
473	2019-07-26 13:28:29	55043	FF0F2A4A	11809	21067	30.2	1003.2
474	2019-07-26 13:28:29	55158	FF0F2A4A	11807	21065	30.2	1003.2
475	2019-07-26 13:28:29	55273	FF0F2A4A	11808	21068	30.2	1003.2
476	2019-07-26 13:28:29	55388	FF0F2A4A	11808	21068	30.2	1003.2
477	2019-07-26 13:28:29	55503	FF0F2A4A	11807	21068	30.2	1003.2
478	2019-07-26 13:28:29	55619	FF0F2A4A	11808	21069	30.2	1003.2
479	2019-07-26 13:28:29	55734	FF0F2A4A	11808	21067	30.2	1003.2
480	2019-07-26 13:28:29	55849	FF0F2A4A	11808	21067	30.1	1003.2
481	2019-07-26 13:28:29	55963	FF0F2A4A	11808	21068	30.1	1003.2
482	2019-07-26 13:28:29	56078	FF0F2A4A	11808	21068	30.2	1003.2
483	2019-07-26 13:28:29	56193	FF0F2A4A	11808	21068	30.2	1003.2
484	2019-07-26 13:28:29	56307	FF0F2A4A	11808	21068	30.2	1003.2
485	2019-07-26 13:28:29	56422	FF0F2A4A	11808	21067	30.2	1003.1
486	2019-07-26 13:28:29	56537	FF0F2A4A	11809	21065	30.2	1003.1
487	2019-07-26 13:28:29	56652	FF0F2A4A	11808	21068	30.2	1003.1
488	2019-07-26 13:28:29	56767	FF0F2A4A	11809	21066	30.2	1003.1
489	2019-07-26 13:28:29	56882	FF0F2A4A	11808	21066	30.2	1003.1
490	2019-07-26 13:28:29	56997	FF0F2A4A	11808	21068	30.2	1003.1
491	2019-07-26 13:28:29	57112	FF0F2A4A	11807	21066	30.2	1003.2
492	2019-07-26 13:28:29	57226	FF0F2A4A	11807	21068	30.2	1003.2
493	2019-07-26 13:28:29	57341	FF0F2A4A	11808	21066	30.2	1003.3
494	2019-07-26 13:28:29	57457	FF0F2A4A	11807	21064	30.2	1003.3
495	2019-07-26 13:28:29	57572	FF0F2A4A	11808	21069	30.2	1003.2
496	2019-07-26 13:28:29	57687	FF0F2A4A	11808	21068	30.2	1003.2
497	2019-07-26 13:28:29	57802	FF0F2A4A	11808	21066	30.2	1003.2
498	2019-07-26 13:28:29	57917	FF0F2A4A	11809	21066	30.2	1003.2
499	2019-07-26 13:28:29	58032	FF0F2A4A	11807	21064	30.2	1003.2
500	2019-07-26 13:28:29	58146	FF0F2A4A	11808	21068	30.2	1003.2
501	2019-07-26 13:28:29	58261	FF0F2A4A	11808	21069	30.2	1003.2
502	2019-07-26 13:28:29	58376	FF0F2A4A	11808	21069	30.2	1003.2
503	2019-07-26 13:28:29	58490	FF0F2A4A	11808	21067	30.2	1003.2
504	2019-07-26 13:28:29	58605	FF0F2A4A	11807	21065	30.2	1003.2
505	2019-07-26 13:28:29	58720	FF0F2A4A	11807	21068	30.2	1003.2
506	2019-07-26 13:28:29	58835	FF0F2A4A	11807	21067	30.2	1003.2
507	2019-07-26 13:28:29	58950	FF0F2A4A	11807	21067	30.2	1003.3
508	2019-07-26 13:28:29	59065	FF0F2A4A	11808	21066	30.2	1003.3
509	2019-07-26 13:28:29	59180	FF0F2A4A	11808	21069	30.2	1003.2
510	2019-07-26 13:28:29	59295	FF0F2A4A	11807	21068	30.2	1003.2
511	2019-07-26 13:28:29	59409	FF0F2A4A	11808	21070	30.2	1003.2
512	2019-07-26 13:28:29	59524	FF0F2A4A	11808	21069	30.2	1003.2
513	2019-07-26 13:28:29	59639	FF0F2A4A	11808	21066	30.2	1003.2
514	2019-07-26 13:28:29	59753	FF0F2A4A	11808	21068	30.2	1003.1
515	2019-07-26 13:28:29	59868	FF0F2A4A	11809	21065	30.2	1003.1
516	2019-07-26 13:28:29	59983	FF0F2A4A	11809	21066	30.2	1003.2
517	2019-07-26 13:28:29	60097	FF0F2A4A	11809	21065	30.2	1003.3
518	2019-07-26 13:28:29	60212	FF0F2A4A	11808	21064	30.2	1003.3
519	2019-07-26 13:28:29	60326	FF0F2A4A	11808	21068	30.2	1003.2
520	2019-07-26 13:28:29	60441	FF0F2A4A	11808	21069	30.2	1003.2
521	2019-07-26 13:28:29	60556	FF0F2A4A	11808	21066	30.2	1003.2
522	2019-07-26 13:28:29	60670	FF0F2A4A	11808	21065	30.2	1003.2
523	2019-07-26 13:28:29	60785	FF0F2A4A	11808	21065	30.2	1003.1
524	2019-07-26 13:28:29	60900	FF0F2A4A	11808	21069	30.2	1003.2
525	2019-07-26 13:28:29	61014	FF0F2A4A	11808	21069	30.2	1003.2
526	2019-07-26 13:28:29	61128	FF0F2A4A	11807	21068	30.2	1003.1
527	2019-07-26 13:28:29	61242	FF0F2A4A	11809	21065	30.2	1003.2
528	2019-07-26 13:28:29	61357	FF0F2A4A	11807	21066	30.2	1003.2
529	2019-07-26 13:28:29	61472	FF0F2A4A	11808	21067	30.2	1003.2
530	2019-07-26 13:28:29	61586	FF0F2A4A	11807	21065	30.2	1003.2
531	2019-07-26 13:28:29	61701	FF0F2A4A	11808	21067	30.2	1003.2
532	2019-07-26 13:28:29	61815	FF0F2A4A	11808	21068	30.2	1003.2
533	2019-07-26 13:28:29	61929	FF0F2A4A	11809	21065	30.2	1003.2
534	2019-07-26 13:28:29	62044	FF0F2A4A	11808	21069	30.2	1003.2
535	2019-07-26 13:28:29	62159	FF0F2A4A	11808	21067	30.2	1003.2
536	2019-07-26 13:28:29	62273	FF0F2A4A	11807	21065	30.2	1003.2
537	2019-07-26 13:28:29	62388	FF0F2A4A	11807	21067	30.2	1003.1
538	2019-07-26 13:28:29	62502	FF0F2A4A	11808	21067	30.2	1003.1
539	2019-07-26 13:28:29	62617	FF0F2A4A	11807	21068	30.2	1003.2
540	2019-07-26 13:28:29	62732	FF0F2A4A	11808	21068	30.2	1003.2
541	2019-07-26 13:28:29	62847	FF0F2A4A	11807	21065	30.2	1003.2
542	2019-07-26 13:28:29	62961	FF0F2A4A	11808	21068	30.2	1003.2
543	2019-07-26 13:28:29	63075	FF0F2A4A	11808	21068	30.2	1003.2
544	2019-07-26 13:28:29	63190	FF0F2A4A	11808	21068	30.2	1003.2
545	2019-07-26 13:28:29	63305	FF0F2A4A	11808	21068	30.2	1003.2
546	2019-07-26 13:28:29	63419	FF0F2A4A	11808	21069	30.2	1003.2
547	2019-07-26 13:28:29	63533	FF0F2A4A	11809	21067	30.2	1003.2
548	2019-07-26 13:28:29	63647	FF0F2A4A	11808	21068	30.2	1003.2
549	2019-07-26 13:28:29	63762	FF0F2A4A	11809	21066	30.2	1003.2
550	2019-07-26 13:28:29	63876	FF0F2A4A	11808	21069	30.2	1003.2
551	2019-07-26 13:28:29	63990	FF0F2A4A	11807	21068	30.2	1003.2
552	2019-07-26 13:28:29	64105	FF0F2A4A	11808	21068	30.2	1003.2
553	2019-07-26 13:28:29	64220	FF0F2A4A	11808	21067	30.2	1003.2
554	2019-07-26 13:28:29	64334	FF0F2A4A	11807	21068	30.2	1003.2
555	2019-07-26 13:28:29	64448	FF0F2A4A	11807	21066	30.2	1003.1
556	2019-07-26 13:28:29	64563	FF0F2A4A	11807	21066	30.2	1003.1
557	2019-07-26 13:28:29	64678	FF0F2A4A	11807	21066	30.2	1003.2
558	2019-07-26 13:28:29	64792	FF0F2A4A	11807	21064	30.2	1003.2
559	2019-07-26 13:28:29	64906	FF0F2A4A	11807	21066	30.2	1003.2
560	2019-07-26 13:28:29	65021	FF0F2A4A	11808	21067	30.2	1003.2
561	2019-07-26 13:28:29	65136	FF0F2A4A	11807	21069	30.2	1003.2
562	2019-07-26 13:28:29	65250	FF0F2A4A	11808	21067	30.2	1003.2
563	2019-07-26 13:28:29	65365	FF0F2A4A	11808	21066	30.2	1003.2
564	2019-07-26 13:28:29	65479	FF0F2A4A	11808	21068	30.2	1003.2
565	2019-07-26 13:28:29	65593	FF0F2A4A	11807	21068	30.2	1003.2
566	2019-07-26 13:28:29	65707	FF0F2A4A	11808	21066	30.2	1003.2
567	2019-07-26 13:28:29	65821	FF0F2A4A	11809	21064	30.2	1003.2
568	2019-07-26 13:28:29	65935	FF0F2A4A	11808	21066	30.2	1003.2
569	2019-07-26 13:28:29	66050	FF0F2A4A	11807	21067	30.2	1003.1
570	2019-07-26 13:28:29	66164	FF0F2A4A	11807	21066	30.2	1003.1
571	2019-07-26 13:28:29	66279	FF0F2A4A	11807	21067	30.2	1003.2
572	2019-07-26 13:28:29	66393	FF0F2A4A	11808	21064	30.2	1003.1
573	2019-07-26 13:28:29	66507	FF0F2A4A	11808	21066	30.2	1003.2
574	2019-07-26 13:28:29	66622	FF0F2A4A	11808	21068	30.2	1003.2
575	2019-07-26 13:28:29	66737	FF0F2A4A	11808	21068	30.2	1003.2
576	2019-07-26 13:28:29	66852	FF0F2A4A	11808	21064	30.2	1003.2
577	2019-07-26 13:28:29	66967	FF0F2A4A	11807	21068	30.2	1003.2
578	2019-07-26 13:28:29	67082	FF0F2A4A	11809	21065	30.2	1003.2
579	2019-07-26 13:28:29	67197	FF0F2A4A	11808	21064	30.2	1003.2
580	2019-07-26 13:28:29	67311	FF0F2A4A	11809	21065	30.2	1003.2
581	2019-07-26 13:28:29	67425	FF0F2A4A	11808	21068	30.2	1003.2
582	2019-07-26 13:28:29	67539	FF0F2A4A	11809	21065	30.2	1003.2
583	2019-07-26 13:28:29	67653	FF0F2A4A	11809	21065	30.2	1003.2
584	2019-07-26 13:28:29	67767	FF0F2A4A	11809	21068	30.2	1003.2
585	2019-07-26 13:28:29	67881	FF0F2A4A	11809	21065	30.2	1003.2
586	2019-07-26 13:28:29	67995	FF0F2A4A	11808	21066	30.2	1003.2
587	2019-07-26 13:28:29	68109	FF0F2A4A	11809	21066	30.2	1003.2
588	2019-07-26 13:28:29	68223	FF0F2A4A	11808	21069	30.2	1003.2
589	2019-07-26 13:28:29	68337	FF0F2A4A	11808	21069	30.2	1003.2
590	2019-07-26 13:28:29	68451	FF0F2A4A	11808	21067	30.2	1003.2
591	2019-07-26 13:28:29	68565	FF0F2A4A	11808	21068	30.2	1003.2
592	2019-07-26 13:28:29	68679	FF0F2A4A	11809	21066	30.2	1003.2
593	2019-07-26 13:28:29	68793	FF0F2A4A	11808	21069	30.2	1003.2
594	2019-07-26 13:28:29	68908	FF0F2A4A	11807	21068	30.2	1003.2
595	2019-07-26 13:28:29	69023	FF0F2A4A	11807	21066	30.2	1003.2
596	2019-07-26 13:28:29	69138	FF0F2A4A	11809	21066	30.2	1003.2
597	2019-07-26 13:28:29	69252	FF0F2A4A	11809	21065	30.2	1003.2
598	2019-07-26 13:28:29	69367	FF0F2A4A	11809	21065	30.2	1003.2
599	2019-07-26 13:28:29	69482	FF0F2A4A	11808	21068	30.2	1003.2
600	2019-07-26 13:28:29	69596	FF0F2A4A	11808	21067	30.2	1003.2
601	2019-07-26 13:28:29	69710	FF0F2A4A	11808	21068	30.2	1003.2
602	2019-07-26 13:28:29	69824	FF0F2A4A	11808	21068	30.2	1003.2
603	2019-07-26 13:28:29	69938	FF0F2A4A	11808	21067	30.2	1003.2
604	2019-07-26 13:28:29	70052	FF0F2A4A	11808	21068	30.2	1003.2
605	2019-07-26 13:28:29	70166	FF0F2A4A	11808	21067	30.2	1003.2
606	2019-07-26 13:28:29	70281	FF0F2A4A	11807	21067	30.2	1003.3
607	2019-07-26 13:28:29	70395	FF0F2A4A	11808	21068	30.2	1003.2
608	2019-07-26 13:28:29	70509	FF0F2A4A	11807	21065	30.2	1003.2
609	2019-07-26 13:28:29	70624	FF0F2A4A	11808	21065	30.2	1003.2
610	2019-07-26 13:28:29	70739	FF0F2A4A	11808	21068	30.2	1003.2
611	2019-07-26 13:28:29	70854	FF0F2A4A	11809	21066	30.2	1003.2
612	2019-07-26 13:28:29	70968	FF0F2A4A	11809	21067	30.2	1003.2
613	2019-07-26 13:28:29	71082	FF0F2A4A	11809	21065	30.2	1003.2
614	2019-07-26 13:28:29	71196	FF0F2A4A	11807	21070	30.2	1003.2
615	2019-07-26 13:28:29	71311	FF0F2A4A	11807	21068	30.2	1003.2
616	2019-07-26 13:28:29	71425	FF0F2A4A	11808	21069	30.2	1003.2
617	2019-07-26 13:28:29	71539	FF0F2A4A	11809	21066	30.2	1003.2
618	2019-07-26 13:28:29	71653	FF0F2A4A	11809	21065	30.2	1003.2
619	2019-07-26 13:28:29	71767	FF0F2A4A	11808	21068	30.2	1003.2
620	2019-07-26 13:28:29	71882	FF0F2A4A	11807	21066	30.2	1003.2
621	2019-07-26 13:28:29	71996	FF0F2A4A	11807	21068	30.2	1003.1
622	2019-07-26 13:28:29	72111	FF0F2A4A	11808	21068	30.2	1003.1
623	2019-07-26 13:28:29	72226	FF0F2A4A	11809	21065	30.2	1003.2
624	2019-07-26 13:28:29	72340	FF0F2A4A	11808	21068	30.2	1003.2
625	2019-07-26 13:28:29	72455	FF0F2A4A	11807	21066	30.2	1003.2
626	2019-07-26 13:28:29	72570	FF0F2A4A	11807	21067	30.2	1003.2
627	2019-07-26 13:28:29	72684	FF0F2A4A	11807	21065	30.2	1003.2
628	2019-07-26 13:28:29	72798	FF0F2A4A	11807	21066	30.2	1003.2
629	2019-07-26 13:28:29	72912	FF0F2A4A	11808	21068	30.2	1003.1
630	2019-07-26 13:28:29	73027	FF0F2A4A	11808	21068	30.2	1003.1
631	2019-07-26 13:28:29	73142	FF0F2A4A	11807	21066	30.2	1003.2
632	2019-07-26 13:28:29	73256	FF0F2A4A	11807	21065	30.2	1003.3
633	2019-07-26 13:28:29	73371	FF0F2A4A	11807	21066	30.2	1003.2
634	2019-07-26 13:28:29	73486	FF0F2A4A	11808	21068	30.2	1003.2
635	2019-07-26 13:28:29	73601	FF0F2A4A	11807	21065	30.2	1003.2
636	2019-07-26 13:28:29	73716	FF0F2A4A	11808	21068	30.2	1003.2
637	2019-07-26 13:28:29	73831	FF0F2A4A	11807	21066	30.2	1003.1
638	2019-07-26 13:28:29	73946	FF0F2A4A	11808	21068	30.2	1003.1
639	2019-07-26 13:28:29	74061	FF0F2A4A	11809	21067	30.2	1003.1
640	2019-07-26 13:28:29	74175	FF0F2A4A	11808	21068	30.2	1003.1
641	2019-07-26 13:28:29	74290	FF0F2A4A	11809	21066	30.2	1003.2
642	2019-07-26 13:28:29	74404	FF0F2A4A	11808	21069	30.2	1003.2
643	2019-07-26 13:28:29	74518	FF0F2A4A	11809	21066	30.2	1003.2
644	2019-07-26 13:28:29	74632	FF0F2A4A	11808	21070	30.2	1003.2
645	2019-07-26 13:28:29	74747	FF0F2A4A	11808	21069	30.2	1003.2
646	2019-07-26 13:28:29	74862	FF0F2A4A	11808	21068	30.2	1003.2
647	2019-07-26 13:28:29	74977	FF0F2A4A	11808	21068	30.2	1003.2
648	2019-07-26 13:28:29	75091	FF0F2A4A	11808	21068	30.2	1003.2
649	2019-07-26 13:28:29	75205	FF0F2A4A	11807	21069	30.2	1003.2
650	2019-07-26 13:28:29	75319	FF0F2A4A	11808	21067	30.2	1003.2
651	2019-07-26 13:28:29	75433	FF0F2A4A	11808	21069	30.2	1003.2
652	2019-07-26 13:28:29	75548	FF0F2A4A	11807	21064	30.2	1003.2
653	2019-07-26 13:28:29	75663	FF0F2A4A	11808	21069	30.2	1003.2
654	2019-07-26 13:28:29	75778	FF0F2A4A	11807	21067	30.2	1003.2
655	2019-07-26 13:28:29	75893	FF0F2A4A	11807	21065	30.2	1003.2
656	2019-07-26 13:28:29	76008	FF0F2A4A	11809	21066	30.2	1003.2
657	2019-07-26 13:28:29	76122	FF0F2A4A	11809	21067	30.2	1003.2
658	2019-07-26 13:28:29	76237	FF0F2A4A	11809	21066	30.2	1003.2
659	2019-07-26 13:28:29	76351	FF0F2A4A	11809	21068	30.2	1003.2
660	2019-07-26 13:28:29	76465	FF0F2A4A	11808	21068	30.2	1003.2
661	2019-07-26 13:28:29	76579	FF0F2A4A	11808	21068	30.2	1003.2
662	2019-07-26 13:28:29	76694	FF0F2A4A	11806	21065	30.2	1003.2
663	2019-07-26 13:28:29	76809	FF0F2A4A	11807	21067	30.2	1003.2
664	2019-07-26 13:28:29	76924	FF0F2A4A	11808	21068	30.2	1003.2
665	2019-07-26 13:28:29	77039	FF0F2A4A	11809	21065	30.2	1003.2
666	2019-07-26 13:28:29	77154	FF0F2A4A	11807	21066	30.2	1003.2
667	2019-07-26 13:28:29	77268	FF0F2A4A	11807	21067	30.2	1003.1
668	2019-07-26 13:28:29	77383	FF0F2A4A	11807	21066	30.2	1003.1
669	2019-07-26 13:28:29	77498	FF0F2A4A	11807	21069	30.2	1003.2
670	2019-07-26 13:28:29	77613	FF0F2A4A	11808	21067	30.2	1003.2
671	2019-07-26 13:28:29	77728	FF0F2A4A	11808	21065	30.2	1003.2
672	2019-07-26 13:28:29	77843	FF0F2A4A	11808	21067	30.2	1003.2
673	2019-07-26 13:28:29	77958	FF0F2A4A	11809	21064	30.2	1003.2
674	2019-07-26 13:28:29	78073	FF0F2A4A	11808	21065	30.2	1003.2
675	2019-07-26 13:28:29	78187	FF0F2A4A	11809	21067	30.2	1003.2
676	2019-07-26 13:28:29	78302	FF0F2A4A	11809	21066	30.2	1003.2
677	2019-07-26 13:28:29	78416	FF0F2A4A	11808	21066	30.2	1003.3
678	2019-07-26 13:28:29	78530	FF0F2A4A	11808	21067	30.2	1003.3
679	2019-07-26 13:28:29	78645	FF0F2A4A	11808	21067	30.2	1003.3
680	2019-07-26 13:28:29	78761	FF0F2A4A	11808	21067	30.2	1003.3
681	2019-07-26 13:28:29	78876	FF0F2A4A	11808	21066	30.2	1003.1
682	2019-07-26 13:28:29	78991	FF0F2A4A	11807	21069	30.2	1003.1
683	2019-07-26 13:28:29	79106	FF0F2A4A	11808	21066	30.2	1003.2
684	2019-07-26 13:28:29	79221	FF0F2A4A	11808	21067	30.2	1003.2
685	2019-07-26 13:28:29	79336	FF0F2A4A	11807	21066	30.2	1003.2
686	2019-07-26 13:28:29	79450	FF0F2A4A	11807	21065	30.2	1003.2
687	2019-07-26 13:28:29	79565	FF0F2A4A	11807	21065	30.2	1003.2
688	2019-07-26 13:28:29	79680	FF0F2A4A	11807	21068	30.2	1003.2
689	2019-07-26 13:28:29	79795	FF0F2A4A	11808	21067	30.2	1003.2
690	2019-07-26 13:28:29	79910	FF0F2A4A	11807	21065	30.2	1003.2
691	2019-07-26 13:28:29	80025	FF0F2A4A	11807	21065	30.2	1003.2
692	2019-07-26 13:28:29	80140	FF0F2A4A	11807	21067	30.2	1003.2
693	2019-07-26 13:28:29	80255	FF0F2A4A	11808	21069	30.2	1003.1
694	2019-07-26 13:28:29	80369	FF0F2A4A	11807	21065	30.2	1003.1
695	2019-07-26 13:28:29	80484	FF0F2A4A	11808	21068	30.2	1003.2
696	2019-07-26 13:28:29	80599	FF0F2A4A	11808	21067	30.2	1003.2
697	2019-07-26 13:28:29	80713	FF0F2A4A	11807	21066	30.2	1003.1
698	2019-07-26 13:28:29	80828	FF0F2A4A	11808	21066	30.2	1003.1
699	2019-07-26 13:28:29	80943	FF0F2A4A	11808	21064	30.2	1003.1
700	2019-07-26 13:28:29	81058	FF0F2A4A	11807	21066	30.2	1003.1
701	2019-07-26 13:28:29	81173	FF0F2A4A	11807	21068	30.2	1003.2
702	2019-07-26 13:28:29	81288	FF0F2A4A	11808	21067	30.2	1003.2
703	2019-07-26 13:28:29	81403	FF0F2A4A	11808	21068	30.2	1003.2
704	2019-07-26 13:28:29	81518	FF0F2A4A	11807	21066	30.2	1003.2
705	2019-07-26 13:28:29	81632	FF0F2A4A	11807	21065	30.2	1003.1
706	2019-07-26 13:28:29	81747	FF0F2A4A	11807	21066	30.2	1003.1
707	2019-07-26 13:28:29	81862	FF0F2A4A	11806	21064	30.2	1003.2
708	2019-07-26 13:28:29	81977	FF0F2A4A	11807	21065	30.2	1003.2
709	2019-07-26 13:28:29	82092	FF0F2A4A	11807	21066	30.2	1003.1
710	2019-07-26 13:28:29	82207	FF0F2A4A	11808	21068	30.2	1003.1
711	2019-07-26 13:28:29	82322	FF0F2A4A	11806	21066	30.2	1003.1
712	2019-07-26 13:28:29	82437	FF0F2A4A	11807	21067	30.2	1003.1
713	2019-07-26 13:28:29	82551	FF0F2A4A	11807	21068	30.2	1003.1
714	2019-07-26 13:28:29	82666	FF0F2A4A	11807	21065	30.2	1003.1
715	2019-07-26 13:28:29	82780	FF0F2A4A	11808	21068	30.2	1003
716	2019-07-26 13:28:29	82895	FF0F2A4A	11809	21065	30.2	1003
717	2019-07-26 13:28:29	83010	FF0F2A4A	11808	21069	30.2	1003.1
718	2019-07-26 13:28:29	83125	FF0F2A4A	11807	21069	30.2	1003.1
719	2019-07-26 13:28:29	83239	FF0F2A4A	11807	21065	30.2	1003.2
720	2019-07-26 13:28:29	83354	FF0F2A4A	11807	21067	30.2	1003.2
721	2019-07-26 13:28:29	83468	FF0F2A4A	11807	21064	30.2	1003.1
722	2019-07-26 13:28:29	83583	FF0F2A4A	11808	21067	30.2	1003.1
723	2019-07-26 13:28:29	83698	FF0F2A4A	11807	21066	30.2	1003.1
724	2019-07-26 13:28:29	83812	FF0F2A4A	11807	21065	30.2	1003.1
725	2019-07-26 13:28:29	83927	FF0F2A4A	11807	21069	30.2	1003.2
726	2019-07-26 13:28:29	84042	FF0F2A4A	11808	21067	30.2	1003.2
727	2019-07-26 13:28:29	84157	FF0F2A4A	11808	21068	30.2	1003.2
728	2019-07-26 13:28:29	84272	FF0F2A4A	11807	21065	30.2	1003.2
729	2019-07-26 13:28:29	84387	FF0F2A4A	11808	21068	30.2	1003.1
730	2019-07-26 13:28:29	84502	FF0F2A4A	11808	21068	30.2	1003.1
731	2019-07-26 13:28:29	84617	FF0F2A4A	11807	21069	30.2	1003.2
732	2019-07-26 13:28:29	84731	FF0F2A4A	11808	21068	30.2	1003.2
733	2019-07-26 13:28:29	84846	FF0F2A4A	11807	21066	30.2	1003.2
734	2019-07-26 13:28:29	84961	FF0F2A4A	11808	21068	30.2	1003.2
735	2019-07-26 13:28:29	85075	FF0F2A4A	11809	21067	30.2	1003.1
736	2019-07-26 13:28:29	85190	FF0F2A4A	11808	21067	30.2	1003.1
737	2019-07-26 13:28:29	85305	FF0F2A4A	11808	21068	30.2	1003
738	2019-07-26 13:28:29	85420	FF0F2A4A	11807	21066	30.2	1003
739	2019-07-26 13:28:29	85535	FF0F2A4A	11808	21068	30.2	1003.2
740	2019-07-26 13:28:29	85649	FF0F2A4A	11808	21068	30.2	1003.2
741	2019-07-26 13:28:29	85764	FF0F2A4A	11809	21066	30.2	1003.1
742	2019-07-26 13:28:29	85879	FF0F2A4A	11808	21067	30.2	1003.1
743	2019-07-26 13:28:29	85993	FF0F2A4A	11808	21065	30.2	1003.2
744	2019-07-26 13:28:29	86108	FF0F2A4A	11808	21066	30.2	1003.2
745	2019-07-26 13:28:29	86223	FF0F2A4A	11807	21067	30.2	1003.1
746	2019-07-26 13:28:29	86338	FF0F2A4A	11807	21066	30.2	1003.1
747	2019-07-26 13:28:29	86453	FF0F2A4A	11808	21066	30.2	1003.2
748	2019-07-26 13:28:29	86568	FF0F2A4A	11808	21067	30.2	1003.2
749	2019-07-26 13:28:29	86683	FF0F2A4A	11807	21067	30.2	1003.2
750	2019-07-26 13:28:29	86798	FF0F2A4A	11807	21068	30.2	1003.2
751	2019-07-26 13:28:29	86912	FF0F2A4A	11807	21066	30.2	1003.1
752	2019-07-26 13:28:29	87027	FF0F2A4A	11807	21066	30.2	1003.1
753	2019-07-26 13:28:29	87142	FF0F2A4A	11807	21066	30.2	1003.2
754	2019-07-26 13:28:29	87257	FF0F2A4A	11807	21068	30.2	1003.2
755	2019-07-26 13:28:29	87372	FF0F2A4A	11807	21067	30.2	1003.1
756	2019-07-26 13:28:29	87487	FF0F2A4A	11808	21068	30.2	1003.1
757	2019-07-26 13:28:29	87602	FF0F2A4A	11808	21067	30.2	1003.1
758	2019-07-26 13:28:29	87717	FF0F2A4A	11807	21067	30.2	1003.1
759	2019-07-26 13:28:29	87831	FF0F2A4A	11808	21067	30.2	1003.2
760	2019-07-26 13:28:29	87946	FF0F2A4A	11808	21066	30.2	1003.2
761	2019-07-26 13:28:29	88061	FF0F2A4A	11808	21063	30.2	1003.2
762	2019-07-26 13:28:29	88175	FF0F2A4A	11808	21067	30.2	1003.2
763	2019-07-26 13:28:29	88290	FF0F2A4A	11809	21064	30.2	1003.1
764	2019-07-26 13:28:29	88405	FF0F2A4A	11808	21067	30.2	1003.1
765	2019-07-26 13:28:29	88520	FF0F2A4A	11808	21066	30.2	1003.1
766	2019-07-26 13:28:29	88635	FF0F2A4A	11807	21064	30.2	1003.1
767	2019-07-26 13:28:29	88750	FF0F2A4A	11808	21066	30.2	1003.2
768	2019-07-26 13:28:29	88865	FF0F2A4A	11807	21066	30.2	1003.2
769	2019-07-26 13:28:29	88980	FF0F2A4A	11808	21068	30.2	1003.1
770	2019-07-26 13:28:29	89094	FF0F2A4A	11808	21068	30.2	1003.1
771	2019-07-26 13:28:29	89209	FF0F2A4A	11807	21063	30.2	1003.1
772	2019-07-26 13:28:29	89323	FF0F2A4A	11807	21068	30.2	1003.1
773	2019-07-26 13:28:29	89438	FF0F2A4A	11807	21065	30.2	1003.1
774	2019-07-26 13:28:29	89553	FF0F2A4A	11807	21065	30.2	1003.1
775	2019-07-26 13:28:29	89668	FF0F2A4A	11808	21066	30.2	1003.1
776	2019-07-26 13:28:29	89783	FF0F2A4A	11808	21065	30.2	1003.1
777	2019-07-26 13:28:29	89898	FF0F2A4A	11807	21064	30.2	1003.2
778	2019-07-26 13:28:29	90012	FF0F2A4A	11808	21066	30.2	1003.2
779	2019-07-26 13:28:29	90127	FF0F2A4A	11808	21067	30.2	1003.2
780	2019-07-26 13:28:29	90242	FF0F2A4A	11808	21067	30.2	1003.2
781	2019-07-26 13:28:29	90356	FF0F2A4A	11808	21068	30.2	1003.2
782	2019-07-26 13:28:29	90471	FF0F2A4A	11807	21067	30.2	1003.2
783	2019-07-26 13:28:29	90587	FF0F2A4A	11808	21065	30.2	1003.1
784	2019-07-26 13:28:29	90702	FF0F2A4A	11808	21064	30.2	1003.1
785	2019-07-26 13:28:29	90817	FF0F2A4A	11809	21063	30.2	1003.2
786	2019-07-26 13:28:29	90932	FF0F2A4A	11808	21064	30.2	1003.2
787	2019-07-26 13:28:29	91047	FF0F2A4A	11809	21064	30.2	1003.1
788	2019-07-26 13:28:29	91162	FF0F2A4A	11808	21067	30.2	1003.1
789	2019-07-26 13:28:29	91276	FF0F2A4A	11808	21065	30.2	1003.2
790	2019-07-26 13:28:29	91391	FF0F2A4A	11808	21067	30.2	1003.2
791	2019-07-26 13:28:29	91506	FF0F2A4A	11807	21065	30.2	1003.1
792	2019-07-26 13:28:29	91620	FF0F2A4A	11807	21066	30.2	1003.1
793	2019-07-26 13:28:29	91734	FF0F2A4A	11808	21066	30.2	1003.2
794	2019-07-26 13:28:29	91849	FF0F2A4A	11808	21065	30.2	1003.2
795	2019-07-26 13:28:29	91964	FF0F2A4A	11808	21065	30.2	1003.1
796	2019-07-26 13:28:29	92079	FF0F2A4A	11807	21063	30.2	1003.1
797	2019-07-26 13:28:29	92193	FF0F2A4A	11807	21064	30.2	1003.1
798	2019-07-26 13:28:29	92308	FF0F2A4A	11807	21067	30.2	1003.1
799	2019-07-26 13:28:29	92423	FF0F2A4A	11807	21065	30.2	1003.1
800	2019-07-26 13:28:29	92537	FF0F2A4A	11808	21067	30.2	1003.1
801	2019-07-26 13:28:29	92652	FF0F2A4A	11809	21061	30.2	1003.1
802	2019-07-26 13:28:29	92767	FF0F2A4A	11808	21066	30.2	1003.1
803	2019-07-26 13:28:29	92882	FF0F2A4A	11808	21066	30.2	1003.1
804	2019-07-26 13:28:29	92997	FF0F2A4A	11808	21068	30.2	1003.1
805	2019-07-26 13:28:29	93112	FF0F2A4A	11807	21063	30.2	1003.1
806	2019-07-26 13:28:29	93227	FF0F2A4A	11807	21065	30.2	1003.1
807	2019-07-26 13:28:29	93342	FF0F2A4A	11808	21066	30.2	1003
808	2019-07-26 13:28:29	93456	FF0F2A4A	11807	21066	30.2	1003
809	2019-07-26 13:28:29	93571	FF0F2A4A	11808	21063	30.2	1003
810	2019-07-26 13:28:29	93686	FF0F2A4A	11808	21065	30.2	1003
811	2019-07-26 13:28:29	93801	FF0F2A4A	11807	21062	30.2	1003.1
812	2019-07-26 13:28:29	93916	FF0F2A4A	11808	21064	30.2	1003.1
813	2019-07-26 13:28:29	94031	FF0F2A4A	11809	21063	30.2	1003.1
814	2019-07-26 13:28:29	94146	FF0F2A4A	11807	21065	30.2	1003.1
815	2019-07-26 13:28:29	94261	FF0F2A4A	11808	21066	30.2	1003.1
816	2019-07-26 13:28:29	94375	FF0F2A4A	11808	21063	30.2	1003.1
817	2019-07-26 13:28:29	94490	FF0F2A4A	11808	21063	30.2	1003.1
818	2019-07-26 13:28:29	94605	FF0F2A4A	11808	21067	30.2	1003.1
819	2019-07-26 13:28:29	94720	FF0F2A4A	11809	21063	30.2	1003.2
820	2019-07-26 13:28:29	94835	FF0F2A4A	11808	21067	30.2	1003.2
821	2019-07-26 13:28:29	94950	FF0F2A4A	11807	21063	30.2	1003.2
822	2019-07-26 13:28:29	95065	FF0F2A4A	11807	21064	30.2	1003.2
823	2019-07-26 13:28:29	95180	FF0F2A4A	11806	21067	30.2	1003.1
824	2019-07-26 13:28:29	95295	FF0F2A4A	11807	21065	30.2	1003.1
825	2019-07-26 13:28:29	95410	FF0F2A4A	11807	21062	30.2	1003
826	2019-07-26 13:28:29	95525	FF0F2A4A	11807	21064	30.2	1003
827	2019-07-26 13:28:29	95639	FF0F2A4A	11807	21062	30.2	1003.1
828	2019-07-26 13:28:29	95753	FF0F2A4A	11808	21066	30.2	1003.1
829	2019-07-26 13:28:29	95868	FF0F2A4A	11808	21065	30.2	1003
830	2019-07-26 13:28:29	95983	FF0F2A4A	11807	21063	30.2	1003
831	2019-07-26 13:28:29	96098	FF0F2A4A	11807	21064	30.2	1003.1
832	2019-07-26 13:28:29	96213	FF0F2A4A	11808	21066	30.2	1003.1
833	2019-07-26 13:28:29	96328	FF0F2A4A	11807	21063	30.2	1003.1
834	2019-07-26 13:28:29	96443	FF0F2A4A	11807	21063	30.2	1003.1
835	2019-07-26 13:28:29	96557	FF0F2A4A	11807	21065	30.2	1003
836	2019-07-26 13:28:29	96672	FF0F2A4A	11807	21063	30.2	1003
837	2019-07-26 13:28:29	96787	FF0F2A4A	11806	21065	30.2	1003.1
838	2019-07-26 13:28:29	96901	FF0F2A4A	11806	21066	30.2	1003.1
839	2019-07-26 13:28:29	97016	FF0F2A4A	11807	21065	30.2	1003.2
840	2019-07-26 13:28:29	97132	FF0F2A4A	11807	21064	30.2	1003.2
841	2019-07-26 13:28:29	97247	FF0F2A4A	11808	21067	30.2	1003
842	2019-07-26 13:28:29	97362	FF0F2A4A	11806	21066	30.2	1003
843	2019-07-26 13:28:29	97476	FF0F2A4A	11806	21065	30.2	1003.1
844	2019-07-26 13:28:29	97591	FF0F2A4A	11807	21063	30.2	1003.1
845	2019-07-26 13:28:29	97706	FF0F2A4A	11807	21064	30.2	1003.1
846	2019-07-26 13:28:29	97820	FF0F2A4A	11807	21066	30.2	1003.1
847	2019-07-26 13:28:29	97935	FF0F2A4A	11807	21063	30.2	1003
848	2019-07-26 13:28:29	98050	FF0F2A4A	11807	21064	30.2	1003
849	2019-07-26 13:28:29	98164	FF0F2A4A	11807	21065	30.2	1003
850	2019-07-26 13:28:29	98279	FF0F2A4A	11806	21066	30.2	1003
851	2019-07-26 13:28:29	98394	FF0F2A4A	11808	21065	30.2	1003.1
852	2019-07-26 13:28:29	98509	FF0F2A4A	11807	21064	30.2	1003.1
853	2019-07-26 13:28:29	98624	FF0F2A4A	11807	21063	30.2	1003.1
854	2019-07-26 13:28:29	98738	FF0F2A4A	11807	21064	30.2	1003.2
855	2019-07-26 13:28:29	98852	FF0F2A4A	11806	21066	30.2	1003.1
856	2019-07-26 13:28:29	98967	FF0F2A4A	11808	21067	30.2	1003
857	2019-07-26 13:28:29	99082	FF0F2A4A	11807	21065	30.2	1003
858	2019-07-26 13:28:29	99197	FF0F2A4A	11807	21066	30.2	1003
859	2019-07-26 13:28:29	99312	FF0F2A4A	11807	21063	30.2	1003
860	2019-07-26 13:28:29	99427	FF0F2A4A	11808	21066	30.2	1003
861	2019-07-26 13:28:29	99542	FF0F2A4A	11807	21068	30.2	1003
862	2019-07-26 13:28:29	99656	FF0F2A4A	11808	21067	30.2	1003
863	2019-07-26 13:28:29	99770	FF0F2A4A	11808	21068	30.2	1003
864	2019-07-26 13:28:29	99884	FF0F2A4A	11808	21067	30.2	1003
865	2019-07-26 13:28:29	99999	FF0F2A4A	11808	21066	30.2	1003.1
866	2019-07-26 13:28:29	100114	FF0F2A4A	11808	21066	30.2	1003.1
867	2019-07-26 13:28:29	100229	FF0F2A4A	11807	21063	30.2	1003
868	2019-07-26 13:28:29	100344	FF0F2A4A	11806	21064	30.2	1003
869	2019-07-26 13:28:29	100459	FF0F2A4A	11807	21064	30.2	1003.1
870	2019-07-26 13:28:29	100574	FF0F2A4A	11808	21066	30.2	1003.2
871	2019-07-26 13:28:29	100688	FF0F2A4A	11808	21067	30.2	1003.2
872	2019-07-26 13:28:29	100802	FF0F2A4A	11807	21064	30.2	1003.2
873	2019-07-26 13:28:29	100916	FF0F2A4A	11807	21066	30.2	1003.2
874	2019-07-26 13:28:29	101030	FF0F2A4A	11807	21065	30.2	1003.1
875	2019-07-26 13:28:29	101145	FF0F2A4A	11807	21064	30.2	1003.1
876	2019-07-26 13:28:29	101260	FF0F2A4A	11809	21064	30.2	1003.2
877	2019-07-26 13:28:29	101374	FF0F2A4A	11807	21063	30.2	1003.1
878	2019-07-26 13:28:29	101489	FF0F2A4A	11808	21067	30.2	1003.1
879	2019-07-26 13:28:29	101604	FF0F2A4A	11807	21064	30.2	1003.2
880	2019-07-26 13:28:29	101718	FF0F2A4A	11808	21067	30.2	1003.2
881	2019-07-26 13:28:29	101832	FF0F2A4A	11807	21067	30.2	1003.1
882	2019-07-26 13:28:29	101947	FF0F2A4A	11807	21064	30.2	1003.1
883	2019-07-26 13:28:29	102062	FF0F2A4A	11808	21067	30.2	1003.1
884	2019-07-26 13:28:29	102177	FF0F2A4A	11806	21066	30.2	1003
885	2019-07-26 13:28:29	102291	FF0F2A4A	11806	21066	30.2	1002.9
886	2019-07-26 13:28:29	102406	FF0F2A4A	11806	21067	30.2	1003
887	2019-07-26 13:28:29	102521	FF0F2A4A	11807	21065	30.2	1003.1
888	2019-07-26 13:28:29	102636	FF0F2A4A	11807	21062	30.2	1003.1
889	2019-07-26 13:28:29	102750	FF0F2A4A	11807	21068	30.2	1003.1
890	2019-07-26 13:28:29	102865	FF0F2A4A	11807	21067	30.2	1003
891	2019-07-26 13:28:29	102980	FF0F2A4A	11808	21067	30.2	1003
892	2019-07-26 13:28:29	103094	FF0F2A4A	11807	21066	30.2	1003.1
893	2019-07-26 13:28:29	103209	FF0F2A4A	11807	21065	30.2	1003.1
894	2019-07-26 13:28:29	103324	FF0F2A4A	11808	21067	30.2	1003.1
895	2019-07-26 13:28:29	103439	FF0F2A4A	11807	21065	30.2	1003.2
896	2019-07-26 13:28:29	103553	FF0F2A4A	11806	21066	30.2	1003.2
897	2019-07-26 13:28:29	103668	FF0F2A4A	11807	21065	30.2	1003.2
898	2019-07-26 13:28:29	103782	FF0F2A4A	11807	21065	30.2	1003.2
899	2019-07-26 13:28:29	103896	FF0F2A4A	11807	21065	30.2	1003.2
900	2019-07-26 13:28:29	104010	FF0F2A4A	11809	21065	30.2	1003.2
901	2019-07-26 13:28:29	104124	FF0F2A4A	11808	21068	30.2	1003.1
902	2019-07-26 13:28:29	104239	FF0F2A4A	11808	21067	30.2	1003.1
903	2019-07-26 13:28:29	104354	FF0F2A4A	11808	21067	30.2	1003.1
904	2019-07-26 13:28:29	104469	FF0F2A4A	11808	21065	30.2	1003.1
905	2019-07-26 13:28:29	104584	FF0F2A4A	11808	21066	30.2	1003.1
906	2019-07-26 13:28:29	104699	FF0F2A4A	11808	21067	30.2	1003.1
907	2019-07-26 13:28:29	104814	FF0F2A4A	11808	21067	30.2	1003.2
908	2019-07-26 13:28:29	104928	FF0F2A4A	11808	21067	30.2	1003.2
909	2019-07-26 13:28:29	105043	FF0F2A4A	11807	21068	30.2	1003.2
910	2019-07-26 13:28:29	105157	FF0F2A4A	11808	21069	30.2	1003.2
911	2019-07-26 13:28:29	105271	FF0F2A4A	11807	21067	30.2	1003.2
912	2019-07-26 13:28:29	105385	FF0F2A4A	11807	21065	30.2	1003.2
913	2019-07-26 13:28:29	105500	FF0F2A4A	11808	21068	30.2	1003.2
914	2019-07-26 13:28:29	105615	FF0F2A4A	11807	21069	30.2	1003.2
915	2019-07-26 13:28:29	105729	FF0F2A4A	11808	21069	30.2	1003
916	2019-07-26 13:28:29	105843	FF0F2A4A	11808	21068	30.2	1003
917	2019-07-26 13:28:29	105958	FF0F2A4A	11808	21068	30.2	1003.2
918	2019-07-26 13:28:29	106073	FF0F2A4A	11807	21066	30.2	1003.2
919	2019-07-26 13:28:29	106188	FF0F2A4A	11808	21067	30.2	1003.1
920	2019-07-26 13:28:29	106303	FF0F2A4A	11807	21069	30.2	1003.1
921	2019-07-26 13:28:29	106419	FF0F2A4A	11808	21068	30.2	1003.1
922	2019-07-26 13:28:29	106534	FF0F2A4A	11808	21068	30.2	1003.1
923	2019-07-26 13:28:29	106649	FF0F2A4A	11808	21067	30.2	1003.1
924	2019-07-26 13:28:29	106763	FF0F2A4A	11808	21069	30.2	1003.1
925	2019-07-26 13:28:29	106878	FF0F2A4A	11807	21065	30.2	1003.1
926	2019-07-26 13:28:29	106993	FF0F2A4A	11808	21068	30.2	1003.1
927	2019-07-26 13:28:29	107107	FF0F2A4A	11807	21067	30.2	1003.2
928	2019-07-26 13:28:29	107221	FF0F2A4A	11807	21066	30.2	1003.2
929	2019-07-26 13:28:29	107336	FF0F2A4A	11807	21064	30.2	1003.2
930	2019-07-26 13:28:29	107451	FF0F2A4A	11807	21069	30.2	1003.2
931	2019-07-26 13:28:29	107566	FF0F2A4A	11807	21066	30.2	1003.1
932	2019-07-26 13:28:29	107680	FF0F2A4A	11808	21068	30.2	1003.1
933	2019-07-26 13:28:29	107795	FF0F2A4A	11807	21067	30.2	1003.1
934	2019-07-26 13:28:29	107910	FF0F2A4A	11807	21067	30.2	1003.1
935	2019-07-26 13:28:29	108024	FF0F2A4A	11807	21065	30.2	1003.1
936	2019-07-26 13:28:29	108139	FF0F2A4A	11807	21065	30.2	1003.1
937	2019-07-26 13:28:29	108255	FF0F2A4A	11807	21068	30.2	1003.2
938	2019-07-26 13:28:29	108370	FF0F2A4A	11807	21066	30.2	1003.2
939	2019-07-26 13:28:29	108485	FF0F2A4A	11807	21066	30.2	1003.1
940	2019-07-26 13:28:29	108601	FF0F2A4A	11808	21065	30.2	1003.1
941	2019-07-26 13:28:29	108716	FF0F2A4A	11808	21069	30.2	1003.1
942	2019-07-26 13:28:29	108831	FF0F2A4A	11808	21067	30.2	1003.1
943	2019-07-26 13:28:29	108945	FF0F2A4A	11807	21067	30.2	1003.1
944	2019-07-26 13:28:29	109060	FF0F2A4A	11808	21069	30.2	1003.1
945	2019-07-26 13:28:29	109175	FF0F2A4A	11807	21066	30.2	1003.2
946	2019-07-26 13:28:29	109289	FF0F2A4A	11807	21066	30.2	1003.2
947	2019-07-26 13:28:29	109404	FF0F2A4A	11807	21069	30.2	1003.2
948	2019-07-26 13:28:29	109519	FF0F2A4A	11807	21068	30.2	1003.2
949	2019-07-26 13:28:29	109634	FF0F2A4A	11807	21067	30.2	1003.1
950	2019-07-26 13:28:29	109749	FF0F2A4A	11808	21068	30.2	1003.1
951	2019-07-26 13:28:29	109863	FF0F2A4A	11807	21065	30.2	1003
952	2019-07-26 13:28:29	109978	FF0F2A4A	11808	21067	30.2	1003
953	2019-07-26 13:28:29	110093	FF0F2A4A	11807	21065	30.2	1003.1
954	2019-07-26 13:28:29	110207	FF0F2A4A	11808	21066	30.2	1003.1
955	2019-07-26 13:28:29	110322	FF0F2A4A	11808	21068	30.2	1003.2
956	2019-07-26 13:28:29	110437	FF0F2A4A	11807	21066	30.2	1003.2
957	2019-07-26 13:28:29	110551	FF0F2A4A	11807	21067	30.2	1003.1
958	2019-07-26 13:28:29	110666	FF0F2A4A	11807	21067	30.2	1003.1
959	2019-07-26 13:28:29	110781	FF0F2A4A	11807	21064	30.2	1003.1
960	2019-07-26 13:28:29	110896	FF0F2A4A	11807	21065	30.2	1003.1
961	2019-07-26 13:28:29	111011	FF0F2A4A	11807	21065	30.2	1003.1
962	2019-07-26 13:28:29	111125	FF0F2A4A	11807	21069	30.2	1003.1
963	2019-07-26 13:28:29	111240	FF0F2A4A	11807	21066	30.2	1003.1
964	2019-07-26 13:28:29	111355	FF0F2A4A	11808	21065	30.2	1003.1
965	2019-07-26 13:28:29	111470	FF0F2A4A	11808	21065	30.2	1003.2
966	2019-07-26 13:28:29	111585	FF0F2A4A	11808	21068	30.2	1003.2
967	2019-07-26 13:28:29	111699	FF0F2A4A	11809	21064	30.2	1003.1
968	2019-07-26 13:28:29	111814	FF0F2A4A	11807	21068	30.2	1003.1
969	2019-07-26 13:28:29	111929	FF0F2A4A	11808	21068	30.2	1003
970	2019-07-26 13:28:29	112043	FF0F2A4A	11806	21065	30.2	1003
971	2019-07-26 13:28:29	112158	FF0F2A4A	11808	21068	30.2	1003.1
972	2019-07-26 13:28:29	112273	FF0F2A4A	11808	21068	30.2	1003.1
973	2019-07-26 13:28:29	112388	FF0F2A4A	11808	21067	30.2	1003
974	2019-07-26 13:28:29	112503	FF0F2A4A	11808	21069	30.2	1003
975	2019-07-26 13:28:29	112618	FF0F2A4A	11807	21067	30.2	1003.2
976	2019-07-26 13:28:29	112732	FF0F2A4A	11807	21069	30.2	1003.2
977	2019-07-26 13:28:29	112846	FF0F2A4A	11807	21068	30.2	1003.2
978	2019-07-26 13:28:29	112961	FF0F2A4A	11807	21068	30.2	1003.2
979	2019-07-26 13:28:29	113075	FF0F2A4A	11807	21065	30.2	1003.1
980	2019-07-26 13:28:29	113190	FF0F2A4A	11807	21070	30.2	1003.1
981	2019-07-26 13:28:29	113304	FF0F2A4A	11807	21066	30.2	1003.1
982	2019-07-26 13:28:29	113419	FF0F2A4A	11807	21066	30.2	1003.1
983	2019-07-26 13:28:29	113535	FF0F2A4A	11807	21064	30.2	1003.1
984	2019-07-26 13:28:29	113650	FF0F2A4A	11808	21067	30.2	1003.1
985	2019-07-26 13:28:29	113765	FF0F2A4A	11808	21068	30.2	1003.1
986	2019-07-26 13:28:29	113879	FF0F2A4A	11807	21065	30.2	1003.1
987	2019-07-26 13:28:29	113994	FF0F2A4A	11808	21067	30.2	1003.1
988	2019-07-26 13:28:29	114109	FF0F2A4A	11808	21068	30.2	1003.1
989	2019-07-26 13:28:29	114223	FF0F2A4A	11808	21068	30.2	1003.1
990	2019-07-26 13:28:29	114337	FF0F2A4A	11808	21068	30.2	1003.1
991	2019-07-26 13:28:29	114452	FF0F2A4A	11808	21067	30.2	1003.1
992	2019-07-26 13:28:29	114567	FF0F2A4A	11808	21069	30.2	1003.1
993	2019-07-26 13:28:29	114682	FF0F2A4A	11809	21064	30.2	1003.1
994	2019-07-26 13:28:29	114797	FF0F2A4A	11807	21065	30.2	1003.1
995	2019-07-26 13:28:29	114912	FF0F2A4A	11808	21068	30.2	1003.1
996	2019-07-26 13:28:29	115027	FF0F2A4A	11809	21065	30.2	1003.1
997	2019-07-26 13:28:29	115141	FF0F2A4A	11808	21068	30.2	1003.1
998	2019-07-26 13:28:29	115256	FF0F2A4A	11808	21068	30.2	1003.1
999	2019-07-26 13:28:29	115371	FF0F2A4A	11808	21068	30.2	1003
1000	2019-07-26 13:28:29	115485	FF0F2A4A	11807	21064	30.2	1003
1001	2019-07-26 13:28:29	115599	FF0F2A4A	11807	21066	30.2	1002.9
1002	2019-07-26 13:28:29	115713	FF0F2A4A	11807	21067	30.2	1002.9
1003	2019-07-26 13:28:29	115827	FF0F2A4A	11807	21065	30.2	1003.1
1004	2019-07-26 13:28:29	115942	FF0F2A4A	11808	21067	30.2	1003.1
1005	2019-07-26 13:28:29	116057	FF0F2A4A	11808	21069	30.2	1003.1
1006	2019-07-26 13:28:29	116172	FF0F2A4A	11808	21069	30.2	1003.1
1007	2019-07-26 13:28:29	116287	FF0F2A4A	11807	21066	30.2	1003.1
1008	2019-07-26 13:28:29	116401	FF0F2A4A	11807	21069	30.2	1003.1
1009	2019-07-26 13:28:29	116516	FF0F2A4A	11808	21068	30.2	1003
1010	2019-07-26 13:28:29	116631	FF0F2A4A	11807	21065	30.2	1003
1011	2019-07-26 13:28:29	116746	FF0F2A4A	11807	21068	30.2	1003.1
1012	2019-07-26 13:28:29	116861	FF0F2A4A	11807	21065	30.2	1003.1
1013	2019-07-26 13:28:29	116975	FF0F2A4A	11807	21067	30.2	1003.1
1014	2019-07-26 13:28:29	117090	FF0F2A4A	11807	21068	30.2	1003.1
1015	2019-07-26 13:28:29	117205	FF0F2A4A	11807	21068	30.2	1003.1
1016	2019-07-26 13:28:29	117319	FF0F2A4A	11806	21065	30.2	1003.1
1017	2019-07-26 13:28:29	117434	FF0F2A4A	11807	21065	30.2	1003.1
1018	2019-07-26 13:28:29	117549	FF0F2A4A	11808	21067	30.2	1003.1
1019	2019-07-26 13:28:29	117664	FF0F2A4A	11808	21065	30.2	1003.1
1020	2019-07-26 13:28:29	117779	FF0F2A4A	11807	21069	30.2	1003.1
1021	2019-07-26 13:28:29	117894	FF0F2A4A	11807	21066	30.2	1003.1
1022	2019-07-26 13:28:29	118009	FF0F2A4A	11807	21067	30.2	1003.1
1023	2019-07-26 13:28:29	118124	FF0F2A4A	11808	21068	30.2	1003
1024	2019-07-26 13:28:29	118238	FF0F2A4A	11807	21065	30.2	1003
1025	2019-07-26 13:28:29	118353	FF0F2A4A	11807	21067	30.2	1003.1
1026	2019-07-26 13:28:29	118468	FF0F2A4A	11809	21063	30.2	1003.1
1027	2019-07-26 13:28:29	118582	FF0F2A4A	11808	21066	30.2	1003.1
1028	2019-07-26 13:28:29	118697	FF0F2A4A	11808	21067	30.2	1003.1
1029	2019-07-26 13:28:29	118812	FF0F2A4A	11807	21065	30.2	1003.1
1030	2019-07-26 13:28:29	118927	FF0F2A4A	11807	21068	30.2	1003.1
1031	2019-07-26 13:28:29	119042	FF0F2A4A	11807	21068	30.2	1003.1
1032	2019-07-26 13:28:29	119157	FF0F2A4A	11808	21069	30.2	1003.1
1033	2019-07-26 13:28:29	119272	FF0F2A4A	11807	21066	30.2	1003.1
1034	2019-07-26 13:28:29	119387	FF0F2A4A	11808	21068	30.2	1003.1
1035	2019-07-26 13:28:29	119501	FF0F2A4A	11808	21068	30.2	1003
1036	2019-07-26 13:28:29	119616	FF0F2A4A	11808	21067	30.2	1003
1037	2019-07-26 13:28:29	119731	FF0F2A4A	11809	21065	30.2	1003
1038	2019-07-26 13:28:29	119846	FF0F2A4A	11808	21067	30.2	1003
1039	2019-07-26 13:28:29	119960	FF0F2A4A	11806	21067	30.2	1003.1
1040	2019-07-26 13:28:29	120076	FF0F2A4A	11807	21066	30.2	1003.1
1041	2019-07-26 13:28:29	120191	FF0F2A4A	11808	21067	30.2	1003.2
1042	2019-07-26 13:28:29	120306	FF0F2A4A	11807	21065	30.2	1003.2
1043	2019-07-26 13:28:29	120420	FF0F2A4A	11808	21067	30.2	1003.2
1044	2019-07-26 13:28:29	120535	FF0F2A4A	11807	21070	30.2	1003.2
1045	2019-07-26 13:28:29	120650	FF0F2A4A	11808	21068	30.2	1003.2
1046	2019-07-26 13:28:29	120764	FF0F2A4A	11807	21067	30.2	1003.2
1047	2019-07-26 13:28:29	120879	FF0F2A4A	11806	21066	30.2	1003
1048	2019-07-26 13:28:29	120994	FF0F2A4A	11808	21068	30.2	1003
1049	2019-07-26 13:28:29	121109	FF0F2A4A	11808	21068	30.2	1003.1
1050	2019-07-26 13:28:29	121224	FF0F2A4A	11806	21064	30.2	1003.1
1051	2019-07-26 13:28:29	121339	FF0F2A4A	11807	21065	30.2	1003.1
1052	2019-07-26 13:28:29	121454	FF0F2A4A	11807	21065	30.2	1003.1
1053	2019-07-26 13:28:29	121569	FF0F2A4A	11808	21067	30.2	1003.1
1054	2019-07-26 13:28:29	121683	FF0F2A4A	11809	21064	30.2	1003.1
1055	2019-07-26 13:28:29	121798	FF0F2A4A	11808	21068	30.2	1003.1
1056	2019-07-26 13:28:29	121913	FF0F2A4A	11806	21066	30.2	1003.1
1057	2019-07-26 13:28:29	122028	FF0F2A4A	11808	21068	30.2	1003.1
1058	2019-07-26 13:28:29	122143	FF0F2A4A	11808	21068	30.2	1003.1
1059	2019-07-26 13:28:29	122258	FF0F2A4A	11808	21068	30.2	1003
1060	2019-07-26 13:28:29	122373	FF0F2A4A	11807	21068	30.2	1003
1061	2019-07-26 13:28:29	122488	FF0F2A4A	11807	21067	30.2	1003.1
1062	2019-07-26 13:28:29	122602	FF0F2A4A	11808	21070	30.2	1003.1
1063	2019-07-26 13:28:29	122717	FF0F2A4A	11808	21068	30.2	1003.1
1064	2019-07-26 13:28:29	122832	FF0F2A4A	11808	21069	30.2	1003.1
1065	2019-07-26 13:28:29	122947	FF0F2A4A	11808	21067	30.2	1003.1
1066	2019-07-26 13:28:29	123062	FF0F2A4A	11809	21066	30.2	1003.1
1067	2019-07-26 13:28:29	123177	FF0F2A4A	11809	21065	30.2	1003.1
1068	2019-07-26 13:28:29	123292	FF0F2A4A	11808	21068	30.2	1003.1
1069	2019-07-26 13:28:29	123407	FF0F2A4A	11807	21066	30.2	1003.1
1070	2019-07-26 13:28:29	123522	FF0F2A4A	11809	21066	30.2	1003.1
1071	2019-07-26 13:28:29	123637	FF0F2A4A	11808	21068	30.2	1003
1072	2019-07-26 13:28:29	123752	FF0F2A4A	11809	21066	30.2	1003
1073	2019-07-26 13:28:29	123866	FF0F2A4A	11807	21067	30.2	1003
1074	2019-07-26 13:28:29	123981	FF0F2A4A	11807	21067	30.2	1003
1075	2019-07-26 13:28:29	124096	FF0F2A4A	11808	21066	30.2	1003
1076	2019-07-26 13:28:29	124210	FF0F2A4A	11809	21067	30.2	1003
1077	2019-07-26 13:28:29	124325	FF0F2A4A	11809	21066	30.2	1003
1078	2019-07-26 13:28:29	124440	FF0F2A4A	11808	21068	30.2	1003
1079	2019-07-26 13:28:29	124555	FF0F2A4A	11808	21066	30.2	1003.1
1080	2019-07-26 13:28:29	124670	FF0F2A4A	11808	21067	30.2	1003.1
1081	2019-07-26 13:28:29	124784	FF0F2A4A	11808	21067	30.2	1003.1
1082	2019-07-26 13:28:29	124899	FF0F2A4A	11808	21067	30.2	1003.1
1083	2019-07-26 13:28:29	125014	FF0F2A4A	11809	21067	30.2	1003.1
1084	2019-07-26 13:28:29	125129	FF0F2A4A	11809	21065	30.2	1003.1
1085	2019-07-26 13:28:29	125244	FF0F2A4A	11808	21068	30.2	1003
1086	2019-07-26 13:28:29	125359	FF0F2A4A	11808	21067	30.2	1003
1087	2019-07-26 13:28:29	125474	FF0F2A4A	11808	21068	30.2	1003.1
1088	2019-07-26 13:28:29	125589	FF0F2A4A	11808	21065	30.3	1003.1
1089	2019-07-26 13:28:29	125704	FF0F2A4A	11808	21068	30.3	1003.1
1090	2019-07-26 13:28:29	125819	FF0F2A4A	11809	21066	30.2	1003.1
1091	2019-07-26 13:28:29	125934	FF0F2A4A	11808	21068	30.2	1003.1
1092	2019-07-26 13:28:29	126048	FF0F2A4A	11808	21068	30.2	1003.1
1093	2019-07-26 13:28:29	126163	FF0F2A4A	11809	21066	30.2	1003.1
1094	2019-07-26 13:28:29	126278	FF0F2A4A	11808	21068	30.2	1003.1
1095	2019-07-26 13:28:29	126393	FF0F2A4A	11807	21066	30.2	1003.1
1096	2019-07-26 13:28:29	126508	FF0F2A4A	11807	21069	30.3	1003.1
1097	2019-07-26 13:28:29	126623	FF0F2A4A	11809	21067	30.3	1003
1098	2019-07-26 13:28:29	126738	FF0F2A4A	11809	21064	30.3	1003
1099	2019-07-26 13:28:29	126853	FF0F2A4A	11809	21064	30.3	1003
1100	2019-07-26 13:28:29	126967	FF0F2A4A	11808	21066	30.2	1003
1101	2019-07-26 13:28:29	127082	FF0F2A4A	11809	21066	30.2	1003.1
1102	2019-07-26 13:28:29	127197	FF0F2A4A	11809	21065	30.2	1003.1
1103	2019-07-26 13:28:29	127312	FF0F2A4A	11809	21065	30.2	1003.1
1104	2019-07-26 13:28:29	127427	FF0F2A4A	11809	21066	30.2	1003.1
1105	2019-07-26 13:28:29	127542	FF0F2A4A	11808	21068	30.2	1003.1
1106	2019-07-26 13:28:29	127657	FF0F2A4A	11808	21068	30.3	1003.1
1107	2019-07-26 13:28:29	127772	FF0F2A4A	11808	21067	30.3	1003
1108	2019-07-26 13:28:29	127887	FF0F2A4A	11808	21065	30.3	1003
1109	2019-07-26 13:28:29	128002	FF0F2A4A	11809	21065	30.3	1003.1
1110	2019-07-26 13:28:29	128117	FF0F2A4A	11808	21068	30.3	1003.1
1111	2019-07-26 13:28:29	128231	FF0F2A4A	11807	21068	30.3	1003.1
1112	2019-07-26 13:28:29	128346	FF0F2A4A	11808	21068	30.3	1003.1
1113	2019-07-26 13:28:29	128461	FF0F2A4A	11807	21069	30.3	1003
1114	2019-07-26 13:28:29	128575	FF0F2A4A	11808	21068	30.3	1003
1115	2019-07-26 13:28:29	128689	FF0F2A4A	11809	21064	30.3	1003
1116	2019-07-26 13:28:29	128804	FF0F2A4A	11808	21068	30.3	1003
1117	2019-07-26 13:28:29	128919	FF0F2A4A	11808	21067	30.3	1003.1
1118	2019-07-26 13:28:29	129034	FF0F2A4A	11808	21067	30.3	1003.1
1119	2019-07-26 13:28:29	129148	FF0F2A4A	11807	21068	30.3	1003
1120	2019-07-26 13:28:29	129263	FF0F2A4A	11808	21066	30.3	1003
1121	2019-07-26 13:28:29	129378	FF0F2A4A	11808	21069	30.3	1003.1
1122	2019-07-26 13:28:29	129492	FF0F2A4A	11808	21068	30.3	1003.1
1123	2019-07-26 13:28:29	129607	FF0F2A4A	11808	21068	30.3	1003.1
1124	2019-07-26 13:28:29	129722	FF0F2A4A	11809	21066	30.3	1003.1
1125	2019-07-26 13:28:29	129837	FF0F2A4A	11808	21066	30.3	1003.2
1126	2019-07-26 13:28:29	129952	FF0F2A4A	11807	21065	30.3	1003.2
1127	2019-07-26 13:28:29	130067	FF0F2A4A	11809	21067	30.3	1003.1
1128	2019-07-26 13:28:29	130182	FF0F2A4A	11808	21067	30.3	1003.1
1129	2019-07-26 13:28:29	130297	FF0F2A4A	11808	21068	30.3	1003.1
1130	2019-07-26 13:28:29	130412	FF0F2A4A	11809	21066	30.3	1003.1
1131	2019-07-26 13:28:29	130527	FF0F2A4A	11808	21065	30.3	1003
1132	2019-07-26 13:28:29	130642	FF0F2A4A	11808	21067	30.3	1003
1133	2019-07-26 13:28:29	130756	FF0F2A4A	11808	21068	30.3	1003.1
1134	2019-07-26 13:28:29	130871	FF0F2A4A	11808	21068	30.3	1003.1
1135	2019-07-26 13:28:29	130986	FF0F2A4A	11808	21066	30.3	1003
1136	2019-07-26 13:28:29	131100	FF0F2A4A	11808	21068	30.3	1003
1137	2019-07-26 13:28:29	131215	FF0F2A4A	11808	21069	30.3	1003.1
1138	2019-07-26 13:28:29	131330	FF0F2A4A	11808	21068	30.3	1003.1
1139	2019-07-26 13:28:29	131445	FF0F2A4A	11807	21070	30.3	1003
1140	2019-07-26 13:28:29	131560	FF0F2A4A	11808	21069	30.3	1003
1141	2019-07-26 13:28:29	131675	FF0F2A4A	11807	21066	30.3	1003.1
1142	2019-07-26 13:28:29	131790	FF0F2A4A	11809	21068	30.3	1003.1
1143	2019-07-26 13:28:29	131905	FF0F2A4A	11808	21068	30.3	1003.1
1144	2019-07-26 13:28:29	132019	FF0F2A4A	11808	21068	30.3	1003.1
1145	2019-07-26 13:28:29	132134	FF0F2A4A	11808	21069	30.3	1003
1146	2019-07-26 13:28:29	132249	FF0F2A4A	11808	21069	30.3	1003
1147	2019-07-26 13:28:29	132363	FF0F2A4A	11808	21071	30.3	1003.1
1148	2019-07-26 13:28:29	132478	FF0F2A4A	11809	21067	30.3	1003.2
1149	2019-07-26 13:28:29	132594	FF0F2A4A	11809	21067	30.3	1003.2
1150	2019-07-26 13:28:29	132709	FF0F2A4A	11808	21067	30.3	1003.1
1151	2019-07-26 13:28:29	132824	FF0F2A4A	11808	21070	30.3	1003.1
1152	2019-07-26 13:28:29	132939	FF0F2A4A	11809	21067	30.3	1003.1
1153	2019-07-26 13:28:29	133054	FF0F2A4A	11809	21067	30.3	1003.1
1154	2019-07-26 13:28:29	133169	FF0F2A4A	11808	21069	30.3	1003.1
1155	2019-07-26 13:28:29	133283	FF0F2A4A	11808	21069	30.3	1003
1156	2019-07-26 13:28:29	133398	FF0F2A4A	11808	21067	30.3	1003
1157	2019-07-26 13:28:29	133513	FF0F2A4A	11808	21068	30.3	1003.1
1158	2019-07-26 13:28:29	133627	FF0F2A4A	11809	21067	30.3	1003.1
1159	2019-07-26 13:28:29	133742	FF0F2A4A	11808	21070	30.3	1003.1
1160	2019-07-26 13:28:29	133857	FF0F2A4A	11809	21068	30.3	1003.1
1161	2019-07-26 13:28:29	133972	FF0F2A4A	11809	21066	30.3	1003.2
1162	2019-07-26 13:28:29	134087	FF0F2A4A	11808	21067	30.3	1003.2
1163	2019-07-26 13:28:29	134202	FF0F2A4A	11809	21070	30.3	1003.1
1164	2019-07-26 13:28:29	134317	FF0F2A4A	11809	21068	30.3	1003.1
1165	2019-07-26 13:28:29	134432	FF0F2A4A	11809	21068	30.3	1003.1
1166	2019-07-26 13:28:29	134546	FF0F2A4A	11809	21070	30.3	1003.1
1167	2019-07-26 13:28:29	134661	FF0F2A4A	11809	21066	30.3	1003.1
1168	2019-07-26 13:28:29	134776	FF0F2A4A	11809	21066	30.3	1003.1
1169	2019-07-26 13:28:29	134890	FF0F2A4A	11808	21070	30.3	1003
1170	2019-07-26 13:28:29	135004	FF0F2A4A	11808	21067	30.3	1003.1
1171	2019-07-26 13:28:29	135119	FF0F2A4A	11808	21069	30.3	1003.2
1172	2019-07-26 13:28:29	135233	FF0F2A4A	11808	21067	30.3	1003.1
1173	2019-07-26 13:28:29	135348	FF0F2A4A	11809	21066	30.3	1003.2
1174	2019-07-26 13:28:29	135463	FF0F2A4A	11809	21069	30.3	1003.2
1175	2019-07-26 13:28:29	135578	FF0F2A4A	11808	21067	30.3	1003.2
1176	2019-07-26 13:28:29	135693	FF0F2A4A	11809	21066	30.3	1003.2
1177	2019-07-26 13:28:29	135807	FF0F2A4A	11809	21067	30.3	1003.2
1178	2019-07-26 13:28:29	135922	FF0F2A4A	11807	21067	30.3	1003.2
1179	2019-07-26 13:28:29	136037	FF0F2A4A	11808	21069	30.3	1003.2
1180	2019-07-26 13:28:29	136151	FF0F2A4A	11808	21070	30.3	1003.2
1181	2019-07-26 13:28:29	136266	FF0F2A4A	11808	21068	30.3	1003.2
1182	2019-07-26 13:28:29	136381	FF0F2A4A	11808	21068	30.3	1003.2
1183	2019-07-26 13:28:29	136496	FF0F2A4A	11808	21067	30.3	1003.2
1184	2019-07-26 13:28:29	136611	FF0F2A4A	11808	21069	30.3	1003.2
1185	2019-07-26 13:28:29	136726	FF0F2A4A	11809	21067	30.3	1003.1
1186	2019-07-26 13:28:29	136841	FF0F2A4A	11808	21069	30.3	1003
1187	2019-07-26 13:28:29	136956	FF0F2A4A	11809	21067	30.3	1003.1
1188	2019-07-26 13:28:29	137070	FF0F2A4A	11807	21068	30.3	1003.2
1189	2019-07-26 13:28:29	137185	FF0F2A4A	11808	21066	30.3	1003.1
1190	2019-07-26 13:28:29	137300	FF0F2A4A	11809	21066	30.3	1003
1191	2019-07-26 13:28:29	137415	FF0F2A4A	11808	21066	30.3	1003
1192	2019-07-26 13:28:29	137530	FF0F2A4A	11807	21069	30.3	1003.1
1193	2019-07-26 13:28:29	137645	FF0F2A4A	11808	21068	30.3	1003.2
1194	2019-07-26 13:28:29	137760	FF0F2A4A	11808	21068	30.3	1003.2
1195	2019-07-26 13:28:29	137875	FF0F2A4A	11808	21066	30.3	1003.2
1196	2019-07-26 13:28:29	137990	FF0F2A4A	11807	21068	30.3	1003.2
1197	2019-07-26 13:28:29	138105	FF0F2A4A	11808	21067	30.3	1003.1
1198	2019-07-26 13:28:29	138220	FF0F2A4A	11808	21069	30.3	1003.1
1199	2019-07-26 13:28:29	138334	FF0F2A4A	11808	21067	30.3	1003.2
1200	2019-07-26 13:28:29	138449	FF0F2A4A	11809	21067	30.3	1003.2
1201	2019-07-26 13:28:29	138564	FF0F2A4A	11809	21067	30.3	1003.2
1202	2019-07-26 13:28:29	138679	FF0F2A4A	11807	21065	30.3	1003.2
1203	2019-07-26 13:28:29	138794	FF0F2A4A	11808	21067	30.3	1003.2
1204	2019-07-26 13:28:29	138909	FF0F2A4A	11808	21069	30.3	1003.2
1205	2019-07-26 13:28:29	139024	FF0F2A4A	11807	21067	30.3	1003.1
1206	2019-07-26 13:28:29	139139	FF0F2A4A	11808	21068	30.3	1003.1
1207	2019-07-26 13:28:29	139253	FF0F2A4A	11808	21068	30.3	1003.2
1208	2019-07-26 13:28:29	139368	FF0F2A4A	11808	21065	30.3	1003.2
1209	2019-07-26 13:28:29	139483	FF0F2A4A	11808	21067	30.3	1003.2
1210	2019-07-26 13:28:29	139597	FF0F2A4A	11809	21066	30.3	1003.2
1211	2019-07-26 13:28:29	139712	FF0F2A4A	11808	21065	30.3	1003
1212	2019-07-26 13:28:29	139826	FF0F2A4A	11808	21067	30.3	1003
1213	2019-07-26 13:28:29	139941	FF0F2A4A	11808	21067	30.3	1003.1
1214	2019-07-26 13:28:29	140056	FF0F2A4A	11809	21065	30.3	1003
1215	2019-07-26 13:28:29	140171	FF0F2A4A	11809	21066	30.3	1003
1216	2019-07-26 13:28:29	140286	FF0F2A4A	11808	21069	30.3	1003.1
1217	2019-07-26 13:28:29	140401	FF0F2A4A	11808	21068	30.3	1003.1
1218	2019-07-26 13:28:29	140515	FF0F2A4A	11809	21067	30.3	1003.1
1219	2019-07-26 13:28:29	140630	FF0F2A4A	11808	21069	30.3	1003.1
1220	2019-07-26 13:28:29	140745	FF0F2A4A	11808	21068	30.3	1003
1221	2019-07-26 13:28:29	140860	FF0F2A4A	11808	21068	30.3	1003.1
1222	2019-07-26 13:28:29	140975	FF0F2A4A	11807	21069	30.3	1003.2
1223	2019-07-26 13:28:29	141089	FF0F2A4A	11808	21066	30.3	1003.2
1224	2019-07-26 13:28:29	141204	FF0F2A4A	11807	21066	30.3	1003.2
1225	2019-07-26 13:28:29	141319	FF0F2A4A	11808	21067	30.3	1003.1
1226	2019-07-26 13:28:29	141434	FF0F2A4A	11808	21067	30.3	1003.1
1227	2019-07-26 13:28:29	141549	FF0F2A4A	11809	21066	30.3	1003.1
1228	2019-07-26 13:28:29	141664	FF0F2A4A	11808	21067	30.3	1003.1
1229	2019-07-26 13:28:29	141778	FF0F2A4A	11808	21070	30.3	1003.1
1230	2019-07-26 13:28:29	141893	FF0F2A4A	11809	21065	30.3	1003.1
1231	2019-07-26 13:28:29	142008	FF0F2A4A	11809	21066	30.3	1003
1232	2019-07-26 13:28:29	142123	FF0F2A4A	11809	21069	30.3	1003
1233	2019-07-26 13:28:29	142238	FF0F2A4A	11809	21067	30.3	1003
1234	2019-07-26 13:28:29	142353	FF0F2A4A	11809	21066	30.3	1003
1235	2019-07-26 13:28:29	142468	FF0F2A4A	11807	21065	30.3	1003
1236	2019-07-26 13:28:29	142583	FF0F2A4A	11808	21067	30.3	1003
1237	2019-07-26 13:28:29	142698	FF0F2A4A	11808	21068	30.3	1003.1
1238	2019-07-26 13:28:29	142813	FF0F2A4A	11808	21068	30.3	1003.1
1239	2019-07-26 13:28:29	142928	FF0F2A4A	11809	21064	30.3	1003
1240	2019-07-26 13:28:29	143043	FF0F2A4A	11809	21066	30.3	1003
1241	2019-07-26 13:28:29	143158	FF0F2A4A	11808	21066	30.3	1003.1
1242	2019-07-26 13:28:29	143273	FF0F2A4A	11808	21067	30.3	1003.1
1243	2019-07-26 13:28:29	143388	FF0F2A4A	11808	21069	30.3	1003.1
1244	2019-07-26 13:28:29	143503	FF0F2A4A	11808	21065	30.3	1003.1
1245	2019-07-26 13:28:29	143618	FF0F2A4A	11808	21069	30.3	1003.1
1246	2019-07-26 13:28:29	143733	FF0F2A4A	11808	21067	30.3	1003.1
1247	2019-07-26 13:28:29	143848	FF0F2A4A	11808	21069	30.3	1003
1248	2019-07-26 13:28:29	143963	FF0F2A4A	11808	21068	30.3	1003
1249	2019-07-26 13:28:29	144078	FF0F2A4A	11809	21066	30.3	1003.1
1250	2019-07-26 13:28:29	144193	FF0F2A4A	11809	21067	30.3	1003.1
1251	2019-07-26 13:28:29	144307	FF0F2A4A	11808	21068	30.3	1003.1
1252	2019-07-26 13:28:29	144422	FF0F2A4A	11808	21066	30.3	1003.1
1253	2019-07-26 13:28:29	144536	FF0F2A4A	11808	21070	30.3	1003.1
1254	2019-07-26 13:28:29	144651	FF0F2A4A	11808	21068	30.3	1003.1
1255	2019-07-26 13:28:29	144765	FF0F2A4A	11809	21065	30.3	1003
1256	2019-07-26 13:28:29	144880	FF0F2A4A	11808	21069	30.3	1003
1257	2019-07-26 13:28:29	144995	FF0F2A4A	11808	21069	30.3	1003
1258	2019-07-26 13:28:29	145110	FF0F2A4A	11808	21069	30.3	1003
1259	2019-07-26 13:28:29	145225	FF0F2A4A	11808	21071	30.3	1003
1260	2019-07-26 13:28:29	145340	FF0F2A4A	11809	21067	30.3	1003
1261	2019-07-26 13:28:29	145455	FF0F2A4A	11809	21066	30.3	1003.1
1262	2019-07-26 13:28:29	145569	FF0F2A4A	11807	21070	30.3	1003.1
1263	2019-07-26 13:28:29	145684	FF0F2A4A	11809	21067	30.3	1003
1264	2019-07-26 13:28:29	145799	FF0F2A4A	11808	21069	30.3	1003
1265	2019-07-26 13:28:29	145914	FF0F2A4A	11808	21069	30.3	1003
1266	2019-07-26 13:28:29	146029	FF0F2A4A	11809	21067	30.3	1003
1267	2019-07-26 13:28:29	146144	FF0F2A4A	11808	21068	30.3	1003.1
1268	2019-07-26 13:28:29	146259	FF0F2A4A	11808	21069	30.3	1003.1
1269	2019-07-26 13:28:29	146374	FF0F2A4A	11806	21070	30.3	1003
1270	2019-07-26 13:28:29	146489	FF0F2A4A	11807	21066	30.3	1003
1271	2019-07-26 13:28:29	146604	FF0F2A4A	11807	21065	30.3	1003
1272	2019-07-26 13:28:29	146719	FF0F2A4A	11808	21070	30.3	1003
1273	2019-07-26 13:28:29	146833	FF0F2A4A	11807	21067	30.3	1003.1
1274	2019-07-26 13:28:29	146948	FF0F2A4A	11807	21068	30.3	1003.1
1275	2019-07-26 13:28:29	147063	FF0F2A4A	11807	21067	30.3	1003
1276	2019-07-26 13:28:29	147177	FF0F2A4A	11808	21068	30.3	1003
1277	2019-07-26 13:28:29	147292	FF0F2A4A	11808	21068	30.3	1002.9
1278	2019-07-26 13:28:29	147407	FF0F2A4A	11808	21068	30.3	1002.9
1279	2019-07-26 13:28:29	147522	FF0F2A4A	11808	21069	30.3	1003.1
1280	2019-07-26 13:28:29	147637	FF0F2A4A	11809	21067	30.3	1003.1
1281	2019-07-26 13:28:29	147751	FF0F2A4A	11808	21069	30.3	1003
1282	2019-07-26 13:28:29	147867	FF0F2A4A	11809	21067	30.3	1003
1283	2019-07-26 13:28:29	147983	FF0F2A4A	11808	21066	30.3	1003
1284	2019-07-26 13:28:29	148098	FF0F2A4A	11808	21068	30.3	1003
1285	2019-07-26 13:28:29	148213	FF0F2A4A	11807	21067	30.3	1003.1
1286	2019-07-26 13:28:29	148328	FF0F2A4A	11807	21066	30.3	1003.1
1287	2019-07-26 13:28:29	148443	FF0F2A4A	11807	21069	30.3	1003.1
1288	2019-07-26 13:28:29	148558	FF0F2A4A	11808	21068	30.3	1003.1
1289	2019-07-26 13:28:29	148673	FF0F2A4A	11807	21066	30.3	1003.1
1290	2019-07-26 13:28:29	148788	FF0F2A4A	11807	21069	30.3	1003.1
1291	2019-07-26 13:28:29	148903	FF0F2A4A	11808	21069	30.3	1003
1292	2019-07-26 13:28:29	149018	FF0F2A4A	11808	21068	30.3	1003
1293	2019-07-26 13:28:29	149132	FF0F2A4A	11808	21069	30.3	1003.1
1294	2019-07-26 13:28:29	149247	FF0F2A4A	11809	21067	30.3	1003.1
1295	2019-07-26 13:28:29	149361	FF0F2A4A	11808	21065	30.3	1003.1
1296	2019-07-26 13:28:29	149476	FF0F2A4A	11808	21069	30.3	1003.1
1297	2019-07-26 13:28:29	149591	FF0F2A4A	11809	21067	30.3	1003
1298	2019-07-26 13:28:29	149706	FF0F2A4A	11809	21067	30.3	1003
1299	2019-07-26 13:28:29	149822	FF0F2A4A	11808	21065	30.3	1003.1
1300	2019-07-26 13:28:29	149937	FF0F2A4A	11808	21070	30.3	1003.1
1301	2019-07-26 13:28:29	150052	FF0F2A4A	11808	21069	30.3	1003
1302	2019-07-26 13:28:29	150167	FF0F2A4A	11808	21069	30.3	1003
1303	2019-07-26 13:28:29	150281	FF0F2A4A	11808	21067	30.3	1003
1304	2019-07-26 13:28:29	150395	FF0F2A4A	11808	21068	30.3	1003
1305	2019-07-26 13:28:29	150510	FF0F2A4A	11808	21066	30.3	1003.1
1306	2019-07-26 13:28:29	150625	FF0F2A4A	11807	21066	30.3	1003.1
1307	2019-07-26 13:28:29	150740	FF0F2A4A	11808	21068	30.3	1003.1
1308	2019-07-26 13:28:29	150855	FF0F2A4A	11808	21068	30.3	1003.1
1309	2019-07-26 13:28:29	150969	FF0F2A4A	11808	21066	30.3	1003.1
1310	2019-07-26 13:28:29	151084	FF0F2A4A	11808	21066	30.3	1003.1
1311	2019-07-26 13:28:29	151199	FF0F2A4A	11809	21066	30.3	1003.1
1312	2019-07-26 13:28:29	151314	FF0F2A4A	11808	21066	30.3	1003.1
1313	2019-07-26 13:28:29	151429	FF0F2A4A	11808	21068	30.3	1003
1314	2019-07-26 13:28:29	151544	FF0F2A4A	11808	21068	30.3	1003
1315	2019-07-26 13:28:29	151659	FF0F2A4A	11808	21069	30.3	1003.1
1316	2019-07-26 13:28:29	151774	FF0F2A4A	11807	21067	30.3	1003.1
1317	2019-07-26 13:28:29	151889	FF0F2A4A	11808	21068	30.3	1003
1318	2019-07-26 13:28:29	152003	FF0F2A4A	11808	21068	30.3	1003
1319	2019-07-26 13:28:29	152117	FF0F2A4A	11808	21070	30.3	1003
1320	2019-07-26 13:28:29	152231	FF0F2A4A	11808	21068	30.3	1003
1321	2019-07-26 13:28:29	152346	FF0F2A4A	11808	21069	30.3	1003.1
1322	2019-07-26 13:28:29	152461	FF0F2A4A	11807	21066	30.3	1003.1
1323	2019-07-26 13:28:29	152576	FF0F2A4A	11808	21068	30.3	1003
1324	2019-07-26 13:28:29	152691	FF0F2A4A	11809	21066	30.3	1003
1325	2019-07-26 13:28:29	152806	FF0F2A4A	11808	21068	30.3	1003.1
1326	2019-07-26 13:28:29	152921	FF0F2A4A	11807	21069	30.3	1003.1
1327	2019-07-26 13:28:29	153036	FF0F2A4A	11807	21065	30.3	1003.1
1328	2019-07-26 13:28:29	153151	FF0F2A4A	11807	21068	30.3	1003.1
1329	2019-07-26 13:28:29	153266	FF0F2A4A	11809	21064	30.3	1003
1330	2019-07-26 13:28:29	153382	FF0F2A4A	11809	21066	30.3	1003
1331	2019-07-26 13:28:29	153496	FF0F2A4A	11808	21069	30.3	1003.1
1332	2019-07-26 13:28:29	153611	FF0F2A4A	11808	21069	30.3	1003.1
1333	2019-07-26 13:28:29	153726	FF0F2A4A	11808	21068	30.3	1003.1
1334	2019-07-26 13:28:29	153841	FF0F2A4A	11809	21065	30.3	1003.1
1335	2019-07-26 13:28:29	153956	FF0F2A4A	11809	21066	30.3	1003
1336	2019-07-26 13:28:29	154071	FF0F2A4A	11809	21066	30.3	1003
1337	2019-07-26 13:28:29	154186	FF0F2A4A	11808	21066	30.3	1003
1338	2019-07-26 13:28:29	154301	FF0F2A4A	11809	21064	30.3	1003
1339	2019-07-26 13:28:29	154415	FF0F2A4A	11808	21068	30.3	1003.1
1340	2019-07-26 13:28:29	154529	FF0F2A4A	11807	21067	30.3	1003.1
1341	2019-07-26 13:28:29	154644	FF0F2A4A	11807	21067	30.3	1003
1342	2019-07-26 13:28:29	154758	FF0F2A4A	11808	21068	30.3	1003
1343	2019-07-26 13:28:29	154873	FF0F2A4A	11808	21069	30.3	1003
1344	2019-07-26 13:28:29	154988	FF0F2A4A	11808	21068	30.3	1003
1345	2019-07-26 13:28:29	155103	FF0F2A4A	11809	21066	30.3	1003
1346	2019-07-26 13:28:29	155218	FF0F2A4A	11808	21069	30.3	1003
1347	2019-07-26 13:28:29	155333	FF0F2A4A	11809	21067	30.3	1003.2
1348	2019-07-26 13:28:29	155448	FF0F2A4A	11808	21068	30.3	1003.2
1349	2019-07-26 13:28:29	155563	FF0F2A4A	11807	21068	30.3	1003.1
1350	2019-07-26 13:28:29	155678	FF0F2A4A	11808	21069	30.3	1003.1
1351	2019-07-26 13:28:29	155793	FF0F2A4A	11808	21068	30.3	1003.1
1352	2019-07-26 13:28:29	155907	FF0F2A4A	11808	21070	30.3	1003.1
1353	2019-07-26 13:28:29	156021	FF0F2A4A	11809	21066	30.3	1003
1354	2019-07-26 13:28:29	156136	FF0F2A4A	11808	21068	30.3	1003
1355	2019-07-26 13:28:29	156251	FF0F2A4A	11808	21065	30.3	1002.9
1356	2019-07-26 13:28:29	156366	FF0F2A4A	11809	21066	30.3	1002.9
1357	2019-07-26 13:28:29	156481	FF0F2A4A	11808	21067	30.3	1003
1358	2019-07-26 13:28:29	156596	FF0F2A4A	11808	21067	30.3	1003
1359	2019-07-26 13:28:29	156711	FF0F2A4A	11809	21065	30.3	1003
1360	2019-07-26 13:28:29	156826	FF0F2A4A	11808	21069	30.3	1003
1361	2019-07-26 13:28:29	156941	FF0F2A4A	11809	21065	30.3	1003
1362	2019-07-26 13:28:29	157056	FF0F2A4A	11809	21067	30.3	1003
1363	2019-07-26 13:28:29	157171	FF0F2A4A	11808	21069	30.3	1003.1
1364	2019-07-26 13:28:29	157285	FF0F2A4A	11808	21067	30.3	1003.1
1365	2019-07-26 13:28:29	157400	FF0F2A4A	11809	21067	30.3	1003.1
1366	2019-07-26 13:28:29	157515	FF0F2A4A	11808	21067	30.3	1003.1
1367	2019-07-26 13:28:29	157630	FF0F2A4A	11808	21069	30.3	1003.1
1368	2019-07-26 13:28:29	157745	FF0F2A4A	11807	21070	30.3	1003.1
1369	2019-07-26 13:28:29	157860	FF0F2A4A	11808	21069	30.3	1003.1
1370	2019-07-26 13:28:29	157975	FF0F2A4A	11809	21068	30.3	1003.1
1371	2019-07-26 13:28:29	158090	FF0F2A4A	11808	21070	30.3	1003
1372	2019-07-26 13:28:29	158205	FF0F2A4A	11808	21070	30.3	1003
1373	2019-07-26 13:28:29	158320	FF0F2A4A	11808	21067	30.3	1003.1
1374	2019-07-26 13:28:29	158435	FF0F2A4A	11808	21068	30.3	1003.1
1375	2019-07-26 13:28:29	158549	FF0F2A4A	11808	21070	30.3	1003
1376	2019-07-26 13:28:29	158664	FF0F2A4A	11808	21070	30.3	1003.1
1377	2019-07-26 13:28:29	158779	FF0F2A4A	11808	21068	30.3	1003.2
1378	2019-07-26 13:28:29	158893	FF0F2A4A	11807	21070	30.3	1003.1
1379	2019-07-26 13:28:29	159008	FF0F2A4A	11808	21065	30.3	1003.1
1380	2019-07-26 13:28:29	159123	FF0F2A4A	11809	21067	30.3	1003.1
1381	2019-07-26 13:28:29	159238	FF0F2A4A	11808	21066	30.3	1003.1
1382	2019-07-26 13:28:29	159353	FF0F2A4A	11809	21066	30.3	1003.1
1383	2019-07-26 13:28:29	159468	FF0F2A4A	11809	21067	30.3	1003
1384	2019-07-26 13:28:29	159583	FF0F2A4A	11809	21066	30.3	1003.1
1385	2019-07-26 13:28:29	159697	FF0F2A4A	11808	21068	30.3	1003.1
1386	2019-07-26 13:28:29	159811	FF0F2A4A	11807	21069	30.3	1003.1
1387	2019-07-26 13:28:29	159926	FF0F2A4A	11808	21069	30.3	1003.1
1388	2019-07-26 13:28:29	160041	FF0F2A4A	11807	21069	30.3	1003.1
1389	2019-07-26 13:28:29	160156	FF0F2A4A	11808	21069	30.3	1003.1
1390	2019-07-26 13:28:29	160271	FF0F2A4A	11809	21067	30.3	1003
1391	2019-07-26 13:28:29	160386	FF0F2A4A	11807	21067	30.3	1003.1
1392	2019-07-26 13:28:29	160501	FF0F2A4A	11807	21067	30.3	1003.1
1393	2019-07-26 13:28:29	160616	FF0F2A4A	11808	21068	30.3	1003
1394	2019-07-26 13:28:29	160731	FF0F2A4A	11807	21069	30.3	1003
1395	2019-07-26 13:28:29	160846	FF0F2A4A	11807	21066	30.3	1003.1
1396	2019-07-26 13:28:29	160961	FF0F2A4A	11808	21069	30.3	1003.1
1397	2019-07-26 13:28:29	161075	FF0F2A4A	11807	21066	30.3	1002.9
1398	2019-07-26 13:28:29	161190	FF0F2A4A	11808	21069	30.3	1002.9
1399	2019-07-26 13:28:29	161305	FF0F2A4A	11808	21067	30.3	1003.1
1400	2019-07-26 13:28:29	161419	FF0F2A4A	11808	21069	30.3	1003.2
1401	2019-07-26 13:28:29	161534	FF0F2A4A	11809	21068	30.3	1003.1
1402	2019-07-26 13:28:29	161649	FF0F2A4A	11809	21066	30.3	1003.1
1403	2019-07-26 13:28:29	161764	FF0F2A4A	11808	21069	30.3	1003
1404	2019-07-26 13:28:29	161879	FF0F2A4A	11808	21068	30.3	1003
1405	2019-07-26 13:28:29	161994	FF0F2A4A	11808	21071	30.3	1003.2
1406	2019-07-26 13:28:29	162109	FF0F2A4A	11808	21068	30.3	1003.1
1407	2019-07-26 13:28:29	162224	FF0F2A4A	11809	21067	30.3	1003
1408	2019-07-26 13:28:29	162338	FF0F2A4A	11809	21066	30.3	1003.1
1409	2019-07-26 13:28:29	162453	FF0F2A4A	11808	21069	30.3	1003.1
1410	2019-07-26 13:28:29	162568	FF0F2A4A	11809	21066	30.3	1003.1
1411	2019-07-26 13:28:29	162683	FF0F2A4A	11808	21067	30.3	1003.2
1412	2019-07-26 13:28:29	162798	FF0F2A4A	11808	21068	30.3	1003.2
1413	2019-07-26 13:28:29	162913	FF0F2A4A	11808	21068	30.3	1003.1
1414	2019-07-26 13:28:29	163027	FF0F2A4A	11808	21067	30.3	1003.1
1415	2019-07-26 13:28:29	163142	FF0F2A4A	11807	21066	30.3	1003.2
1416	2019-07-26 13:28:29	163257	FF0F2A4A	11807	21068	30.3	1003.2
1417	2019-07-26 13:28:29	163372	FF0F2A4A	11809	21067	30.3	1003.1
1418	2019-07-26 13:28:29	163487	FF0F2A4A	11807	21068	30.3	1003.1
1419	2019-07-26 13:28:29	163601	FF0F2A4A	11808	21066	30.3	1003.1
1420	2019-07-26 13:28:29	163716	FF0F2A4A	11809	21064	30.3	1003.1
1421	2019-07-26 13:28:29	163831	FF0F2A4A	11808	21069	30.3	1003.1
1422	2019-07-26 13:28:29	163946	FF0F2A4A	11808	21070	30.3	1003.1
1423	2019-07-26 13:28:29	164061	FF0F2A4A	11808	21066	30.3	1003.1
1424	2019-07-26 13:28:29	164176	FF0F2A4A	11809	21067	30.3	1003.1
1425	2019-07-26 13:28:29	164291	FF0F2A4A	11808	21068	30.3	1003.2
1426	2019-07-26 13:28:29	164406	FF0F2A4A	11808	21068	30.3	1003.2
1427	2019-07-26 13:28:29	164521	FF0F2A4A	11808	21068	30.3	1003.1
1428	2019-07-26 13:28:29	164636	FF0F2A4A	11808	21070	30.3	1003.1
1429	2019-07-26 13:28:29	164751	FF0F2A4A	11809	21069	30.3	1003.2
1430	2019-07-26 13:28:29	164865	FF0F2A4A	11808	21067	30.3	1003.2
1431	2019-07-26 13:28:29	164980	FF0F2A4A	11809	21067	30.3	1003.2
1432	2019-07-26 13:28:29	165095	FF0F2A4A	11809	21067	30.3	1003.2
1433	2019-07-26 13:28:29	165210	FF0F2A4A	11808	21071	30.3	1003.1
1434	2019-07-26 13:28:29	165325	FF0F2A4A	11810	21071	30.3	1003.1
1435	2019-07-26 13:28:29	165440	FF0F2A4A	11809	21070	30.3	1003.1
1436	2019-07-26 13:28:29	165555	FF0F2A4A	11809	21068	30.3	1003.1
1437	2019-07-26 13:28:29	165670	FF0F2A4A	11809	21069	30.3	1003.1
1438	2019-07-26 13:28:29	165785	FF0F2A4A	11808	21067	30.3	1003.1
1439	2019-07-26 13:28:29	165900	FF0F2A4A	11809	21067	30.3	1003.2
1440	2019-07-26 13:28:29	166015	FF0F2A4A	11808	21069	30.3	1003.2
1441	2019-07-26 13:28:29	166129	FF0F2A4A	11808	21068	30.3	1003.1
1442	2019-07-26 13:28:29	166244	FF0F2A4A	11808	21071	30.3	1003.1
1443	2019-07-26 13:28:29	166359	FF0F2A4A	11807	21068	30.3	1003.2
1444	2019-07-26 13:28:29	166474	FF0F2A4A	11807	21067	30.3	1003.2
1445	2019-07-26 13:28:29	166589	FF0F2A4A	11808	21068	30.3	1003.2
1446	2019-07-26 13:28:29	166704	FF0F2A4A	11808	21070	30.3	1003.2
1447	2019-07-26 13:28:29	166819	FF0F2A4A	11807	21068	30.3	1003.1
1448	2019-07-26 13:28:29	166934	FF0F2A4A	11807	21070	30.3	1003.1
1449	2019-07-26 13:28:29	167048	FF0F2A4A	11808	21069	30.3	1003.2
1450	2019-07-26 13:28:29	167163	FF0F2A4A	11808	21070	30.3	1003.2
1451	2019-07-26 13:28:29	167278	FF0F2A4A	11808	21069	30.3	1003.1
1452	2019-07-26 13:28:29	167393	FF0F2A4A	11808	21069	30.3	1003.1
1453	2019-07-26 13:28:29	167507	FF0F2A4A	11809	21065	30.3	1003.2
1454	2019-07-26 13:28:29	167622	FF0F2A4A	11807	21066	30.3	1003.2
1455	2019-07-26 13:28:29	167737	FF0F2A4A	11808	21069	30.3	1003.1
1456	2019-07-26 13:28:29	167852	FF0F2A4A	11807	21067	30.3	1003.1
1457	2019-07-26 13:28:29	167967	FF0F2A4A	11808	21070	30.3	1003.2
1458	2019-07-26 13:28:29	168082	FF0F2A4A	11808	21070	30.3	1003.2
1459	2019-07-26 13:28:29	168197	FF0F2A4A	11807	21071	30.3	1003.1
1460	2019-07-26 13:28:29	168311	FF0F2A4A	11808	21070	30.3	1003.1
1461	2019-07-26 13:28:29	168426	FF0F2A4A	11807	21071	30.3	1003.1
1462	2019-07-26 13:28:29	168541	FF0F2A4A	11807	21067	30.3	1003.1
1463	2019-07-26 13:28:29	168656	FF0F2A4A	11807	21068	30.3	1003.2
1464	2019-07-26 13:28:29	168771	FF0F2A4A	11808	21071	30.3	1003.2
1465	2019-07-26 13:28:29	168886	FF0F2A4A	11807	21068	30.3	1003.1
1466	2019-07-26 13:28:29	169001	FF0F2A4A	11807	21066	30.3	1003.1
1467	2019-07-26 13:28:29	169116	FF0F2A4A	11807	21068	30.3	1003
1468	2019-07-26 13:28:29	169231	FF0F2A4A	11808	21070	30.3	1003
1469	2019-07-26 13:28:29	169346	FF0F2A4A	11809	21067	30.3	1003
1470	2019-07-26 13:28:29	169462	FF0F2A4A	11808	21069	30.3	1003
1471	2019-07-26 13:28:29	169577	FF0F2A4A	11808	21069	30.3	1003.1
1472	2019-07-26 13:28:29	169692	FF0F2A4A	11808	21069	30.3	1003.1
1473	2019-07-26 13:28:29	169807	FF0F2A4A	11808	21068	30.3	1003.2
1474	2019-07-26 13:28:29	169921	FF0F2A4A	11808	21066	30.3	1003.2
1475	2019-07-26 13:28:29	170036	FF0F2A4A	11808	21066	30.3	1003.2
1476	2019-07-26 13:28:29	170151	FF0F2A4A	11808	21069	30.3	1003.2
1477	2019-07-26 13:28:29	170266	FF0F2A4A	11809	21067	30.3	1003.1
1478	2019-07-26 13:28:29	170381	FF0F2A4A	11808	21068	30.3	1003.1
1479	2019-07-26 13:28:29	170495	FF0F2A4A	11808	21070	30.3	1003
1480	2019-07-26 13:28:29	170609	FF0F2A4A	11809	21066	30.3	1003
1481	2019-07-26 13:28:29	170723	FF0F2A4A	11808	21069	30.3	1003.1
1482	2019-07-26 13:28:29	170837	FF0F2A4A	11809	21065	30.3	1003.1
1483	2019-07-26 13:28:29	170952	FF0F2A4A	11808	21067	30.3	1003.1
1484	2019-07-26 13:28:29	171067	FF0F2A4A	11808	21068	30.3	1003.1
1485	2019-07-26 13:28:29	171182	FF0F2A4A	11808	21067	30.3	1003.1
1486	2019-07-26 13:28:29	171297	FF0F2A4A	11809	21066	30.3	1003.1
1487	2019-07-26 13:28:29	171411	FF0F2A4A	11809	21065	30.3	1003.1
1488	2019-07-26 13:28:29	171525	FF0F2A4A	11809	21066	30.3	1003.1
1489	2019-07-26 13:28:29	171639	FF0F2A4A	11809	21067	30.3	1003.2
1490	2019-07-26 13:28:29	171754	FF0F2A4A	11807	21066	30.3	1003.2
1491	2019-07-26 13:28:29	171869	FF0F2A4A	11808	21065	30.3	1003.1
1492	2019-07-26 13:28:29	171984	FF0F2A4A	11807	21067	30.3	1003.1
1493	2019-07-26 13:28:29	172098	FF0F2A4A	11807	21067	30.3	1003.1
1494	2019-07-26 13:28:29	172213	FF0F2A4A	11808	21066	30.3	1003.1
1495	2019-07-26 13:28:29	172328	FF0F2A4A	11808	21069	30.3	1003.2
1496	2019-07-26 13:28:29	172442	FF0F2A4A	11809	21068	30.3	1003.2
1497	2019-07-26 13:28:29	172557	FF0F2A4A	11808	21066	30.3	1003.1
1498	2019-07-26 13:28:29	172672	FF0F2A4A	11808	21065	30.3	1003.1
1499	2019-07-26 13:28:29	172787	FF0F2A4A	11808	21070	30.3	1003.1
1500	2019-07-26 13:28:29	172902	FF0F2A4A	11807	21069	30.3	1003.1
1501	2019-07-26 13:28:29	173017	FF0F2A4A	11808	21065	30.3	1003
1502	2019-07-26 13:28:29	173131	FF0F2A4A	11808	21069	30.3	1003
1503	2019-07-26 13:28:29	173247	FF0F2A4A	11809	21065	30.3	1003.1
1504	2019-07-26 13:28:29	173361	FF0F2A4A	11808	21069	30.3	1003.1
1505	2019-07-26 13:28:29	173475	FF0F2A4A	11808	21069	30.3	1003
1506	2019-07-26 13:28:29	173591	FF0F2A4A	11808	21067	30.3	1003
1507	2019-07-26 13:28:29	173706	FF0F2A4A	11809	21064	30.3	1003.1
1508	2019-07-26 13:28:29	173821	FF0F2A4A	11808	21068	30.3	1003.1
1509	2019-07-26 13:28:29	173936	FF0F2A4A	11808	21067	30.3	1003.1
1510	2019-07-26 13:28:29	174051	FF0F2A4A	11808	21066	30.3	1003.1
1511	2019-07-26 13:28:29	174166	FF0F2A4A	11807	21064	30.3	1003.1
1512	2019-07-26 13:28:29	174281	FF0F2A4A	11807	21067	30.3	1003.1
1513	2019-07-26 13:28:29	174396	FF0F2A4A	11808	21068	30.3	1003.1
1514	2019-07-26 13:28:29	174511	FF0F2A4A	11807	21067	30.3	1003.1
1515	2019-07-26 13:28:29	174625	FF0F2A4A	11808	21070	30.3	1003.1
1516	2019-07-26 13:28:29	174740	FF0F2A4A	11808	21069	30.3	1003.1
1517	2019-07-26 13:28:29	174855	FF0F2A4A	11808	21069	30.3	1003.1
1518	2019-07-26 13:28:29	174970	FF0F2A4A	11808	21069	30.3	1003.1
1519	2019-07-26 13:28:29	175085	FF0F2A4A	11808	21068	30.3	1003.1
1520	2019-07-26 13:28:29	175200	FF0F2A4A	11807	21070	30.3	1003.1
1521	2019-07-26 13:28:29	175315	FF0F2A4A	11808	21068	30.3	1003.1
1522	2019-07-26 13:28:29	175430	FF0F2A4A	11808	21068	30.3	1003.1
1523	2019-07-26 13:28:29	175545	FF0F2A4A	11807	21066	30.3	1003.2
1524	2019-07-26 13:28:29	175660	FF0F2A4A	11808	21069	30.3	1003.2
1525	2019-07-26 13:28:29	175775	FF0F2A4A	11808	21071	30.3	1003.1
1526	2019-07-26 13:28:29	175889	FF0F2A4A	11807	21068	30.3	1003.1
1527	2019-07-26 13:28:29	176004	FF0F2A4A	11808	21069	30.3	1003
1528	2019-07-26 13:28:29	176119	FF0F2A4A	11808	21068	30.3	1003
1529	2019-07-26 13:28:29	176234	FF0F2A4A	11808	21066	30.3	1003.1
1530	2019-07-26 13:28:29	176348	FF0F2A4A	11808	21068	30.3	1003.1
1531	2019-07-26 13:28:29	176463	FF0F2A4A	11807	21069	30.3	1003.1
1532	2019-07-26 13:28:29	176578	FF0F2A4A	11808	21069	30.3	1003.1
1533	2019-07-26 13:28:29	176693	FF0F2A4A	11808	21069	30.3	1003.1
1534	2019-07-26 13:28:29	176808	FF0F2A4A	11809	21066	30.3	1003.1
1535	2019-07-26 13:28:29	176923	FF0F2A4A	11808	21068	30.3	1003.1
1536	2019-07-26 13:28:29	177038	FF0F2A4A	11808	21069	30.3	1003.1
1537	2019-07-26 13:28:29	177152	FF0F2A4A	11807	21066	30.3	1003.1
1538	2019-07-26 13:28:29	177267	FF0F2A4A	11807	21070	30.3	1003.1
1539	2019-07-26 13:28:29	177382	FF0F2A4A	11809	21067	30.3	1003.1
1540	2019-07-26 13:28:29	177497	FF0F2A4A	11808	21069	30.3	1003.1
1541	2019-07-26 13:28:29	177612	FF0F2A4A	11808	21070	30.3	1003.1
1542	2019-07-26 13:28:29	177727	FF0F2A4A	11807	21069	30.3	1003.1
1543	2019-07-26 13:28:29	177842	FF0F2A4A	11808	21069	30.3	1003.2
1544	2019-07-26 13:28:29	177957	FF0F2A4A	11807	21068	30.3	1003.2
1545	2019-07-26 13:28:29	178072	FF0F2A4A	11807	21071	30.3	1003.1
1546	2019-07-26 13:28:29	178187	FF0F2A4A	11808	21068	30.3	1003.1
1547	2019-07-26 13:28:29	178302	FF0F2A4A	11807	21069	30.3	1003.2
1548	2019-07-26 13:28:29	178416	FF0F2A4A	11808	21067	30.3	1003.2
1549	2019-07-26 13:28:29	178531	FF0F2A4A	11808	21069	30.3	1003
1550	2019-07-26 13:28:29	178646	FF0F2A4A	11808	21068	30.3	1003
1551	2019-07-26 13:28:29	178761	FF0F2A4A	11807	21068	30.3	1003
1552	2019-07-26 13:28:29	178876	FF0F2A4A	11808	21068	30.3	1003
1553	2019-07-26 13:28:29	178991	FF0F2A4A	11808	21068	30.3	1003.1
1554	2019-07-26 13:28:29	179106	FF0F2A4A	11808	21065	30.3	1003.1
1555	2019-07-26 13:28:29	179221	FF0F2A4A	11807	21068	30.3	1003.1
1556	2019-07-26 13:28:29	179336	FF0F2A4A	11808	21065	30.3	1003.1
1557	2019-07-26 13:28:29	179451	FF0F2A4A	11809	21069	30.3	1003.1
1558	2019-07-26 13:28:29	179566	FF0F2A4A	11808	21068	30.3	1003.1
1559	2019-07-26 13:28:29	179680	FF0F2A4A	11808	21069	30.3	1003
1560	2019-07-26 13:28:29	179796	FF0F2A4A	11808	21069	30.3	1003
1561	2019-07-26 13:28:29	179912	FF0F2A4A	11808	21068	30.3	1003.1
1562	2019-07-26 13:28:29	180026	FF0F2A4A	11808	21068	30.3	1003.1
1563	2019-07-26 13:28:29	180141	FF0F2A4A	11808	21067	30.3	1003.1
1564	2019-07-26 13:28:29	180256	FF0F2A4A	11808	21068	30.3	1003.1
1565	2019-07-26 13:28:29	180371	FF0F2A4A	11808	21068	30.3	1003.1
1566	2019-07-26 13:28:29	180486	FF0F2A4A	11808	21069	30.3	1003.1
1567	2019-07-26 13:28:29	180601	FF0F2A4A	11808	21069	30.3	1003.1
1568	2019-07-26 13:28:29	180716	FF0F2A4A	11808	21069	30.3	1003.1
1569	2019-07-26 13:28:29	180831	FF0F2A4A	11808	21068	30.3	1003.2
1570	2019-07-26 13:28:29	180945	FF0F2A4A	11807	21067	30.3	1003.2
1571	2019-07-26 13:28:29	181060	FF0F2A4A	11808	21068	30.3	1003.1
1572	2019-07-26 13:28:29	181175	FF0F2A4A	11808	21068	30.3	1003.1
1573	2019-07-26 13:28:29	181289	FF0F2A4A	11808	21069	30.3	1003.1
1574	2019-07-26 13:28:29	181404	FF0F2A4A	11808	21068	30.3	1003.1
1575	2019-07-26 13:28:29	181518	FF0F2A4A	11808	21069	30.3	1003.2
1576	2019-07-26 13:28:29	181633	FF0F2A4A	11809	21065	30.3	1003.2
1577	2019-07-26 13:28:29	181748	FF0F2A4A	11808	21069	30.3	1003.2
1578	2019-07-26 13:28:29	181863	FF0F2A4A	11808	21069	30.3	1003.2
1579	2019-07-26 13:28:29	181978	FF0F2A4A	11808	21069	30.3	1003.1
1580	2019-07-26 13:28:29	182093	FF0F2A4A	11808	21069	30.3	1003.1
1581	2019-07-26 13:28:29	182208	FF0F2A4A	11808	21068	30.3	1003.1
1582	2019-07-26 13:28:29	182323	FF0F2A4A	11808	21065	30.3	1003.1
1583	2019-07-26 13:28:29	182437	FF0F2A4A	11808	21068	30.3	1003.1
1584	2019-07-26 13:28:29	182552	FF0F2A4A	11807	21066	30.3	1003.1
1585	2019-07-26 13:28:29	182667	FF0F2A4A	11808	21067	30.3	1003.1
1586	2019-07-26 13:28:29	182781	FF0F2A4A	11807	21069	30.3	1003.1
1587	2019-07-26 13:28:29	182896	FF0F2A4A	11808	21068	30.3	1003.1
1588	2019-07-26 13:28:29	183011	FF0F2A4A	11808	21068	30.3	1003.1
1589	2019-07-26 13:28:29	183126	FF0F2A4A	11809	21065	30.3	1003.1
1590	2019-07-26 13:28:29	183241	FF0F2A4A	11808	21069	30.3	1003.1
1591	2019-07-26 13:28:29	183356	FF0F2A4A	11808	21067	30.3	1003.2
1592	2019-07-26 13:28:29	183471	FF0F2A4A	11808	21068	30.3	1003.2
1593	2019-07-26 13:28:29	183586	FF0F2A4A	11823	21068	30.3	1003.1
1594	2019-07-26 13:28:29	183701	FF0F2A4A	11808	21068	30.3	1003.1
1595	2019-07-26 13:28:29	183815	FF0F2A4A	11807	21066	30.3	1003
1596	2019-07-26 13:28:29	183930	FF0F2A4A	11807	21066	30.3	1003.1
1597	2019-07-26 13:28:29	184045	FF0F2A4A	11808	21068	30.3	1003.1
1598	2019-07-26 13:28:29	184160	FF0F2A4A	11808	21069	30.3	1003.1
1599	2019-07-26 13:28:29	184274	FF0F2A4A	11808	21068	30.3	1003.1
1600	2019-07-26 13:28:29	184388	FF0F2A4A	11808	21067	30.3	1003.1
1601	2019-07-26 13:28:29	184503	FF0F2A4A	11808	21069	30.3	1003.1
1602	2019-07-26 13:28:29	184617	FF0F2A4A	11808	21068	30.3	1003.1
1603	2019-07-26 13:28:29	184731	FF0F2A4A	11808	21068	30.3	1003.1
1604	2019-07-26 13:28:29	184846	FF0F2A4A	11808	21068	30.4	1003.1
1605	2019-07-26 13:28:29	184961	FF0F2A4A	11808	21068	30.4	1003.2
1606	2019-07-26 13:28:29	185075	FF0F2A4A	11808	21068	30.3	1003.2
1607	2019-07-26 13:28:29	185190	FF0F2A4A	11808	21068	30.3	1003.1
1608	2019-07-26 13:28:29	185305	FF0F2A4A	11807	21066	30.3	1003.1
1609	2019-07-26 13:28:29	185420	FF0F2A4A	11808	21065	30.3	1003.1
1610	2019-07-26 13:28:29	185535	FF0F2A4A	11808	21070	30.3	1003.1
1611	2019-07-26 13:28:29	185650	FF0F2A4A	11808	21070	30.3	1003.1
1612	2019-07-26 13:28:29	185765	FF0F2A4A	11808	21069	30.3	1003.1
1613	2019-07-26 13:28:29	185880	FF0F2A4A	11808	21069	30.3	1003.1
1614	2019-07-26 13:28:29	185995	FF0F2A4A	11808	21069	30.3	1003
1615	2019-07-26 13:28:29	186110	FF0F2A4A	11809	21067	30.3	1003.1
1616	2019-07-26 13:28:29	186225	FF0F2A4A	11808	21069	30.3	1003.1
1617	2019-07-26 13:28:29	186339	FF0F2A4A	11808	21070	30.3	1003.1
1618	2019-07-26 13:28:29	186454	FF0F2A4A	11809	21067	30.4	1003.1
1619	2019-07-26 13:28:29	186568	FF0F2A4A	11808	21068	30.4	1003.1
1620	2019-07-26 13:28:29	186683	FF0F2A4A	11809	21066	30.3	1003.1
1621	2019-07-26 13:28:29	186798	FF0F2A4A	11810	21069	30.3	1003.1
1622	2019-07-26 13:28:29	186913	FF0F2A4A	11809	21066	30.3	1003.1
1623	2019-07-26 13:28:29	187028	FF0F2A4A	11809	21066	30.3	1003.1
1624	2019-07-26 13:28:29	187142	FF0F2A4A	11809	21066	30.3	1003.1
1625	2019-07-26 13:28:29	187256	FF0F2A4A	11810	21068	30.3	1003.1
1626	2019-07-26 13:28:29	187370	FF0F2A4A	11808	21066	30.3	1003.1
1627	2019-07-26 13:28:29	187485	FF0F2A4A	11808	21067	30.3	1003.1
1628	2019-07-26 13:28:29	187599	FF0F2A4A	11808	21068	30.4	1003.1
1629	2019-07-26 13:28:29	187714	FF0F2A4A	11808	21066	30.4	1003.1
1630	2019-07-26 13:28:29	187829	FF0F2A4A	11809	21067	30.3	1003.1
1631	2019-07-26 13:28:29	187943	FF0F2A4A	11809	21067	30.3	1003.1
1632	2019-07-26 13:28:29	188058	FF0F2A4A	11808	21069	30.4	1003.1
1633	2019-07-26 13:28:29	188173	FF0F2A4A	11809	21067	30.4	1003.1
1634	2019-07-26 13:28:29	188287	FF0F2A4A	11808	21068	30.3	1003.1
1635	2019-07-26 13:28:29	188401	FF0F2A4A	11808	21067	30.3	1003.1
1636	2019-07-26 13:28:29	188516	FF0F2A4A	11808	21067	30.4	1003.1
1637	2019-07-26 13:28:29	188631	FF0F2A4A	11809	21065	30.4	1003.1
1638	2019-07-26 13:28:29	188746	FF0F2A4A	11808	21068	30.4	1003.1
1639	2019-07-26 13:28:29	188860	FF0F2A4A	11808	21066	30.4	1003.2
1640	2019-07-26 13:28:29	188975	FF0F2A4A	11808	21068	30.4	1003.1
1641	2019-07-26 13:28:29	189090	FF0F2A4A	11807	21066	30.4	1003.1
1642	2019-07-26 13:28:29	189205	FF0F2A4A	11807	21069	30.4	1003.1
1643	2019-07-26 13:28:29	189320	FF0F2A4A	11807	21066	30.4	1003.1
1644	2019-07-26 13:28:29	189435	FF0F2A4A	11807	21068	30.4	1003.1
1645	2019-07-26 13:28:29	189550	FF0F2A4A	11807	21066	30.4	1003.2
1646	2019-07-26 13:28:29	189665	FF0F2A4A	11808	21069	30.4	1003.2
1647	2019-07-26 13:28:29	189780	FF0F2A4A	11807	21069	30.4	1003.1
1648	2019-07-26 13:28:29	189895	FF0F2A4A	11808	21068	30.3	1003.1
1649	2019-07-26 13:28:29	190010	FF0F2A4A	11807	21066	30.3	1003.1
1650	2019-07-26 13:28:29	190124	FF0F2A4A	11807	21066	30.4	1003.1
1651	2019-07-26 13:28:29	190239	FF0F2A4A	11809	21067	30.4	1003.1
1652	2019-07-26 13:28:29	190353	FF0F2A4A	11809	21066	30.4	1003.1
1653	2019-07-26 13:28:29	190468	FF0F2A4A	11809	21065	30.4	1003.1
1654	2019-07-26 13:28:29	190583	FF0F2A4A	11807	21067	30.4	1003.1
1655	2019-07-26 13:28:29	190698	FF0F2A4A	11808	21068	30.4	1003.1
1656	2019-07-26 13:28:29	190813	FF0F2A4A	11807	21068	30.4	1003.1
1657	2019-07-26 13:28:29	190928	FF0F2A4A	11808	21068	30.4	1003.1
1658	2019-07-26 13:28:29	191043	FF0F2A4A	11809	21066	30.4	1003.2
1659	2019-07-26 13:28:29	191158	FF0F2A4A	11809	21069	30.4	1003.1
1660	2019-07-26 13:28:29	191273	FF0F2A4A	11808	21068	30.4	1003.1
1661	2019-07-26 13:28:29	191388	FF0F2A4A	11808	21066	30.4	1003.1
1662	2019-07-26 13:28:29	191503	FF0F2A4A	11808	21066	30.4	1003.1
1663	2019-07-26 13:28:29	191617	FF0F2A4A	11808	21066	30.4	1003.1
1664	2019-07-26 13:28:29	191732	FF0F2A4A	11808	21068	30.4	1003.1
1665	2019-07-26 13:28:29	191847	FF0F2A4A	11809	21065	30.4	1003.1
1666	2019-07-26 13:28:29	191962	FF0F2A4A	11808	21064	30.4	1003.1
1667	2019-07-26 13:28:29	192077	FF0F2A4A	11808	21068	30.4	1003.1
1668	2019-07-26 13:28:29	192192	FF0F2A4A	11809	21066	30.4	1003.1
1669	2019-07-26 13:28:29	192307	FF0F2A4A	11807	21066	30.4	1003.1
1670	2019-07-26 13:28:29	192422	FF0F2A4A	11808	21068	30.4	1003.1
1671	2019-07-26 13:28:29	192537	FF0F2A4A	11807	21064	30.4	1003.1
1672	2019-07-26 13:28:29	192651	FF0F2A4A	11806	21065	30.4	1003.1
1673	2019-07-26 13:28:29	192766	FF0F2A4A	11809	21065	30.4	1003.1
1674	2019-07-26 13:28:29	192881	FF0F2A4A	11808	21069	30.4	1003.2
1675	2019-07-26 13:28:29	192995	FF0F2A4A	11808	21068	30.4	1003.1
1676	2019-07-26 13:28:29	193110	FF0F2A4A	11807	21065	30.4	1003.1
1677	2019-07-26 13:28:29	193225	FF0F2A4A	11807	21065	30.4	1003.1
1678	2019-07-26 13:28:29	193340	FF0F2A4A	11807	21068	30.4	1003.1
1679	2019-07-26 13:28:29	193455	FF0F2A4A	11808	21068	30.4	1003.2
1680	2019-07-26 13:28:29	193570	FF0F2A4A	11808	21069	30.4	1003.2
1681	2019-07-26 13:28:29	193685	FF0F2A4A	11807	21069	30.4	1003.2
1682	2019-07-26 13:28:29	193800	FF0F2A4A	11807	21066	30.4	1003.2
1683	2019-07-26 13:28:29	193914	FF0F2A4A	11808	21066	30.4	1003.1
1684	2019-07-26 13:28:29	194029	FF0F2A4A	11807	21067	30.4	1003.1
1685	2019-07-26 13:28:29	194143	FF0F2A4A	11807	21068	30.4	1003.1
1686	2019-07-26 13:28:29	194258	FF0F2A4A	11808	21068	30.4	1003.2
1687	2019-07-26 13:28:29	194373	FF0F2A4A	11808	21067	30.4	1003.1
1688	2019-07-26 13:28:29	194488	FF0F2A4A	11808	21068	30.4	1003.1
1689	2019-07-26 13:28:29	194603	FF0F2A4A	11807	21066	30.4	1003.3
1690	2019-07-26 13:28:29	194718	FF0F2A4A	11807	21068	30.4	1003.2
1691	2019-07-26 13:28:29	194833	FF0F2A4A	11807	21066	30.4	1003.1
1692	2019-07-26 13:28:29	194948	FF0F2A4A	11807	21068	30.4	1003.2
1693	2019-07-26 13:28:29	195063	FF0F2A4A	11807	21069	30.4	1003.1
1694	2019-07-26 13:28:29	195177	FF0F2A4A	11807	21066	30.4	1003.1
1695	2019-07-26 13:28:29	195292	FF0F2A4A	11808	21068	30.4	1003.2
1696	2019-07-26 13:28:29	195407	FF0F2A4A	11807	21066	30.4	1003.2
1697	2019-07-26 13:28:29	195522	FF0F2A4A	11808	21068	30.4	1003.1
1698	2019-07-26 13:28:29	195637	FF0F2A4A	11808	21067	30.4	1003.1
1699	2019-07-26 13:28:29	195751	FF0F2A4A	11808	21065	30.4	1003.2
1700	2019-07-26 13:28:29	195865	FF0F2A4A	11808	21068	30.4	1003.2
1701	2019-07-26 13:28:29	195979	FF0F2A4A	11808	21068	30.4	1003.3
1702	2019-07-26 13:28:29	196094	FF0F2A4A	11807	21066	30.4	1003.2
1703	2019-07-26 13:28:29	196209	FF0F2A4A	11808	21068	30.4	1003.1
1704	2019-07-26 13:28:29	196324	FF0F2A4A	11808	21068	30.4	1003.1
1705	2019-07-26 13:28:29	196438	FF0F2A4A	11807	21065	30.4	1003.2
1706	2019-07-26 13:28:29	196553	FF0F2A4A	11807	21067	30.4	1003.2
1707	2019-07-26 13:28:29	196668	FF0F2A4A	11808	21069	30.4	1003.2
1708	2019-07-26 13:28:29	196783	FF0F2A4A	11807	21065	30.4	1003.2
1709	2019-07-26 13:28:29	196898	FF0F2A4A	11807	21064	30.4	1003.2
1710	2019-07-26 13:28:29	197012	FF0F2A4A	11808	21067	30.4	1003.2
1711	2019-07-26 13:28:29	197126	FF0F2A4A	11808	21067	30.4	1003.2
1712	2019-07-26 13:28:29	197241	FF0F2A4A	11808	21067	30.4	1003.2
1713	2019-07-26 13:28:29	197356	FF0F2A4A	11808	21067	30.4	1003.1
1714	2019-07-26 13:28:29	197471	FF0F2A4A	11807	21066	30.4	1003.1
1715	2019-07-26 13:28:29	197586	FF0F2A4A	11808	21068	30.4	1003.2
1716	2019-07-26 13:28:29	197700	FF0F2A4A	11808	21063	30.4	1003.2
1717	2019-07-26 13:28:29	197814	FF0F2A4A	11808	21067	30.4	1003.1
1718	2019-07-26 13:28:29	197929	FF0F2A4A	11807	21065	30.4	1003.1
1719	2019-07-26 13:28:29	198044	FF0F2A4A	11808	21064	30.4	1003.2
1720	2019-07-26 13:28:29	198159	FF0F2A4A	11808	21068	30.4	1003.2
1721	2019-07-26 13:28:29	198274	FF0F2A4A	11808	21069	30.4	1003.1
1722	2019-07-26 13:28:29	198389	FF0F2A4A	11808	21068	30.4	1003.1
1723	2019-07-26 13:28:29	198504	FF0F2A4A	11810	21068	30.4	1003.1
1724	2019-07-26 13:28:29	198618	FF0F2A4A	11808	21063	30.4	1003.1
1725	2019-07-26 13:28:29	198732	FF0F2A4A	11809	21063	30.4	1003.2
1726	2019-07-26 13:28:29	198847	FF0F2A4A	11808	21067	30.4	1003.2
1727	2019-07-26 13:28:29	198962	FF0F2A4A	11809	21064	30.4	1003.2
1728	2019-07-26 13:28:29	199076	FF0F2A4A	11807	21064	30.4	1003.2
1729	2019-07-26 13:28:29	199191	FF0F2A4A	11807	21067	30.4	1003.2
1730	2019-07-26 13:28:29	199306	FF0F2A4A	11809	21065	30.4	1003.2
1731	2019-07-26 13:28:29	199421	FF0F2A4A	11808	21067	30.4	1003.2
1732	2019-07-26 13:28:29	199536	FF0F2A4A	11807	21065	30.4	1003.2
1733	2019-07-26 13:28:29	199651	FF0F2A4A	11808	21067	30.4	1003.2
1734	2019-07-26 13:28:29	199766	FF0F2A4A	11808	21067	30.4	1003.2
1735	2019-07-26 13:28:29	199881	FF0F2A4A	11809	21064	30.4	1003.1
1736	2019-07-26 13:28:29	199995	FF0F2A4A	11809	21063	30.4	1003.1
1737	2019-07-26 13:28:29	200110	FF0F2A4A	11808	21066	30.4	1003.1
1738	2019-07-26 13:28:29	200225	FF0F2A4A	11808	21067	30.4	1003.1
1739	2019-07-26 13:28:29	200340	FF0F2A4A	11806	21065	30.4	1003.2
1740	2019-07-26 13:28:29	200455	FF0F2A4A	11807	21069	30.4	1003.2
1741	2019-07-26 13:28:29	200570	FF0F2A4A	11807	21068	30.4	1003.2
1742	2019-07-26 13:28:29	200685	FF0F2A4A	11807	21064	30.4	1003.2
1743	2019-07-26 13:28:29	200800	FF0F2A4A	11808	21065	30.4	1003.2
1744	2019-07-26 13:28:29	200915	FF0F2A4A	11808	21068	30.4	1003.2
1745	2019-07-26 13:28:29	201030	FF0F2A4A	11807	21066	30.4	1003.1
1746	2019-07-26 13:28:29	201145	FF0F2A4A	11807	21066	30.4	1003.1
1747	2019-07-26 13:28:29	201260	FF0F2A4A	11807	21067	30.4	1003.1
1748	2019-07-26 13:28:29	201375	FF0F2A4A	11807	21066	30.4	1003.1
1749	2019-07-26 13:28:29	201489	FF0F2A4A	11807	21066	30.4	1003.2
1750	2019-07-26 13:28:29	201604	FF0F2A4A	11808	21069	30.4	1003.2
1751	2019-07-26 13:28:29	201719	FF0F2A4A	11807	21066	30.4	1003.2
1752	2019-07-26 13:28:29	201834	FF0F2A4A	11808	21068	30.4	1003.2
1753	2019-07-26 13:28:29	201949	FF0F2A4A	11808	21068	30.4	1003.2
1754	2019-07-26 13:28:29	202064	FF0F2A4A	11807	21068	30.4	1003.2
1755	2019-07-26 13:28:29	202179	FF0F2A4A	11807	21066	30.4	1003.2
1756	2019-07-26 13:28:29	202294	FF0F2A4A	11807	21066	30.4	1003.2
1757	2019-07-26 13:28:29	202409	FF0F2A4A	11808	21069	30.4	1003.1
1758	2019-07-26 13:28:29	202524	FF0F2A4A	11807	21067	30.4	1003.1
1759	2019-07-26 13:28:29	202639	FF0F2A4A	11808	21067	30.4	1003.1
1760	2019-07-26 13:28:29	202753	FF0F2A4A	11807	21067	30.4	1003.1
1761	2019-07-26 13:28:29	202868	FF0F2A4A	11808	21068	30.4	1003.1
1762	2019-07-26 13:28:29	202983	FF0F2A4A	11807	21068	30.4	1003.1
1763	2019-07-26 13:28:29	203098	FF0F2A4A	11808	21066	30.4	1003.1
1764	2019-07-26 13:28:29	203213	FF0F2A4A	11808	21067	30.4	1003.1
1765	2019-07-26 13:28:29	203327	FF0F2A4A	11808	21068	30.4	1003.1
1766	2019-07-26 13:28:29	203441	FF0F2A4A	11808	21068	30.4	1003.1
1767	2019-07-26 13:28:29	203555	FF0F2A4A	11809	21064	30.4	1003.1
1768	2019-07-26 13:28:29	203669	FF0F2A4A	11808	21064	30.4	1003.1
1769	2019-07-26 13:28:29	203784	FF0F2A4A	11808	21068	30.4	1003.1
1770	2019-07-26 13:28:29	203898	FF0F2A4A	11808	21067	30.4	1003.1
1771	2019-07-26 13:28:29	204012	FF0F2A4A	11808	21067	30.4	1003.2
1772	2019-07-26 13:28:29	204127	FF0F2A4A	11808	21067	30.4	1003.2
1773	2019-07-26 13:28:29	204241	FF0F2A4A	11808	21066	30.4	1003.2
1774	2019-07-26 13:28:29	204356	FF0F2A4A	11807	21067	30.4	1003.2
1775	2019-07-26 13:28:29	204471	FF0F2A4A	11807	21063	30.4	1003.1
1776	2019-07-26 13:28:29	204586	FF0F2A4A	11806	21064	30.4	1003.1
1777	2019-07-26 13:28:29	204701	FF0F2A4A	11807	21063	30.4	1003.2
1778	2019-07-26 13:28:29	204816	FF0F2A4A	11807	21063	30.4	1003.2
1779	2019-07-26 13:28:29	204931	FF0F2A4A	11808	21067	30.4	1003.1
1780	2019-07-26 13:28:29	205046	FF0F2A4A	11807	21065	30.4	1003.1
1781	2019-07-26 13:28:29	205161	FF0F2A4A	11809	21063	30.4	1003.2
1782	2019-07-26 13:28:29	205275	FF0F2A4A	11807	21064	30.4	1003.2
1783	2019-07-26 13:28:29	205390	FF0F2A4A	11807	21065	30.4	1003.1
1784	2019-07-26 13:28:29	205505	FF0F2A4A	11807	21064	30.4	1003.1
1785	2019-07-26 13:28:29	205619	FF0F2A4A	11807	21065	30.4	1003.1
1786	2019-07-26 13:28:29	205734	FF0F2A4A	11810	21066	30.4	1003.1
1787	2019-07-26 13:28:29	205849	FF0F2A4A	11809	21064	30.4	1003.1
1788	2019-07-26 13:28:29	205963	FF0F2A4A	11808	21066	30.4	1003.1
1789	2019-07-26 13:28:29	206078	FF0F2A4A	11808	21067	30.4	1003.2
1790	2019-07-26 13:28:29	206193	FF0F2A4A	11808	21064	30.4	1003.2
1791	2019-07-26 13:28:29	206308	FF0F2A4A	11808	21067	30.4	1003.2
1792	2019-07-26 13:28:29	206423	FF0F2A4A	11808	21066	30.4	1003.2
1793	2019-07-26 13:28:29	206537	FF0F2A4A	11808	21065	30.4	1003.2
1794	2019-07-26 13:28:29	206652	FF0F2A4A	11808	21067	30.4	1003.2
1795	2019-07-26 13:28:29	206766	FF0F2A4A	11809	21063	30.4	1003.2
1796	2019-07-26 13:28:29	206881	FF0F2A4A	11808	21066	30.4	1003.2
1797	2019-07-26 13:28:29	206996	FF0F2A4A	11808	21065	30.4	1003.2
1798	2019-07-26 13:28:29	207111	FF0F2A4A	11807	21065	30.4	1003.2
1799	2019-07-26 13:28:29	207226	FF0F2A4A	11809	21063	30.4	1003.2
1800	2019-07-26 13:28:29	207341	FF0F2A4A	11807	21065	30.4	1003.2
1801	2019-07-26 13:28:29	207456	FF0F2A4A	11807	21065	30.4	1003.1
1802	2019-07-26 13:28:29	207571	FF0F2A4A	11808	21064	30.4	1003.1
1803	2019-07-26 13:28:29	207686	FF0F2A4A	11808	21066	30.4	1003.1
1804	2019-07-26 13:28:29	207800	FF0F2A4A	11809	21063	30.4	1003.1
1805	2019-07-26 13:28:29	207915	FF0F2A4A	11808	21065	30.4	1003.2
1806	2019-07-26 13:28:29	208030	FF0F2A4A	11808	21068	30.4	1003.2
1807	2019-07-26 13:28:29	208144	FF0F2A4A	11807	21067	30.4	1003.2
1808	2019-07-26 13:28:29	208259	FF0F2A4A	11807	21065	30.4	1003.2
1809	2019-07-26 13:28:29	208374	FF0F2A4A	11807	21068	30.4	1003.1
1810	2019-07-26 13:28:29	208489	FF0F2A4A	11808	21068	30.4	1003.1
1811	2019-07-26 13:28:29	208603	FF0F2A4A	11808	21066	30.4	1003.1
1812	2019-07-26 13:28:29	208717	FF0F2A4A	11808	21066	30.4	1003.1
1813	2019-07-26 13:28:29	208831	FF0F2A4A	11808	21067	30.4	1003.1
1814	2019-07-26 13:28:29	208946	FF0F2A4A	11808	21067	30.4	1003.1
1815	2019-07-26 13:28:29	209060	FF0F2A4A	11808	21065	30.4	1003.1
1816	2019-07-26 13:28:29	209174	FF0F2A4A	11807	21061	30.4	1003.1
1817	2019-07-26 13:28:29	209288	FF0F2A4A	11809	21061	30.4	1003.2
1818	2019-07-26 13:28:29	209403	FF0F2A4A	11809	21063	30.4	1003.2
1819	2019-07-26 13:28:29	209518	FF0F2A4A	11807	21062	30.4	1003.2
1820	2019-07-26 13:28:29	209633	FF0F2A4A	11807	21065	30.4	1003.2
1821	2019-07-26 13:28:29	209748	FF0F2A4A	11807	21063	30.4	1003.1
1822	2019-07-26 13:28:29	209863	FF0F2A4A	11808	21066	30.4	1003.1
1823	2019-07-26 13:28:29	209977	FF0F2A4A	11807	21065	30.4	1003.1
1824	2019-07-26 13:28:29	210092	FF0F2A4A	11807	21065	30.4	1003.1
1825	2019-07-26 13:28:29	210207	FF0F2A4A	11808	21065	30.4	1003.2
1826	2019-07-26 13:28:29	210322	FF0F2A4A	11807	21065	30.4	1003.2
1827	2019-07-26 13:28:29	210437	FF0F2A4A	11808	21065	30.4	1003.2
1828	2019-07-26 13:28:29	210551	FF0F2A4A	11807	21065	30.4	1003.2
1829	2019-07-26 13:28:29	210666	FF0F2A4A	11808	21067	30.4	1003.2
1830	2019-07-26 13:28:29	210781	FF0F2A4A	11807	21065	30.4	1003.2
1831	2019-07-26 13:28:29	210896	FF0F2A4A	11808	21066	30.4	1003.1
1832	2019-07-26 13:28:29	211011	FF0F2A4A	11807	21064	30.4	1003.1
1833	2019-07-26 13:28:29	211126	FF0F2A4A	11807	21062	30.4	1003.2
1834	2019-07-26 13:28:29	211241	FF0F2A4A	11807	21066	30.4	1003.2
1835	2019-07-26 13:28:29	211356	FF0F2A4A	11807	21062	30.4	1003.2
1836	2019-07-26 13:28:29	211471	FF0F2A4A	11807	21066	30.4	1003.2
1837	2019-07-26 13:28:29	211586	FF0F2A4A	11808	21066	30.4	1003.1
1838	2019-07-26 13:28:29	211700	FF0F2A4A	11808	21066	30.4	1003.1
1839	2019-07-26 13:28:29	211814	FF0F2A4A	11807	21065	30.4	1003.2
1840	2019-07-26 13:28:29	211928	FF0F2A4A	11808	21065	30.4	1003.2
1841	2019-07-26 13:28:29	212043	FF0F2A4A	11808	21066	30.4	1003.2
1842	2019-07-26 13:28:29	212158	FF0F2A4A	11808	21066	30.4	1003.2
1843	2019-07-26 13:28:29	212273	FF0F2A4A	11807	21063	30.4	1003.2
1844	2019-07-26 13:28:29	212387	FF0F2A4A	11808	21064	30.4	1003.2
1845	2019-07-26 13:28:29	212501	FF0F2A4A	11808	21066	30.4	1003
1846	2019-07-26 13:28:29	212615	FF0F2A4A	11808	21065	30.4	1003
1847	2019-07-26 13:28:29	212729	FF0F2A4A	11807	21064	30.4	1003.1
1848	2019-07-26 13:28:29	212844	FF0F2A4A	11808	21065	30.4	1003.1
1849	2019-07-26 13:28:29	212959	FF0F2A4A	11807	21065	30.4	1003.2
1850	2019-07-26 13:28:29	213073	FF0F2A4A	11807	21066	30.4	1003.2
1851	2019-07-26 13:28:29	213187	FF0F2A4A	11808	21066	30.4	1003.1
1852	2019-07-26 13:28:29	213302	FF0F2A4A	11808	21062	30.4	1003.1
1853	2019-07-26 13:28:29	213417	FF0F2A4A	11807	21063	30.4	1003.2
1854	2019-07-26 13:28:29	213532	FF0F2A4A	11808	21064	30.4	1003.2
1855	2019-07-26 13:28:29	213647	FF0F2A4A	11809	21062	30.4	1003
1856	2019-07-26 13:28:29	213761	FF0F2A4A	11808	21065	30.4	1003
1857	2019-07-26 13:28:29	213875	FF0F2A4A	11808	21065	30.4	1003
1858	2019-07-26 13:28:29	213989	FF0F2A4A	11808	21066	30.4	1003
1859	2019-07-26 13:28:29	214104	FF0F2A4A	11809	21061	30.4	1003.1
1860	2019-07-26 13:28:29	214219	FF0F2A4A	11808	21063	30.4	1003.1
1861	2019-07-26 13:28:29	214334	FF0F2A4A	11808	21063	30.4	1003.1
1862	2019-07-26 13:28:29	214448	FF0F2A4A	11808	21063	30.4	1003.1
1863	2019-07-26 13:28:29	214562	FF0F2A4A	11808	21066	30.4	1003.1
1864	2019-07-26 13:28:29	214676	FF0F2A4A	11809	21063	30.4	1003.1
1865	2019-07-26 13:28:29	214791	FF0F2A4A	11808	21062	30.4	1003
1866	2019-07-26 13:28:29	214906	FF0F2A4A	11808	21065	30.4	1003
1867	2019-07-26 13:28:29	215021	FF0F2A4A	11808	21062	30.4	1003.1
1868	2019-07-26 13:28:29	215135	FF0F2A4A	11809	21062	30.4	1003.1
1869	2019-07-26 13:28:29	215249	FF0F2A4A	11808	21065	30.4	1003.1
1870	2019-07-26 13:28:29	215364	FF0F2A4A	11807	21065	30.4	1003.1
1871	2019-07-26 13:28:29	215479	FF0F2A4A	11808	21065	30.4	1003.1
1872	2019-07-26 13:28:29	215593	FF0F2A4A	11807	21065	30.4	1003.1
1873	2019-07-26 13:28:29	215707	FF0F2A4A	11808	21061	30.4	1003.1
1874	2019-07-26 13:28:29	215821	FF0F2A4A	11809	21062	30.4	1003.1
1875	2019-07-26 13:28:29	215935	FF0F2A4A	11807	21062	30.4	1003.1
1876	2019-07-26 13:28:29	216050	FF0F2A4A	11807	21066	30.4	1003.1
1877	2019-07-26 13:28:29	216165	FF0F2A4A	11808	21066	30.4	1003.1
1878	2019-07-26 13:28:29	216280	FF0F2A4A	11808	21066	30.4	1003.1
1879	2019-07-26 13:28:29	216395	FF0F2A4A	11807	21063	30.4	1003.1
1880	2019-07-26 13:28:29	216510	FF0F2A4A	11807	21062	30.4	1003.1
1881	2019-07-26 13:28:29	216625	FF0F2A4A	11807	21063	30.4	1003
1882	2019-07-26 13:28:29	216740	FF0F2A4A	11807	21061	30.4	1003
1883	2019-07-26 13:28:29	216855	FF0F2A4A	11807	21062	30.4	1003.1
1884	2019-07-26 13:28:29	216969	FF0F2A4A	11807	21065	30.4	1003.1
1885	2019-07-26 13:28:29	217084	FF0F2A4A	11808	21065	30.4	1003.1
1886	2019-07-26 13:28:29	217199	FF0F2A4A	11808	21066	30.4	1003.1
1887	2019-07-26 13:28:29	217313	FF0F2A4A	11807	21063	30.4	1003.1
1888	2019-07-26 13:28:29	217428	FF0F2A4A	11809	21064	30.4	1003.1
1889	2019-07-26 13:28:29	217542	FF0F2A4A	11809	21065	30.4	1003.1
1890	2019-07-26 13:28:29	217656	FF0F2A4A	11808	21063	30.4	1003.1
1891	2019-07-26 13:28:29	217770	FF0F2A4A	11807	21062	30.4	1003.1
1892	2019-07-26 13:28:29	217885	FF0F2A4A	11807	21065	30.4	1003.1
1893	2019-07-26 13:28:29	218000	FF0F2A4A	11807	21062	30.4	1003.1
1894	2019-07-26 13:28:29	218115	FF0F2A4A	11807	21067	30.4	1003.1
1895	2019-07-26 13:28:29	218229	FF0F2A4A	11808	21065	30.4	1003.1
1896	2019-07-26 13:28:29	218344	FF0F2A4A	11808	21063	30.4	1003.1
1897	2019-07-26 13:28:29	218458	FF0F2A4A	11808	21064	30.4	1003.1
1898	2019-07-26 13:28:29	218573	FF0F2A4A	11807	21063	30.4	1003.1
1899	2019-07-26 13:28:29	218688	FF0F2A4A	11807	21062	30.4	1003
1900	2019-07-26 13:28:29	218803	FF0F2A4A	11807	21062	30.4	1003
1901	2019-07-26 13:28:29	218918	FF0F2A4A	11806	21065	30.4	1003
1902	2019-07-26 13:28:29	219033	FF0F2A4A	11807	21062	30.4	1003
1903	2019-07-26 13:28:29	219148	FF0F2A4A	11806	21064	30.4	1003.1
1904	2019-07-26 13:28:29	219263	FF0F2A4A	11808	21065	30.4	1003.1
1905	2019-07-26 13:28:29	219377	FF0F2A4A	11807	21061	30.4	1003.1
1906	2019-07-26 13:28:29	219491	FF0F2A4A	11807	21061	30.4	1003.2
1907	2019-07-26 13:28:29	219606	FF0F2A4A	11807	21063	30.4	1003.2
1908	2019-07-26 13:28:29	219721	FF0F2A4A	11807	21062	30.4	1003.2
1909	2019-07-26 13:28:29	219835	FF0F2A4A	11807	21064	30.4	1003.2
1910	2019-07-26 13:28:29	219950	FF0F2A4A	11807	21065	30.4	1003.1
1911	2019-07-26 13:28:29	220065	FF0F2A4A	11808	21061	30.4	1003.1
1912	2019-07-26 13:28:29	220180	FF0F2A4A	11809	21062	30.4	1003.1
1913	2019-07-26 13:28:29	220294	FF0F2A4A	11807	21062	30.4	1003.1
1914	2019-07-26 13:28:29	220409	FF0F2A4A	11809	21062	30.4	1003.1
1915	2019-07-26 13:28:29	220524	FF0F2A4A	11808	21064	30.4	1003.1
1916	2019-07-26 13:28:29	220639	FF0F2A4A	11807	21061	30.4	1003.1
1917	2019-07-26 13:28:29	220753	FF0F2A4A	11807	21062	30.4	1003.1
1918	2019-07-26 13:28:29	220868	FF0F2A4A	11807	21062	30.4	1003.1
1919	2019-07-26 13:28:29	220983	FF0F2A4A	11808	21060	30.4	1003
1920	2019-07-26 13:28:29	221098	FF0F2A4A	11808	21063	30.4	1003.1
1921	2019-07-26 13:28:29	221212	FF0F2A4A	11808	21064	30.4	1003.1
1922	2019-07-26 13:28:29	221326	FF0F2A4A	11807	21061	30.4	1003
1923	2019-07-26 13:28:29	221441	FF0F2A4A	11808	21063	30.4	1003.1
1924	2019-07-26 13:28:29	221555	FF0F2A4A	11808	21064	30.4	1003.2
1925	2019-07-26 13:28:29	221670	FF0F2A4A	11807	21061	30.4	1003.2
1926	2019-07-26 13:28:29	221785	FF0F2A4A	11808	21061	30.4	1003.1
1927	2019-07-26 13:28:29	221899	FF0F2A4A	11808	21065	30.4	1003.1
1928	2019-07-26 13:28:29	222013	FF0F2A4A	11808	21063	30.4	1003.1
1929	2019-07-26 13:28:29	222128	FF0F2A4A	11808	21065	30.4	1003
1930	2019-07-26 13:28:29	222243	FF0F2A4A	11807	21060	30.4	1003
1931	2019-07-26 13:28:29	222358	FF0F2A4A	11808	21064	30.4	1003
1932	2019-07-26 13:28:29	222473	FF0F2A4A	11808	21063	30.4	1003
1933	2019-07-26 13:28:29	222587	FF0F2A4A	11808	21064	30.4	1003.1
1934	2019-07-26 13:28:29	222701	FF0F2A4A	11808	21063	30.4	1003.2
1935	2019-07-26 13:28:29	222816	FF0F2A4A	11808	21060	30.4	1003.1
1936	2019-07-26 13:28:29	222930	FF0F2A4A	11808	21061	30.4	1003.1
1937	2019-07-26 13:28:29	223045	FF0F2A4A	11807	21064	30.4	1003.2
1938	2019-07-26 13:28:29	223160	FF0F2A4A	11809	21059	30.4	1003.2
1939	2019-07-26 13:28:29	223274	FF0F2A4A	11809	21060	30.4	1003.2
1940	2019-07-26 13:28:29	223388	FF0F2A4A	11807	21063	30.4	1003.2
1941	2019-07-26 13:28:29	223502	FF0F2A4A	11808	21062	30.4	1003.1
1942	2019-07-26 13:28:29	223617	FF0F2A4A	11807	21063	30.4	1003.1
1943	2019-07-26 13:28:29	223731	FF0F2A4A	11807	21063	30.4	1003.1
1944	2019-07-26 13:28:29	223846	FF0F2A4A	11808	21062	30.4	1003.1
1945	2019-07-26 13:28:29	223960	FF0F2A4A	11808	21063	30.4	1003.1
1946	2019-07-26 13:28:29	224074	FF0F2A4A	11807	21060	30.4	1003.1
1947	2019-07-26 13:28:29	224189	FF0F2A4A	11807	21059	30.4	1003.2
1948	2019-07-26 13:28:29	224304	FF0F2A4A	11808	21060	30.4	1003.2
1949	2019-07-26 13:28:29	224419	FF0F2A4A	11808	21063	30.4	1003.1
1950	2019-07-26 13:28:29	224534	FF0F2A4A	11808	21063	30.4	1003.1
1951	2019-07-26 13:28:29	224649	FF0F2A4A	11809	21062	30.4	1003.2
1952	2019-07-26 13:28:29	224764	FF0F2A4A	11808	21061	30.4	1003.2
1953	2019-07-26 13:28:29	224879	FF0F2A4A	11806	21063	30.4	1003.2
1954	2019-07-26 13:28:29	224994	FF0F2A4A	11808	21061	30.4	1003.2
1955	2019-07-26 13:28:29	225108	FF0F2A4A	11808	21065	30.4	1003.2
1956	2019-07-26 13:28:29	225223	FF0F2A4A	11809	21060	30.4	1003.2
1957	2019-07-26 13:28:29	225337	FF0F2A4A	11807	21062	30.4	1003.2
1958	2019-07-26 13:28:29	225451	FF0F2A4A	11808	21066	30.4	1003.2
1959	2019-07-26 13:28:29	225566	FF0F2A4A	11807	21063	30.4	1003.1
1960	2019-07-26 13:28:29	225681	FF0F2A4A	11808	21065	30.4	1003.1
1961	2019-07-26 13:28:29	225796	FF0F2A4A	11807	21065	30.4	1003.2
1962	2019-07-26 13:28:29	225911	FF0F2A4A	11807	21063	30.4	1003.2
1963	2019-07-26 13:28:29	226025	FF0F2A4A	11807	21062	30.4	1003.2
1964	2019-07-26 13:28:29	226139	FF0F2A4A	11808	21065	30.4	1003.2
1965	2019-07-26 13:28:29	226254	FF0F2A4A	11807	21066	30.4	1003.2
1966	2019-07-26 13:28:29	226370	FF0F2A4A	11807	21064	30.4	1003.2
1967	2019-07-26 13:28:29	226485	FF0F2A4A	11807	21062	30.4	1003.2
1968	2019-07-26 13:28:29	226600	FF0F2A4A	11808	21064	30.4	1003.2
1969	2019-07-26 13:28:29	226714	FF0F2A4A	11808	21064	30.4	1003.1
1970	2019-07-26 13:28:29	226828	FF0F2A4A	11807	21064	30.4	1003.1
1971	2019-07-26 13:28:29	226943	FF0F2A4A	11807	21062	30.4	1003.1
1972	2019-07-26 13:28:29	227058	FF0F2A4A	11807	21065	30.4	1003.1
1973	2019-07-26 13:28:29	227173	FF0F2A4A	11808	21065	30.4	1003.2
1974	2019-07-26 13:28:29	227287	FF0F2A4A	11807	21065	30.4	1003.2
1975	2019-07-26 13:28:29	227402	FF0F2A4A	11807	21064	30.4	1003.1
1976	2019-07-26 13:28:29	227517	FF0F2A4A	11807	21061	30.4	1003.1
1977	2019-07-26 13:28:29	227631	FF0F2A4A	11807	21064	30.4	1003.2
1978	2019-07-26 13:28:29	227746	FF0F2A4A	11807	21064	30.4	1003.2
1979	2019-07-26 13:28:29	227861	FF0F2A4A	11807	21061	30.4	1003.1
1980	2019-07-26 13:28:29	227975	FF0F2A4A	11807	21067	30.4	1003.1
1981	2019-07-26 13:28:29	228090	FF0F2A4A	11807	21061	30.4	1003.1
1982	2019-07-26 13:28:29	228204	FF0F2A4A	11808	21060	30.4	1003.1
1983	2019-07-26 13:28:29	228319	FF0F2A4A	11807	21061	30.4	1003.1
1984	2019-07-26 13:28:29	228433	FF0F2A4A	11808	21064	30.4	1003.1
1985	2019-07-26 13:28:29	228548	FF0F2A4A	11807	21060	30.4	1003.1
1986	2019-07-26 13:28:29	228663	FF0F2A4A	11808	21064	30.4	1003.1
1987	2019-07-26 13:28:29	228777	FF0F2A4A	11807	21061	30.4	1003.2
1988	2019-07-26 13:28:29	228892	FF0F2A4A	11808	21065	30.4	1003.2
1989	2019-07-26 13:28:29	229007	FF0F2A4A	11807	21065	30.4	1003.2
1990	2019-07-26 13:28:29	229122	FF0F2A4A	11808	21062	30.4	1003.2
1991	2019-07-26 13:28:29	229236	FF0F2A4A	11807	21060	30.4	1003.1
1992	2019-07-26 13:28:29	229351	FF0F2A4A	11807	21064	30.4	1003.1
1993	2019-07-26 13:28:29	229466	FF0F2A4A	11808	21065	30.4	1003.2
1994	2019-07-26 13:28:29	229581	FF0F2A4A	11807	21063	30.4	1003.2
1995	2019-07-26 13:28:29	229696	FF0F2A4A	11807	21063	30.4	1003.2
1996	2019-07-26 13:28:29	229811	FF0F2A4A	11807	21061	30.4	1003.2
[truncated: 60,920 more rows]
