# Supplementary material for: Influence of electromagnetic radiation emitted by daily-use electronic devices on the Eyemate® system in-vitro: a feasibility study
Source: BMC Ophthalmol. 2020 Sep 1;20:357. doi: 10.1186/s12886-020-01623-6 (PMC7461327; doi:10.1186/s12886-020-01623-6)
Supplement: Supplementary file 3 — Additional file 3. [file 12886_2020_1623_MOESM3_ESM.xls]

## Sheet: data
Date:	26.07.2019	1899-12-31 19:27:47	42CA
Duration:	01 h 57 m 12 s	66AF
seq	date utc	time	ID	Zpt	Zt	Tenv	Penv
		[ms]				[C]	[hPa]
1	2019-07-26 15:28:46	282	FF0F2A4A	11795	21057	30.2	1001.8
2	2019-07-26 15:28:46	753	FF0F2A4A	11790	21049	30.2	1001.8
3	2019-07-26 15:28:46	982	FF0F2A4A	11789	21047	30.2	1001.7
4	2019-07-26 15:28:46	1103	FF0F2A4A	11788	21041	30.2	1001.7
5	2019-07-26 15:28:46	1224	FF0F2A4A	11788	21044	30.2	1001.7
6	2019-07-26 15:28:46	1351	FF0F2A4A	11803	21058	30.2	1001.7
7	2019-07-26 15:28:46	1473	FF0F2A4A	11803	21054	30.2	1001.8
8	2019-07-26 15:28:46	1596	FF0F2A4A	11802	21049	30.2	1001.8
9	2019-07-26 15:28:46	1718	FF0F2A4A	11800	21048	30.2	1001.8
10	2019-07-26 15:28:46	1841	FF0F2A4A	11801	21047	30.2	1001.8
11	2019-07-26 15:28:46	1963	FF0F2A4A	11801	21047	30.2	1001.7
12	2019-07-26 15:28:46	2084	FF0F2A4A	11801	21046	30.2	1001.7
13	2019-07-26 15:28:46	2206	FF0F2A4A	11801	21042	30.2	1001.8
14	2019-07-26 15:28:46	2328	FF0F2A4A	11800	21039	30.2	1001.8
15	2019-07-26 15:28:46	2451	FF0F2A4A	11801	21041	30.2	1001.8
16	2019-07-26 15:28:46	2573	FF0F2A4A	11800	21037	30.2	1001.8
17	2019-07-26 15:28:46	2696	FF0F2A4A	11801	21038	30.2	1001.8
18	2019-07-26 15:28:46	2818	FF0F2A4A	11800	21037	30.2	1001.8
19	2019-07-26 15:28:46	2940	FF0F2A4A	11799	21036	30.2	1001.8
20	2019-07-26 15:28:46	3062	FF0F2A4A	11801	21037	30.2	1001.8
21	2019-07-26 15:28:46	3180	FF0F2A4A	11800	21035	30.2	1001.7
22	2019-07-26 15:28:46	3296	FF0F2A4A	11800	21032	30.2	1001.7
23	2019-07-26 15:28:46	3413	FF0F2A4A	11799	21033	30.2	1001.9
24	2019-07-26 15:28:46	3529	FF0F2A4A	11800	21031	30.2	1001.9
25	2019-07-26 15:28:46	3645	FF0F2A4A	11799	21029	30.2	1001.8
26	2019-07-26 15:28:46	3762	FF0F2A4A	11798	21033	30.2	1001.8
27	2019-07-26 15:28:46	3878	FF0F2A4A	11800	21031	30.2	1001.8
28	2019-07-26 15:28:46	3994	FF0F2A4A	11800	21029	30.2	1001.8
29	2019-07-26 15:28:46	4108	FF0F2A4A	11800	21030	30.2	1001.7
30	2019-07-26 15:28:46	4223	FF0F2A4A	11799	21031	30.2	1001.7
31	2019-07-26 15:28:46	4338	FF0F2A4A	11799	21029	30.2	1001.8
32	2019-07-26 15:28:46	4452	FF0F2A4A	11799	21030	30.2	1001.8
33	2019-07-26 15:28:46	4567	FF0F2A4A	11798	21030	30.2	1001.9
34	2019-07-26 15:28:46	4683	FF0F2A4A	11799	21027	30.2	1001.9
35	2019-07-26 15:28:46	4798	FF0F2A4A	11799	21030	30.2	1001.8
36	2019-07-26 15:28:46	4913	FF0F2A4A	11800	21027	30.2	1001.8
37	2019-07-26 15:28:46	5027	FF0F2A4A	11798	21029	30.2	1001.8
38	2019-07-26 15:28:46	5142	FF0F2A4A	11798	21029	30.2	1001.8
39	2019-07-26 15:28:46	5257	FF0F2A4A	11799	21028	30.2	1001.8
40	2019-07-26 15:28:46	5371	FF0F2A4A	11799	21027	30.2	1001.8
41	2019-07-26 15:28:46	5486	FF0F2A4A	11800	21026	30.2	1001.8
42	2019-07-26 15:28:46	5601	FF0F2A4A	11801	21028	30.2	1001.8
43	2019-07-26 15:28:46	5716	FF0F2A4A	11798	21025	30.2	1001.8
44	2019-07-26 15:28:46	5831	FF0F2A4A	11800	21024	30.2	1001.8
45	2019-07-26 15:28:46	5946	FF0F2A4A	11800	21024	30.2	1001.7
46	2019-07-26 15:28:46	6061	FF0F2A4A	11799	21026	30.2	1001.7
47	2019-07-26 15:28:46	6176	FF0F2A4A	11800	21025	30.2	1001.8
48	2019-07-26 15:28:46	6290	FF0F2A4A	11799	21024	30.2	1001.8
49	2019-07-26 15:28:46	6405	FF0F2A4A	11800	21024	30.2	1001.8
50	2019-07-26 15:28:46	6520	FF0F2A4A	11799	21022	30.2	1001.8
51	2019-07-26 15:28:46	6635	FF0F2A4A	11798	21026	30.2	1001.8
52	2019-07-26 15:28:46	6750	FF0F2A4A	11798	21023	30.2	1001.8
53	2019-07-26 15:28:46	6865	FF0F2A4A	11798	21024	30.2	1001.8
54	2019-07-26 15:28:46	6980	FF0F2A4A	11799	21023	30.2	1001.8
55	2019-07-26 15:28:46	7095	FF0F2A4A	11798	21023	30.2	1001.8
56	2019-07-26 15:28:46	7209	FF0F2A4A	11800	21021	30.2	1001.8
57	2019-07-26 15:28:46	7324	FF0F2A4A	11799	21023	30.2	1001.9
58	2019-07-26 15:28:46	7439	FF0F2A4A	11800	21022	30.2	1001.9
59	2019-07-26 15:28:46	7553	FF0F2A4A	11799	21026	30.2	1001.8
60	2019-07-26 15:28:46	7668	FF0F2A4A	11799	21026	30.2	1001.8
61	2019-07-26 15:28:46	7784	FF0F2A4A	11799	21021	30.2	1001.8
62	2019-07-26 15:28:46	7899	FF0F2A4A	11798	21024	30.2	1001.8
63	2019-07-26 15:28:46	8014	FF0F2A4A	11798	21024	30.2	1001.9
64	2019-07-26 15:28:46	8129	FF0F2A4A	11798	21021	30.2	1001.9
65	2019-07-26 15:28:46	8244	FF0F2A4A	11799	21020	30.2	1001.7
66	2019-07-26 15:28:46	8359	FF0F2A4A	11799	21024	30.2	1001.7
67	2019-07-26 15:28:46	8473	FF0F2A4A	11799	21023	30.2	1001.8
68	2019-07-26 15:28:46	8588	FF0F2A4A	11798	21024	30.2	1001.9
69	2019-07-26 15:28:46	8703	FF0F2A4A	11800	21021	30.2	1001.8
70	2019-07-26 15:28:46	8818	FF0F2A4A	11798	21023	30.2	1001.7
71	2019-07-26 15:28:46	8933	FF0F2A4A	11799	21022	30.2	1001.7
72	2019-07-26 15:28:46	9048	FF0F2A4A	11799	21023	30.2	1001.8
73	2019-07-26 15:28:46	9163	FF0F2A4A	11798	21023	30.2	1001.9
74	2019-07-26 15:28:46	9278	FF0F2A4A	11799	21025	30.2	1001.9
75	2019-07-26 15:28:46	9392	FF0F2A4A	11798	21023	30.2	1001.8
76	2019-07-26 15:28:46	9507	FF0F2A4A	11797	21021	30.2	1001.7
77	2019-07-26 15:28:46	9622	FF0F2A4A	11798	21019	30.2	1001.7
78	2019-07-26 15:28:46	9737	FF0F2A4A	11797	21020	30.2	1001.7
79	2019-07-26 15:28:46	9852	FF0F2A4A	11799	21023	30.2	1001.7
80	2019-07-26 15:28:46	9967	FF0F2A4A	11797	21022	30.2	1001.8
81	2019-07-26 15:28:46	10082	FF0F2A4A	11797	21018	30.2	1001.9
82	2019-07-26 15:28:46	10197	FF0F2A4A	11798	21021	30.2	1001.8
83	2019-07-26 15:28:46	10312	FF0F2A4A	11798	21022	30.2	1001.7
84	2019-07-26 15:28:46	10427	FF0F2A4A	11798	21020	30.2	1001.8
85	2019-07-26 15:28:46	10542	FF0F2A4A	11798	21019	30.2	1001.8
86	2019-07-26 15:28:46	10656	FF0F2A4A	11798	21020	30.2	1001.8
87	2019-07-26 15:28:46	10771	FF0F2A4A	11798	21022	30.2	1001.8
88	2019-07-26 15:28:46	10886	FF0F2A4A	11797	21020	30.2	1001.7
89	2019-07-26 15:28:46	11001	FF0F2A4A	11798	21022	30.2	1001.7
90	2019-07-26 15:28:46	11116	FF0F2A4A	11798	21018	30.2	1001.7
91	2019-07-26 15:28:46	11231	FF0F2A4A	11797	21018	30.2	1001.7
92	2019-07-26 15:28:46	11346	FF0F2A4A	11797	21018	30.2	1001.7
93	2019-07-26 15:28:46	11461	FF0F2A4A	11797	21021	30.2	1001.7
94	2019-07-26 15:28:46	11575	FF0F2A4A	11798	21021	30.2	1001.7
95	2019-07-26 15:28:46	11689	FF0F2A4A	11798	21021	30.2	1001.7
96	2019-07-26 15:28:46	11804	FF0F2A4A	11799	21020	30.2	1001.7
97	2019-07-26 15:28:46	11919	FF0F2A4A	11798	21018	30.2	1001.7
98	2019-07-26 15:28:46	12034	FF0F2A4A	11799	21021	30.2	1001.7
99	2019-07-26 15:28:46	12149	FF0F2A4A	11798	21021	30.2	1001.7
100	2019-07-26 15:28:46	12264	FF0F2A4A	11798	21017	30.2	1001.7
101	2019-07-26 15:28:46	12379	FF0F2A4A	11798	21017	30.2	1001.8
102	2019-07-26 15:28:46	12493	FF0F2A4A	11798	21018	30.2	1001.8
103	2019-07-26 15:28:46	12608	FF0F2A4A	11798	21020	30.2	1001.7
104	2019-07-26 15:28:46	12723	FF0F2A4A	11797	21016	30.2	1001.7
105	2019-07-26 15:28:46	12837	FF0F2A4A	11798	21021	30.2	1001.7
106	2019-07-26 15:28:46	12952	FF0F2A4A	11799	21020	30.2	1001.7
107	2019-07-26 15:28:46	13067	FF0F2A4A	11797	21017	30.2	1001.8
108	2019-07-26 15:28:46	13182	FF0F2A4A	11798	21017	30.2	1001.8
109	2019-07-26 15:28:46	13297	FF0F2A4A	11797	21018	30.2	1001.7
110	2019-07-26 15:28:46	13412	FF0F2A4A	11798	21018	30.2	1001.7
111	2019-07-26 15:28:46	13527	FF0F2A4A	11798	21022	30.2	1001.7
112	2019-07-26 15:28:46	13642	FF0F2A4A	11797	21017	30.2	1001.7
113	2019-07-26 15:28:46	13756	FF0F2A4A	11799	21020	30.2	1001.7
114	2019-07-26 15:28:46	13871	FF0F2A4A	11798	21020	30.2	1001.7
115	2019-07-26 15:28:46	13986	FF0F2A4A	11798	21019	30.2	1001.8
116	2019-07-26 15:28:46	14101	FF0F2A4A	11797	21018	30.1	1001.8
117	2019-07-26 15:28:46	14216	FF0F2A4A	11798	21019	30.1	1001.8
118	2019-07-26 15:28:46	14331	FF0F2A4A	11797	21020	30.2	1001.8
119	2019-07-26 15:28:46	14445	FF0F2A4A	11798	21017	30.2	1001.7
120	2019-07-26 15:28:46	14560	FF0F2A4A	11798	21017	30.2	1001.7
121	2019-07-26 15:28:46	14674	FF0F2A4A	11797	21017	30.2	1001.8
122	2019-07-26 15:28:46	14789	FF0F2A4A	11798	21016	30.2	1001.8
123	2019-07-26 15:28:46	14904	FF0F2A4A	11798	21019	30.2	1001.8
124	2019-07-26 15:28:46	15018	FF0F2A4A	11798	21015	30.1	1001.8
125	2019-07-26 15:28:46	15133	FF0F2A4A	11799	21019	30.1	1001.7
126	2019-07-26 15:28:46	15248	FF0F2A4A	11797	21016	30.1	1001.7
127	2019-07-26 15:28:46	15363	FF0F2A4A	11799	21019	30.1	1001.8
128	2019-07-26 15:28:46	15478	FF0F2A4A	11798	21016	30.2	1001.8
129	2019-07-26 15:28:46	15593	FF0F2A4A	11797	21019	30.2	1001.8
130	2019-07-26 15:28:46	15708	FF0F2A4A	11798	21018	30.1	1001.8
131	2019-07-26 15:28:46	15823	FF0F2A4A	11799	21019	30.1	1001.7
132	2019-07-26 15:28:46	15937	FF0F2A4A	11797	21016	30.1	1001.7
133	2019-07-26 15:28:46	16052	FF0F2A4A	11797	21015	30.1	1001.8
134	2019-07-26 15:28:46	16167	FF0F2A4A	11797	21018	30.1	1001.8
135	2019-07-26 15:28:46	16281	FF0F2A4A	11797	21016	30.1	1001.8
136	2019-07-26 15:28:46	16396	FF0F2A4A	11798	21017	30.1	1001.8
137	2019-07-26 15:28:46	16511	FF0F2A4A	11798	21018	30.1	1001.7
138	2019-07-26 15:28:46	16626	FF0F2A4A	11799	21019	30.1	1001.7
139	2019-07-26 15:28:46	16741	FF0F2A4A	11800	21016	30.1	1001.7
140	2019-07-26 15:28:46	16856	FF0F2A4A	11799	21018	30.1	1001.7
141	2019-07-26 15:28:46	16971	FF0F2A4A	11798	21017	30.1	1001.7
142	2019-07-26 15:28:46	17086	FF0F2A4A	11798	21015	30.1	1001.7
143	2019-07-26 15:28:46	17200	FF0F2A4A	11797	21016	30.1	1001.8
144	2019-07-26 15:28:46	17315	FF0F2A4A	11796	21017	30.2	1001.8
145	2019-07-26 15:28:46	17430	FF0F2A4A	11797	21015	30.2	1001.8
146	2019-07-26 15:28:46	17544	FF0F2A4A	11799	21020	30.2	1001.8
147	2019-07-26 15:28:46	17659	FF0F2A4A	11797	21014	30.2	1001.7
148	2019-07-26 15:28:46	17773	FF0F2A4A	11797	21013	30.1	1001.7
149	2019-07-26 15:28:46	17887	FF0F2A4A	11797	21018	30.1	1001.8
150	2019-07-26 15:28:46	18002	FF0F2A4A	11798	21015	30.1	1001.8
151	2019-07-26 15:28:46	18117	FF0F2A4A	11797	21015	30.1	1001.8
152	2019-07-26 15:28:46	18232	FF0F2A4A	11799	21017	30.1	1001.8
153	2019-07-26 15:28:46	18347	FF0F2A4A	11798	21019	30.1	1001.7
154	2019-07-26 15:28:46	18461	FF0F2A4A	11798	21018	30.1	1001.7
155	2019-07-26 15:28:46	18576	FF0F2A4A	11797	21015	30.1	1001.7
156	2019-07-26 15:28:46	18691	FF0F2A4A	11797	21014	30.1	1001.7
157	2019-07-26 15:28:46	18806	FF0F2A4A	11798	21017	30.1	1001.7
158	2019-07-26 15:28:46	18921	FF0F2A4A	11798	21018	30.1	1001.7
159	2019-07-26 15:28:46	19036	FF0F2A4A	11797	21014	30.1	1001.8
160	2019-07-26 15:28:46	19151	FF0F2A4A	11797	21013	30.1	1001.8
161	2019-07-26 15:28:46	19266	FF0F2A4A	11798	21014	30.1	1001.9
162	2019-07-26 15:28:46	19381	FF0F2A4A	11798	21015	30.1	1001.9
163	2019-07-26 15:28:46	19496	FF0F2A4A	11798	21017	30.1	1001.8
164	2019-07-26 15:28:46	19611	FF0F2A4A	11799	21014	30.1	1001.8
165	2019-07-26 15:28:46	19725	FF0F2A4A	11798	21013	30.1	1001.7
166	2019-07-26 15:28:46	19840	FF0F2A4A	11797	21014	30.1	1001.7
167	2019-07-26 15:28:46	19955	FF0F2A4A	11796	21017	30.1	1001.7
168	2019-07-26 15:28:46	20070	FF0F2A4A	11797	21013	30.1	1001.7
169	2019-07-26 15:28:46	20185	FF0F2A4A	11797	21015	30.1	1001.8
170	2019-07-26 15:28:46	20300	FF0F2A4A	11798	21014	30.1	1001.8
171	2019-07-26 15:28:46	20415	FF0F2A4A	11798	21015	30.1	1001.9
172	2019-07-26 15:28:46	20530	FF0F2A4A	11798	21015	30.1	1001.9
173	2019-07-26 15:28:46	20646	FF0F2A4A	11797	21019	30.1	1001.7
174	2019-07-26 15:28:46	20761	FF0F2A4A	11797	21015	30.1	1001.7
175	2019-07-26 15:28:46	20876	FF0F2A4A	11797	21013	30.1	1001.8
176	2019-07-26 15:28:46	20990	FF0F2A4A	11798	21015	30.1	1001.8
177	2019-07-26 15:28:46	21105	FF0F2A4A	11798	21014	30.1	1001.9
178	2019-07-26 15:28:46	21220	FF0F2A4A	11798	21016	30.1	1001.9
179	2019-07-26 15:28:46	21335	FF0F2A4A	11797	21013	30.1	1001.8
180	2019-07-26 15:28:46	21450	FF0F2A4A	11798	21015	30.1	1001.8
181	2019-07-26 15:28:46	21565	FF0F2A4A	11797	21015	30.1	1001.8
182	2019-07-26 15:28:46	21680	FF0F2A4A	11798	21013	30.1	1001.8
183	2019-07-26 15:28:46	21795	FF0F2A4A	11797	21013	30.1	1001.8
184	2019-07-26 15:28:46	21910	FF0F2A4A	11797	21013	30.1	1001.8
185	2019-07-26 15:28:46	22025	FF0F2A4A	11798	21013	30.1	1001.8
186	2019-07-26 15:28:46	22140	FF0F2A4A	11799	21016	30.1	1001.8
187	2019-07-26 15:28:46	22254	FF0F2A4A	11799	21017	30.1	1001.8
188	2019-07-26 15:28:46	22369	FF0F2A4A	11797	21013	30.1	1001.8
189	2019-07-26 15:28:46	22484	FF0F2A4A	11797	21013	30.1	1001.8
190	2019-07-26 15:28:46	22598	FF0F2A4A	11798	21013	30.1	1001.8
191	2019-07-26 15:28:46	22713	FF0F2A4A	11799	21013	30.1	1001.7
192	2019-07-26 15:28:46	22828	FF0F2A4A	11798	21017	30.1	1001.7
193	2019-07-26 15:28:46	22943	FF0F2A4A	11798	21016	30.1	1001.9
194	2019-07-26 15:28:46	23058	FF0F2A4A	11799	21013	30.1	1001.9
195	2019-07-26 15:28:46	23172	FF0F2A4A	11799	21013	30.1	1001.7
196	2019-07-26 15:28:46	23287	FF0F2A4A	11797	21014	30.1	1001.7
197	2019-07-26 15:28:46	23402	FF0F2A4A	11797	21017	30.1	1001.9
198	2019-07-26 15:28:46	23516	FF0F2A4A	11797	21017	30.1	1001.9
199	2019-07-26 15:28:46	23631	FF0F2A4A	11798	21015	30.1	1001.8
200	2019-07-26 15:28:46	23746	FF0F2A4A	11798	21014	30.1	1001.8
201	2019-07-26 15:28:46	23861	FF0F2A4A	11797	21013	30.1	1001.8
202	2019-07-26 15:28:46	23976	FF0F2A4A	11797	21013	30.1	1001.8
203	2019-07-26 15:28:46	24091	FF0F2A4A	11798	21016	30.1	1001.8
204	2019-07-26 15:28:46	24206	FF0F2A4A	11797	21013	30.1	1001.8
205	2019-07-26 15:28:46	24321	FF0F2A4A	11798	21015	30.1	1001.7
206	2019-07-26 15:28:46	24436	FF0F2A4A	11798	21013	30.1	1001.7
207	2019-07-26 15:28:46	24551	FF0F2A4A	11797	21014	30.1	1001.8
208	2019-07-26 15:28:46	24666	FF0F2A4A	11797	21013	30.1	1001.8
209	2019-07-26 15:28:46	24780	FF0F2A4A	11797	21012	30.1	1001.8
210	2019-07-26 15:28:46	24895	FF0F2A4A	11797	21013	30.1	1001.8
211	2019-07-26 15:28:46	25010	FF0F2A4A	11797	21011	30.1	1001.9
212	2019-07-26 15:28:46	25124	FF0F2A4A	11798	21015	30.1	1001.9
213	2019-07-26 15:28:46	25239	FF0F2A4A	11797	21012	30.1	1001.9
214	2019-07-26 15:28:46	25353	FF0F2A4A	11798	21013	30.1	1001.9
215	2019-07-26 15:28:46	25468	FF0F2A4A	11797	21013	30.1	1001.9
216	2019-07-26 15:28:46	25583	FF0F2A4A	11797	21012	30.1	1001.9
217	2019-07-26 15:28:46	25698	FF0F2A4A	11798	21012	30.1	1001.8
218	2019-07-26 15:28:46	25813	FF0F2A4A	11797	21012	30.1	1001.8
219	2019-07-26 15:28:46	25928	FF0F2A4A	11797	21013	30.1	1001.8
220	2019-07-26 15:28:46	26042	FF0F2A4A	11797	21011	30.1	1001.8
221	2019-07-26 15:28:46	26157	FF0F2A4A	11797	21012	30.1	1001.9
222	2019-07-26 15:28:46	26272	FF0F2A4A	11797	21012	30.1	1001.9
223	2019-07-26 15:28:46	26387	FF0F2A4A	11798	21012	30.1	1001.7
224	2019-07-26 15:28:46	26502	FF0F2A4A	11797	21012	30.1	1001.7
225	2019-07-26 15:28:46	26617	FF0F2A4A	11797	21011	30.1	1001.8
226	2019-07-26 15:28:46	26732	FF0F2A4A	11798	21012	30.1	1001.8
227	2019-07-26 15:28:46	26847	FF0F2A4A	11797	21011	30.1	1001.8
228	2019-07-26 15:28:46	26962	FF0F2A4A	11798	21012	30.1	1001.8
229	2019-07-26 15:28:46	27077	FF0F2A4A	11797	21011	30.1	1001.8
230	2019-07-26 15:28:46	27192	FF0F2A4A	11798	21012	30.1	1001.8
231	2019-07-26 15:28:46	27306	FF0F2A4A	11798	21013	30.1	1001.8
232	2019-07-26 15:28:46	27421	FF0F2A4A	11798	21014	30.1	1001.8
233	2019-07-26 15:28:46	27536	FF0F2A4A	11797	21011	30.1	1001.7
234	2019-07-26 15:28:46	27651	FF0F2A4A	11797	21015	30.1	1001.7
235	2019-07-26 15:28:46	27766	FF0F2A4A	11798	21013	30.1	1001.8
236	2019-07-26 15:28:46	27881	FF0F2A4A	11798	21011	30.1	1001.8
237	2019-07-26 15:28:46	27996	FF0F2A4A	11797	21012	30.1	1001.7
238	2019-07-26 15:28:46	28111	FF0F2A4A	11798	21012	30.1	1001.7
239	2019-07-26 15:28:46	28226	FF0F2A4A	11798	21014	30.1	1001.8
240	2019-07-26 15:28:46	28341	FF0F2A4A	11797	21012	30.1	1001.8
241	2019-07-26 15:28:46	28456	FF0F2A4A	11798	21012	30.1	1001.7
242	2019-07-26 15:28:46	28570	FF0F2A4A	11798	21011	30.1	1001.7
243	2019-07-26 15:28:46	28685	FF0F2A4A	11797	21011	30.1	1001.9
244	2019-07-26 15:28:46	28800	FF0F2A4A	11797	21011	30.1	1001.9
245	2019-07-26 15:28:46	28914	FF0F2A4A	11797	21016	30.1	1001.8
246	2019-07-26 15:28:46	29029	FF0F2A4A	11796	21016	30.1	1001.8
247	2019-07-26 15:28:46	29144	FF0F2A4A	11797	21013	30.1	1001.8
248	2019-07-26 15:28:46	29259	FF0F2A4A	11797	21015	30.1	1001.8
249	2019-07-26 15:28:46	29374	FF0F2A4A	11796	21015	30.1	1001.8
250	2019-07-26 15:28:46	29489	FF0F2A4A	11797	21014	30.1	1001.8
251	2019-07-26 15:28:46	29604	FF0F2A4A	11797	21013	30.1	1001.9
252	2019-07-26 15:28:46	29719	FF0F2A4A	11798	21013	30.1	1001.9
253	2019-07-26 15:28:46	29833	FF0F2A4A	11798	21010	30.1	1001.9
254	2019-07-26 15:28:46	29948	FF0F2A4A	11797	21015	30.1	1001.9
255	2019-07-26 15:28:46	30063	FF0F2A4A	11798	21012	30.1	1001.8
256	2019-07-26 15:28:46	30177	FF0F2A4A	11796	21014	30.1	1001.8
257	2019-07-26 15:28:46	30292	FF0F2A4A	11797	21015	30.1	1001.8
258	2019-07-26 15:28:46	30407	FF0F2A4A	11796	21015	30.1	1001.8
259	2019-07-26 15:28:46	30522	FF0F2A4A	11797	21011	30.1	1001.8
260	2019-07-26 15:28:46	30637	FF0F2A4A	11797	21015	30.1	1001.8
261	2019-07-26 15:28:46	30752	FF0F2A4A	11797	21011	30.1	1001.8
262	2019-07-26 15:28:46	30867	FF0F2A4A	11797	21012	30.1	1001.8
263	2019-07-26 15:28:46	30982	FF0F2A4A	11797	21015	30.1	1001.8
264	2019-07-26 15:28:46	31096	FF0F2A4A	11797	21011	30.1	1001.8
265	2019-07-26 15:28:46	31211	FF0F2A4A	11797	21013	30.1	1001.8
266	2019-07-26 15:28:46	31326	FF0F2A4A	11797	21011	30.1	1001.8
267	2019-07-26 15:28:46	31440	FF0F2A4A	11798	21012	30.1	1001.9
268	2019-07-26 15:28:46	31555	FF0F2A4A	11796	21013	30.1	1001.9
269	2019-07-26 15:28:46	31670	FF0F2A4A	11798	21013	30.1	1001.9
270	2019-07-26 15:28:46	31785	FF0F2A4A	11797	21013	30.1	1001.9
271	2019-07-26 15:28:46	31900	FF0F2A4A	11797	21010	30.1	1001.8
272	2019-07-26 15:28:46	32015	FF0F2A4A	11798	21013	30.1	1001.8
273	2019-07-26 15:28:46	32130	FF0F2A4A	11797	21012	30.1	1001.8
274	2019-07-26 15:28:46	32245	FF0F2A4A	11798	21011	30.1	1001.7
275	2019-07-26 15:28:46	32360	FF0F2A4A	11797	21014	30.1	1001.8
276	2019-07-26 15:28:46	32475	FF0F2A4A	11797	21012	30.1	1001.9
277	2019-07-26 15:28:46	32590	FF0F2A4A	11797	21015	30.1	1001.8
278	2019-07-26 15:28:46	32704	FF0F2A4A	11797	21014	30.1	1001.8
279	2019-07-26 15:28:46	32819	FF0F2A4A	11797	21015	30.1	1001.8
280	2019-07-26 15:28:46	32934	FF0F2A4A	11797	21013	30.1	1001.7
281	2019-07-26 15:28:46	33049	FF0F2A4A	11797	21012	30.1	1001.7
282	2019-07-26 15:28:46	33164	FF0F2A4A	11798	21010	30.1	1001.8
283	2019-07-26 15:28:46	33279	FF0F2A4A	11797	21012	30.1	1001.8
284	2019-07-26 15:28:46	33394	FF0F2A4A	11798	21013	30.1	1001.8
285	2019-07-26 15:28:46	33509	FF0F2A4A	11797	21014	30.1	1001.8
286	2019-07-26 15:28:46	33624	FF0F2A4A	11797	21011	30.1	1001.8
287	2019-07-26 15:28:46	33739	FF0F2A4A	11797	21015	30.1	1001.8
288	2019-07-26 15:28:46	33854	FF0F2A4A	11797	21013	30.1	1001.7
289	2019-07-26 15:28:46	33968	FF0F2A4A	11797	21011	30.1	1001.8
290	2019-07-26 15:28:46	34083	FF0F2A4A	11797	21013	30.1	1001.8
291	2019-07-26 15:28:46	34198	FF0F2A4A	11796	21014	30.1	1001.7
292	2019-07-26 15:28:46	34313	FF0F2A4A	11796	21014	30.1	1001.7
293	2019-07-26 15:28:46	34428	FF0F2A4A	11797	21011	30.1	1001.8
294	2019-07-26 15:28:46	34543	FF0F2A4A	11798	21013	30.1	1001.9
295	2019-07-26 15:28:46	34658	FF0F2A4A	11797	21011	30.1	1001.9
296	2019-07-26 15:28:46	34773	FF0F2A4A	11797	21012	30.1	1001.8
297	2019-07-26 15:28:46	34888	FF0F2A4A	11797	21010	30.1	1001.7
298	2019-07-26 15:28:46	35003	FF0F2A4A	11797	21011	30.1	1001.7
299	2019-07-26 15:28:46	35118	FF0F2A4A	11798	21009	30.1	1001.8
300	2019-07-26 15:28:46	35232	FF0F2A4A	11797	21015	30.1	1001.8
301	2019-07-26 15:28:46	35347	FF0F2A4A	11798	21011	30.1	1001.7
302	2019-07-26 15:28:46	35462	FF0F2A4A	11798	21011	30.1	1001.7
303	2019-07-26 15:28:46	35577	FF0F2A4A	11796	21014	30.1	1001.7
304	2019-07-26 15:28:46	35692	FF0F2A4A	11797	21014	30.1	1001.7
305	2019-07-26 15:28:46	35807	FF0F2A4A	11798	21011	30.1	1001.8
306	2019-07-26 15:28:46	35922	FF0F2A4A	11797	21013	30.1	1001.9
307	2019-07-26 15:28:46	36037	FF0F2A4A	11797	21011	30.1	1001.9
308	2019-07-26 15:28:46	36152	FF0F2A4A	11797	21013	30.1	1001.8
309	2019-07-26 15:28:46	36267	FF0F2A4A	11796	21014	30.1	1001.8
310	2019-07-26 15:28:46	36382	FF0F2A4A	11798	21011	30.1	1001.8
311	2019-07-26 15:28:46	36496	FF0F2A4A	11797	21012	30.1	1001.7
312	2019-07-26 15:28:46	36611	FF0F2A4A	11797	21014	30.1	1001.8
313	2019-07-26 15:28:46	36726	FF0F2A4A	11797	21014	30.1	1001.8
314	2019-07-26 15:28:46	36841	FF0F2A4A	11797	21012	30.1	1001.7
315	2019-07-26 15:28:46	36956	FF0F2A4A	11797	21015	30.1	1001.7
316	2019-07-26 15:28:46	37071	FF0F2A4A	11796	21011	30.1	1001.7
317	2019-07-26 15:28:46	37186	FF0F2A4A	11797	21011	30.1	1001.7
318	2019-07-26 15:28:46	37301	FF0F2A4A	11797	21011	30.1	1001.7
319	2019-07-26 15:28:46	37416	FF0F2A4A	11796	21014	30.1	1001.7
320	2019-07-26 15:28:46	37531	FF0F2A4A	11797	21012	30.1	1001.7
321	2019-07-26 15:28:46	37646	FF0F2A4A	11797	21014	30.1	1001.9
322	2019-07-26 15:28:46	37760	FF0F2A4A	11798	21011	30.1	1001.9
323	2019-07-26 15:28:46	37875	FF0F2A4A	11797	21010	30.1	1001.9
324	2019-07-26 15:28:46	37990	FF0F2A4A	11796	21011	30.1	1001.8
325	2019-07-26 15:28:46	38105	FF0F2A4A	11796	21011	30.1	1001.7
326	2019-07-26 15:28:46	38220	FF0F2A4A	11796	21014	30.1	1001.7
327	2019-07-26 15:28:46	38335	FF0F2A4A	11796	21013	30.1	1001.7
328	2019-07-26 15:28:46	38450	FF0F2A4A	11797	21013	30.1	1001.8
329	2019-07-26 15:28:46	38565	FF0F2A4A	11797	21011	30.1	1001.8
330	2019-07-26 15:28:46	38680	FF0F2A4A	11797	21009	30.1	1001.7
331	2019-07-26 15:28:46	38795	FF0F2A4A	11797	21011	30.1	1001.7
332	2019-07-26 15:28:46	38910	FF0F2A4A	11796	21013	30.1	1001.7
333	2019-07-26 15:28:46	39024	FF0F2A4A	11796	21010	30.1	1001.7
334	2019-07-26 15:28:46	39139	FF0F2A4A	11796	21011	30.1	1001.7
335	2019-07-26 15:28:46	39254	FF0F2A4A	11797	21014	30.1	1001.7
336	2019-07-26 15:28:46	39369	FF0F2A4A	11798	21010	30.1	1001.8
337	2019-07-26 15:28:46	39484	FF0F2A4A	11797	21011	30.1	1001.8
338	2019-07-26 15:28:46	39599	FF0F2A4A	11796	21009	30.1	1001.7
339	2019-07-26 15:28:46	39714	FF0F2A4A	11797	21013	30.1	1001.7
340	2019-07-26 15:28:46	39829	FF0F2A4A	11796	21013	30.1	1001.7
341	2019-07-26 15:28:46	39944	FF0F2A4A	11796	21010	30.1	1001.7
342	2019-07-26 15:28:46	40059	FF0F2A4A	11797	21012	30.1	1001.7
343	2019-07-26 15:28:46	40174	FF0F2A4A	11797	21014	30.1	1001.7
344	2019-07-26 15:28:46	40288	FF0F2A4A	11796	21014	30.1	1001.7
345	2019-07-26 15:28:46	40403	FF0F2A4A	11796	21009	30.1	1001.7
346	2019-07-26 15:28:46	40518	FF0F2A4A	11797	21014	30.1	1001.8
347	2019-07-26 15:28:46	40633	FF0F2A4A	11797	21014	30.1	1001.8
348	2019-07-26 15:28:46	40748	FF0F2A4A	11797	21013	30.1	1001.7
349	2019-07-26 15:28:46	40863	FF0F2A4A	11796	21010	30.1	1001.8
350	2019-07-26 15:28:46	40978	FF0F2A4A	11796	21014	30.1	1001.8
351	2019-07-26 15:28:46	41093	FF0F2A4A	11797	21014	30.1	1001.7
352	2019-07-26 15:28:46	41208	FF0F2A4A	11797	21013	30.1	1001.7
353	2019-07-26 15:28:46	41323	FF0F2A4A	11796	21009	30.1	1001.7
354	2019-07-26 15:28:46	41438	FF0F2A4A	11797	21013	30.1	1001.8
355	2019-07-26 15:28:46	41552	FF0F2A4A	11796	21011	30.1	1001.9
356	2019-07-26 15:28:46	41667	FF0F2A4A	11796	21010	30.1	1001.8
357	2019-07-26 15:28:46	41782	FF0F2A4A	11796	21009	30.1	1001.7
358	2019-07-26 15:28:46	41897	FF0F2A4A	11796	21012	30.1	1001.7
359	2019-07-26 15:28:46	42012	FF0F2A4A	11797	21013	30.1	1001.7
360	2019-07-26 15:28:46	42127	FF0F2A4A	11797	21014	30.1	1001.7
361	2019-07-26 15:28:46	42242	FF0F2A4A	11796	21014	30.1	1001.7
362	2019-07-26 15:28:46	42357	FF0F2A4A	11796	21013	30.1	1001.7
363	2019-07-26 15:28:46	42472	FF0F2A4A	11796	21012	30.1	1001.7
364	2019-07-26 15:28:46	42587	FF0F2A4A	11797	21011	30.1	1001.7
365	2019-07-26 15:28:46	42702	FF0F2A4A	11796	21010	30.1	1001.7
366	2019-07-26 15:28:46	42816	FF0F2A4A	11796	21009	30.1	1001.7
367	2019-07-26 15:28:46	42931	FF0F2A4A	11796	21013	30.1	1001.8
368	2019-07-26 15:28:46	43046	FF0F2A4A	11797	21009	30.1	1001.8
369	2019-07-26 15:28:46	43161	FF0F2A4A	11797	21014	30.1	1001.7
370	2019-07-26 15:28:46	43276	FF0F2A4A	11797	21013	30.1	1001.7
371	2019-07-26 15:28:46	43391	FF0F2A4A	11797	21011	30.1	1001.7
372	2019-07-26 15:28:46	43506	FF0F2A4A	11798	21009	30.1	1001.7
373	2019-07-26 15:28:46	43621	FF0F2A4A	11797	21014	30.1	1001.7
374	2019-07-26 15:28:46	43736	FF0F2A4A	11796	21011	30.1	1001.7
375	2019-07-26 15:28:46	43851	FF0F2A4A	11797	21011	30.1	1001.7
376	2019-07-26 15:28:46	43966	FF0F2A4A	11796	21013	30.1	1001.8
377	2019-07-26 15:28:46	44080	FF0F2A4A	11796	21011	30.1	1001.9
378	2019-07-26 15:28:46	44195	FF0F2A4A	11797	21011	30.1	1001.8
379	2019-07-26 15:28:46	44310	FF0F2A4A	11796	21013	30.1	1001.8
380	2019-07-26 15:28:46	44425	FF0F2A4A	11797	21013	30.1	1001.8
381	2019-07-26 15:28:46	44540	FF0F2A4A	11797	21010	30.1	1001.7
382	2019-07-26 15:28:46	44655	FF0F2A4A	11798	21010	30.1	1001.7
383	2019-07-26 15:28:46	44770	FF0F2A4A	11797	21011	30.1	1001.7
384	2019-07-26 15:28:46	44885	FF0F2A4A	11797	21015	30.1	1001.7
385	2019-07-26 15:28:46	45000	FF0F2A4A	11797	21013	30.1	1001.7
386	2019-07-26 15:28:46	45115	FF0F2A4A	11798	21012	30.1	1001.7
387	2019-07-26 15:28:46	45230	FF0F2A4A	11798	21011	30.1	1001.7
388	2019-07-26 15:28:46	45344	FF0F2A4A	11798	21010	30.1	1001.7
389	2019-07-26 15:28:46	45459	FF0F2A4A	11797	21010	30.1	1001.7
390	2019-07-26 15:28:46	45574	FF0F2A4A	11797	21011	30.1	1001.8
391	2019-07-26 15:28:46	45688	FF0F2A4A	11796	21013	30.1	1001.9
392	2019-07-26 15:28:46	45803	FF0F2A4A	11797	21013	30.1	1001.8
393	2019-07-26 15:28:46	45918	FF0F2A4A	11797	21011	30.1	1001.8
394	2019-07-26 15:28:46	46033	FF0F2A4A	11797	21011	30.1	1001.8
395	2019-07-26 15:28:46	46148	FF0F2A4A	11797	21013	30.1	1001.7
396	2019-07-26 15:28:46	46263	FF0F2A4A	11797	21011	30.1	1001.7
397	2019-07-26 15:28:46	46378	FF0F2A4A	11797	21012	30.1	1001.7
398	2019-07-26 15:28:46	46493	FF0F2A4A	11797	21011	30.1	1001.7
399	2019-07-26 15:28:46	46607	FF0F2A4A	11796	21013	30.1	1001.8
400	2019-07-26 15:28:46	46722	FF0F2A4A	11797	21012	30.1	1001.8
401	2019-07-26 15:28:46	46837	FF0F2A4A	11798	21011	30.1	1001.7
402	2019-07-26 15:28:46	46951	FF0F2A4A	11798	21009	30.1	1001.7
403	2019-07-26 15:28:46	47066	FF0F2A4A	11798	21009	30.1	1001.7
404	2019-07-26 15:28:46	47181	FF0F2A4A	11798	21010	30.1	1001.7
405	2019-07-26 15:28:46	47296	FF0F2A4A	11798	21011	30.1	1001.7
406	2019-07-26 15:28:46	47411	FF0F2A4A	11798	21010	30.1	1001.7
407	2019-07-26 15:28:46	47526	FF0F2A4A	11796	21013	30.1	1001.8
408	2019-07-26 15:28:46	47641	FF0F2A4A	11797	21011	30.1	1001.8
409	2019-07-26 15:28:46	47756	FF0F2A4A	11797	21014	30.1	1001.7
410	2019-07-26 15:28:46	47870	FF0F2A4A	11799	21012	30.1	1001.7
411	2019-07-26 15:28:46	47985	FF0F2A4A	11797	21012	30.1	1001.8
412	2019-07-26 15:28:46	48100	FF0F2A4A	11797	21014	30.1	1001.8
413	2019-07-26 15:28:46	48214	FF0F2A4A	11797	21013	30.1	1001.8
414	2019-07-26 15:28:46	48329	FF0F2A4A	11797	21013	30.1	1001.8
415	2019-07-26 15:28:46	48444	FF0F2A4A	11797	21011	30.1	1001.8
416	2019-07-26 15:28:46	48559	FF0F2A4A	11797	21009	30.1	1001.8
417	2019-07-26 15:28:46	48674	FF0F2A4A	11797	21013	30.1	1001.7
418	2019-07-26 15:28:46	48789	FF0F2A4A	11797	21014	30.1	1001.7
419	2019-07-26 15:28:46	48904	FF0F2A4A	11797	21009	30.1	1001.7
420	2019-07-26 15:28:46	49019	FF0F2A4A	11797	21011	30.1	1001.7
421	2019-07-26 15:28:46	49133	FF0F2A4A	11796	21014	30.1	1001.7
422	2019-07-26 15:28:46	49248	FF0F2A4A	11796	21013	30.1	1001.7
423	2019-07-26 15:28:46	49363	FF0F2A4A	11797	21011	30.1	1001.8
424	2019-07-26 15:28:46	49477	FF0F2A4A	11797	21013	30.1	1001.8
425	2019-07-26 15:28:46	49592	FF0F2A4A	11797	21010	30.1	1001.7
426	2019-07-26 15:28:46	49707	FF0F2A4A	11797	21012	30.1	1001.7
427	2019-07-26 15:28:46	49822	FF0F2A4A	11798	21009	30.1	1001.7
428	2019-07-26 15:28:46	49937	FF0F2A4A	11798	21012	30.1	1001.7
429	2019-07-26 15:28:46	50052	FF0F2A4A	11798	21009	30.1	1001.8
430	2019-07-26 15:28:46	50167	FF0F2A4A	11796	21013	30.1	1001.8
431	2019-07-26 15:28:46	50282	FF0F2A4A	11797	21013	30.1	1001.7
432	2019-07-26 15:28:46	50396	FF0F2A4A	11797	21013	30.1	1001.7
433	2019-07-26 15:28:46	50511	FF0F2A4A	11796	21013	30.1	1001.8
434	2019-07-26 15:28:46	50626	FF0F2A4A	11796	21009	30.1	1001.8
435	2019-07-26 15:28:46	50741	FF0F2A4A	11797	21009	30.1	1001.8
436	2019-07-26 15:28:46	50856	FF0F2A4A	11797	21010	30.1	1001.8
437	2019-07-26 15:28:46	50971	FF0F2A4A	11797	21010	30.1	1001.8
438	2019-07-26 15:28:46	51086	FF0F2A4A	11797	21013	30.1	1001.8
439	2019-07-26 15:28:46	51201	FF0F2A4A	11797	21012	30.1	1001.8
440	2019-07-26 15:28:46	51316	FF0F2A4A	11797	21011	30.1	1001.9
441	2019-07-26 15:28:46	51431	FF0F2A4A	11797	21009	30.1	1001.8
442	2019-07-26 15:28:46	51546	FF0F2A4A	11797	21013	30.1	1001.7
443	2019-07-26 15:28:46	51661	FF0F2A4A	11797	21013	30.1	1001.8
444	2019-07-26 15:28:46	51776	FF0F2A4A	11797	21013	30.1	1001.8
445	2019-07-26 15:28:46	51891	FF0F2A4A	11797	21008	30.1	1001.7
446	2019-07-26 15:28:46	52006	FF0F2A4A	11796	21010	30.1	1001.7
447	2019-07-26 15:28:46	52121	FF0F2A4A	11797	21010	30.1	1001.8
448	2019-07-26 15:28:46	52236	FF0F2A4A	11797	21013	30.1	1001.8
449	2019-07-26 15:28:46	52351	FF0F2A4A	11797	21010	30.1	1001.7
450	2019-07-26 15:28:46	52466	FF0F2A4A	11797	21013	30.1	1001.7
451	2019-07-26 15:28:46	52581	FF0F2A4A	11797	21013	30.1	1001.7
452	2019-07-26 15:28:46	52696	FF0F2A4A	11797	21012	30.1	1001.7
453	2019-07-26 15:28:46	52811	FF0F2A4A	11798	21011	30.1	1001.7
454	2019-07-26 15:28:46	52926	FF0F2A4A	11797	21011	30.1	1001.7
455	2019-07-26 15:28:46	53041	FF0F2A4A	11797	21010	30.1	1001.8
456	2019-07-26 15:28:46	53156	FF0F2A4A	11798	21012	30.1	1001.8
457	2019-07-26 15:28:46	53270	FF0F2A4A	11797	21010	30.1	1001.8
458	2019-07-26 15:28:46	53385	FF0F2A4A	11798	21010	30.1	1001.8
459	2019-07-26 15:28:46	53500	FF0F2A4A	11797	21009	30.1	1001.7
460	2019-07-26 15:28:46	53615	FF0F2A4A	11797	21011	30.1	1001.7
461	2019-07-26 15:28:46	53730	FF0F2A4A	11797	21010	30.1	1001.8
462	2019-07-26 15:28:46	53845	FF0F2A4A	11797	21013	30.1	1001.8
463	2019-07-26 15:28:46	53960	FF0F2A4A	11797	21014	30.1	1001.7
464	2019-07-26 15:28:46	54075	FF0F2A4A	11797	21011	30.1	1001.7
465	2019-07-26 15:28:46	54190	FF0F2A4A	11797	21009	30.1	1001.8
466	2019-07-26 15:28:46	54305	FF0F2A4A	11797	21009	30.1	1001.8
467	2019-07-26 15:28:46	54420	FF0F2A4A	11797	21009	30.1	1001.8
468	2019-07-26 15:28:46	54534	FF0F2A4A	11797	21010	30.1	1001.8
469	2019-07-26 15:28:46	54649	FF0F2A4A	11797	21011	30.1	1001.8
470	2019-07-26 15:28:46	54764	FF0F2A4A	11796	21012	30.1	1001.9
471	2019-07-26 15:28:46	54879	FF0F2A4A	11798	21010	30.1	1001.9
472	2019-07-26 15:28:46	54994	FF0F2A4A	11797	21009	30.1	1001.8
473	2019-07-26 15:28:46	55109	FF0F2A4A	11798	21010	30.1	1001.8
474	2019-07-26 15:28:46	55224	FF0F2A4A	11796	21013	30.1	1001.8
475	2019-07-26 15:28:46	55339	FF0F2A4A	11796	21013	30.1	1001.7
476	2019-07-26 15:28:46	55454	FF0F2A4A	11797	21010	30.1	1001.8
477	2019-07-26 15:28:46	55569	FF0F2A4A	11796	21013	30.1	1001.8
478	2019-07-26 15:28:46	55684	FF0F2A4A	11797	21013	30.1	1001.7
479	2019-07-26 15:28:46	55798	FF0F2A4A	11798	21011	30.1	1001.7
480	2019-07-26 15:28:46	55913	FF0F2A4A	11797	21013	30.1	1001.7
481	2019-07-26 15:28:46	56028	FF0F2A4A	11797	21013	30.1	1001.8
482	2019-07-26 15:28:46	56143	FF0F2A4A	11796	21010	30.1	1001.8
483	2019-07-26 15:28:46	56258	FF0F2A4A	11796	21013	30.1	1001.7
484	2019-07-26 15:28:46	56373	FF0F2A4A	11796	21013	30.1	1001.7
485	2019-07-26 15:28:46	56488	FF0F2A4A	11797	21011	30.1	1001.7
486	2019-07-26 15:28:46	56603	FF0F2A4A	11797	21014	30.1	1001.7
487	2019-07-26 15:28:46	56718	FF0F2A4A	11797	21011	30.1	1001.8
488	2019-07-26 15:28:46	56833	FF0F2A4A	11798	21011	30.1	1001.8
489	2019-07-26 15:28:46	56948	FF0F2A4A	11797	21013	30.1	1001.7
490	2019-07-26 15:28:46	57062	FF0F2A4A	11797	21011	30.1	1001.7
491	2019-07-26 15:28:46	57177	FF0F2A4A	11797	21010	30.1	1001.7
492	2019-07-26 15:28:46	57292	FF0F2A4A	11797	21013	30.1	1001.7
493	2019-07-26 15:28:46	57407	FF0F2A4A	11798	21009	30.1	1001.8
494	2019-07-26 15:28:46	57522	FF0F2A4A	11797	21011	30.1	1001.8
495	2019-07-26 15:28:46	57637	FF0F2A4A	11796	21014	30.1	1001.8
496	2019-07-26 15:28:46	57752	FF0F2A4A	11797	21009	30.1	1001.8
497	2019-07-26 15:28:46	57867	FF0F2A4A	11797	21014	30.1	1001.7
498	2019-07-26 15:28:46	57982	FF0F2A4A	11798	21011	30.1	1001.7
499	2019-07-26 15:28:46	58097	FF0F2A4A	11797	21010	30.1	1001.7
500	2019-07-26 15:28:46	58212	FF0F2A4A	11797	21011	30.1	1001.7
501	2019-07-26 15:28:46	58326	FF0F2A4A	11797	21011	30.1	1001.7
502	2019-07-26 15:28:46	58441	FF0F2A4A	11797	21011	30.1	1001.7
503	2019-07-26 15:28:46	58556	FF0F2A4A	11798	21013	30.1	1001.7
504	2019-07-26 15:28:46	58671	FF0F2A4A	11798	21013	30.1	1001.7
505	2019-07-26 15:28:46	58786	FF0F2A4A	11798	21013	30.1	1001.8
506	2019-07-26 15:28:46	58901	FF0F2A4A	11798	21013	30.1	1001.8
507	2019-07-26 15:28:46	59016	FF0F2A4A	11799	21013	30.1	1001.7
508	2019-07-26 15:28:46	59131	FF0F2A4A	11797	21009	30.1	1001.7
509	2019-07-26 15:28:46	59246	FF0F2A4A	11798	21013	30.1	1001.7
510	2019-07-26 15:28:46	59361	FF0F2A4A	11797	21010	30.1	1001.7
511	2019-07-26 15:28:46	59476	FF0F2A4A	11798	21011	30.1	1001.7
512	2019-07-26 15:28:46	59590	FF0F2A4A	11799	21015	30.1	1001.7
513	2019-07-26 15:28:46	59705	FF0F2A4A	11798	21010	30.1	1001.7
514	2019-07-26 15:28:46	59820	FF0F2A4A	11798	21011	30.1	1001.7
515	2019-07-26 15:28:46	59935	FF0F2A4A	11797	21009	30.1	1001.8
516	2019-07-26 15:28:46	60050	FF0F2A4A	11797	21013	30.1	1001.8
517	2019-07-26 15:28:46	60165	FF0F2A4A	11797	21009	30.1	1001.8
518	2019-07-26 15:28:46	60280	FF0F2A4A	11797	21011	30.1	1001.8
519	2019-07-26 15:28:46	60395	FF0F2A4A	11798	21013	30.1	1001.7
520	2019-07-26 15:28:46	60510	FF0F2A4A	11798	21010	30.1	1001.7
521	2019-07-26 15:28:46	60625	FF0F2A4A	11797	21011	30.1	1001.8
522	2019-07-26 15:28:46	60740	FF0F2A4A	11798	21010	30.1	1001.9
523	2019-07-26 15:28:46	60854	FF0F2A4A	11797	21010	30.1	1001.8
524	2019-07-26 15:28:46	60969	FF0F2A4A	11797	21009	30.1	1001.7
525	2019-07-26 15:28:46	61084	FF0F2A4A	11797	21013	30.1	1001.8
526	2019-07-26 15:28:46	61198	FF0F2A4A	11797	21013	30.1	1001.8
527	2019-07-26 15:28:46	61313	FF0F2A4A	11796	21013	30.1	1001.7
528	2019-07-26 15:28:46	61428	FF0F2A4A	11797	21010	30.1	1001.8
529	2019-07-26 15:28:46	61543	FF0F2A4A	11796	21013	30.1	1001.9
530	2019-07-26 15:28:46	61658	FF0F2A4A	11797	21011	30.1	1001.8
531	2019-07-26 15:28:46	61773	FF0F2A4A	11798	21010	30.1	1001.7
532	2019-07-26 15:28:46	61888	FF0F2A4A	11797	21010	30.1	1001.7
533	2019-07-26 15:28:46	62003	FF0F2A4A	11797	21013	30.1	1001.7
534	2019-07-26 15:28:46	62117	FF0F2A4A	11797	21014	30.1	1001.7
535	2019-07-26 15:28:46	62232	FF0F2A4A	11796	21014	30.1	1001.7
536	2019-07-26 15:28:46	62347	FF0F2A4A	11797	21011	30.1	1001.7
537	2019-07-26 15:28:46	62462	FF0F2A4A	11797	21012	30.1	1001.7
538	2019-07-26 15:28:46	62577	FF0F2A4A	11796	21014	30.1	1001.7
539	2019-07-26 15:28:46	62692	FF0F2A4A	11796	21013	30.1	1001.8
540	2019-07-26 15:28:46	62807	FF0F2A4A	11796	21010	30.1	1001.8
541	2019-07-26 15:28:46	62922	FF0F2A4A	11797	21013	30.1	1001.7
542	2019-07-26 15:28:46	63037	FF0F2A4A	11795	21010	30.1	1001.7
543	2019-07-26 15:28:46	63152	FF0F2A4A	11797	21011	30.1	1001.7
544	2019-07-26 15:28:46	63267	FF0F2A4A	11797	21013	30.1	1001.7
545	2019-07-26 15:28:46	63381	FF0F2A4A	11797	21011	30.1	1001.7
546	2019-07-26 15:28:46	63496	FF0F2A4A	11797	21013	30.1	1001.7
547	2019-07-26 15:28:46	63611	FF0F2A4A	11796	21012	30.1	1001.7
548	2019-07-26 15:28:46	63726	FF0F2A4A	11796	21011	30.1	1001.7
549	2019-07-26 15:28:46	63841	FF0F2A4A	11796	21014	30.1	1001.8
550	2019-07-26 15:28:46	63956	FF0F2A4A	11796	21013	30.1	1001.8
551	2019-07-26 15:28:46	64071	FF0F2A4A	11796	21011	30.1	1001.8
552	2019-07-26 15:28:46	64186	FF0F2A4A	11797	21010	30.1	1001.8
553	2019-07-26 15:28:46	64301	FF0F2A4A	11798	21010	30.1	1001.7
554	2019-07-26 15:28:46	64416	FF0F2A4A	11797	21012	30.1	1001.7
555	2019-07-26 15:28:46	64531	FF0F2A4A	11797	21010	30.1	1001.7
556	2019-07-26 15:28:46	64646	FF0F2A4A	11797	21009	30.1	1001.7
557	2019-07-26 15:28:46	64761	FF0F2A4A	11797	21012	30.1	1001.7
558	2019-07-26 15:28:46	64876	FF0F2A4A	11797	21013	30.1	1001.7
559	2019-07-26 15:28:46	64991	FF0F2A4A	11797	21014	30.1	1001.7
560	2019-07-26 15:28:46	65106	FF0F2A4A	11796	21014	30.1	1001.7
561	2019-07-26 15:28:46	65221	FF0F2A4A	11798	21010	30.1	1001.7
562	2019-07-26 15:28:46	65336	FF0F2A4A	11798	21010	30.1	1001.7
563	2019-07-26 15:28:46	65451	FF0F2A4A	11797	21010	30.1	1001.8
564	2019-07-26 15:28:46	65566	FF0F2A4A	11796	21014	30.1	1001.8
565	2019-07-26 15:28:46	65681	FF0F2A4A	11796	21014	30.1	1001.7
566	2019-07-26 15:28:46	65795	FF0F2A4A	11798	21011	30.1	1001.7
567	2019-07-26 15:28:46	65910	FF0F2A4A	11798	21012	30.1	1001.8
568	2019-07-26 15:28:46	66025	FF0F2A4A	11797	21012	30.1	1001.8
569	2019-07-26 15:28:46	66140	FF0F2A4A	11797	21014	30.1	1001.8
570	2019-07-26 15:28:46	66254	FF0F2A4A	11797	21013	30.1	1001.8
571	2019-07-26 15:28:46	66369	FF0F2A4A	11798	21012	30.1	1001.7
572	2019-07-26 15:28:46	66484	FF0F2A4A	11796	21013	30.1	1001.8
573	2019-07-26 15:28:46	66599	FF0F2A4A	11798	21009	30.1	1001.7
574	2019-07-26 15:28:46	66714	FF0F2A4A	11797	21013	30.1	1001.7
575	2019-07-26 15:28:46	66829	FF0F2A4A	11798	21010	30.1	1001.7
576	2019-07-26 15:28:46	66944	FF0F2A4A	11796	21012	30.1	1001.7
577	2019-07-26 15:28:46	67059	FF0F2A4A	11796	21009	30.1	1001.7
578	2019-07-26 15:28:46	67174	FF0F2A4A	11797	21011	30.1	1001.7
579	2019-07-26 15:28:46	67289	FF0F2A4A	11797	21010	30.1	1001.7
580	2019-07-26 15:28:46	67404	FF0F2A4A	11797	21012	30.1	1001.7
581	2019-07-26 15:28:46	67518	FF0F2A4A	11796	21013	30.1	1001.7
582	2019-07-26 15:28:46	67633	FF0F2A4A	11797	21013	30.1	1001.7
583	2019-07-26 15:28:46	67748	FF0F2A4A	11797	21010	30.1	1001.8
584	2019-07-26 15:28:46	67863	FF0F2A4A	11797	21014	30.1	1001.9
585	2019-07-26 15:28:46	67978	FF0F2A4A	11797	21014	30.1	1001.8
586	2019-07-26 15:28:46	68093	FF0F2A4A	11797	21011	30.1	1001.8
587	2019-07-26 15:28:46	68208	FF0F2A4A	11795	21009	30.1	1001.8
588	2019-07-26 15:28:46	68323	FF0F2A4A	11796	21008	30.1	1001.7
589	2019-07-26 15:28:46	68438	FF0F2A4A	11795	21010	30.1	1001.7
590	2019-07-26 15:28:46	68553	FF0F2A4A	11796	21011	30.1	1001.7
591	2019-07-26 15:28:46	68668	FF0F2A4A	11796	21013	30.1	1001.7
592	2019-07-26 15:28:46	68782	FF0F2A4A	11797	21013	30.1	1001.7
593	2019-07-26 15:28:46	68897	FF0F2A4A	11796	21010	30.1	1001.8
594	2019-07-26 15:28:46	69012	FF0F2A4A	11798	21010	30.1	1001.9
595	2019-07-26 15:28:46	69127	FF0F2A4A	11797	21013	30.1	1001.8
596	2019-07-26 15:28:46	69242	FF0F2A4A	11797	21014	30.1	1001.8
597	2019-07-26 15:28:46	69357	FF0F2A4A	11797	21011	30.1	1001.8
598	2019-07-26 15:28:46	69472	FF0F2A4A	11797	21012	30.1	1001.8
599	2019-07-26 15:28:46	69587	FF0F2A4A	11797	21013	30.1	1001.9
600	2019-07-26 15:28:46	69702	FF0F2A4A	11795	21011	30.1	1001.9
601	2019-07-26 15:28:46	69817	FF0F2A4A	11795	21011	30.1	1001.7
602	2019-07-26 15:28:46	69932	FF0F2A4A	11796	21015	30.1	1001.7
603	2019-07-26 15:28:46	70046	FF0F2A4A	11796	21009	30.1	1001.8
604	2019-07-26 15:28:46	70161	FF0F2A4A	11797	21012	30.1	1001.8
605	2019-07-26 15:28:46	70276	FF0F2A4A	11798	21009	30.1	1001.8
606	2019-07-26 15:28:46	70391	FF0F2A4A	11796	21011	30.1	1001.7
607	2019-07-26 15:28:46	70505	FF0F2A4A	11797	21009	30.1	1001.7
608	2019-07-26 15:28:46	70621	FF0F2A4A	11797	21011	30.1	1001.8
609	2019-07-26 15:28:46	70736	FF0F2A4A	11797	21011	30.1	1001.8
610	2019-07-26 15:28:46	70851	FF0F2A4A	11797	21010	30.1	1001.7
611	2019-07-26 15:28:46	70966	FF0F2A4A	11797	21011	30.1	1001.7
612	2019-07-26 15:28:46	71081	FF0F2A4A	11797	21009	30.1	1001.8
613	2019-07-26 15:28:46	71196	FF0F2A4A	11798	21012	30.1	1001.9
614	2019-07-26 15:28:46	71310	FF0F2A4A	11796	21014	30.1	1001.9
615	2019-07-26 15:28:46	71425	FF0F2A4A	11797	21013	30.1	1001.8
616	2019-07-26 15:28:46	71540	FF0F2A4A	11797	21013	30.1	1001.8
617	2019-07-26 15:28:46	71655	FF0F2A4A	11797	21010	30.1	1001.8
618	2019-07-26 15:28:46	71770	FF0F2A4A	11797	21010	30.1	1001.8
619	2019-07-26 15:28:46	71885	FF0F2A4A	11797	21011	30.1	1001.8
620	2019-07-26 15:28:46	72000	FF0F2A4A	11796	21013	30.1	1001.8
621	2019-07-26 15:28:46	72115	FF0F2A4A	11796	21014	30.1	1001.7
622	2019-07-26 15:28:46	72230	FF0F2A4A	11796	21014	30.1	1001.7
623	2019-07-26 15:28:46	72345	FF0F2A4A	11797	21014	30.1	1001.8
624	2019-07-26 15:28:46	72460	FF0F2A4A	11797	21013	30.1	1001.8
625	2019-07-26 15:28:46	72574	FF0F2A4A	11797	21010	30.1	1001.8
626	2019-07-26 15:28:46	72689	FF0F2A4A	11798	21010	30.1	1001.7
627	2019-07-26 15:28:46	72804	FF0F2A4A	11797	21012	30.1	1001.7
628	2019-07-26 15:28:46	72919	FF0F2A4A	11797	21012	30.1	1001.7
629	2019-07-26 15:28:46	73034	FF0F2A4A	11797	21011	30.1	1001.7
630	2019-07-26 15:28:46	73149	FF0F2A4A	11797	21012	30.1	1001.7
631	2019-07-26 15:28:46	73264	FF0F2A4A	11797	21011	30.1	1001.7
632	2019-07-26 15:28:46	73379	FF0F2A4A	11797	21013	30.1	1001.7
633	2019-07-26 15:28:46	73494	FF0F2A4A	11797	21012	30.1	1001.7
634	2019-07-26 15:28:46	73609	FF0F2A4A	11797	21011	30.1	1001.8
635	2019-07-26 15:28:46	73724	FF0F2A4A	11797	21009	30.1	1001.7
636	2019-07-26 15:28:46	73838	FF0F2A4A	11797	21012	30.1	1001.7
637	2019-07-26 15:28:46	73953	FF0F2A4A	11798	21014	30.1	1001.8
638	2019-07-26 15:28:46	74068	FF0F2A4A	11798	21009	30.1	1001.8
639	2019-07-26 15:28:46	74183	FF0F2A4A	11798	21010	30.1	1001.8
640	2019-07-26 15:28:46	74298	FF0F2A4A	11798	21010	30.1	1001.8
641	2019-07-26 15:28:46	74413	FF0F2A4A	11797	21010	30.1	1001.8
642	2019-07-26 15:28:46	74528	FF0F2A4A	11798	21015	30.1	1001.8
643	2019-07-26 15:28:46	74643	FF0F2A4A	11798	21010	30.1	1001.8
644	2019-07-26 15:28:46	74758	FF0F2A4A	11797	21012	30.1	1001.8
645	2019-07-26 15:28:46	74873	FF0F2A4A	11797	21010	30.1	1001.8
646	2019-07-26 15:28:46	74988	FF0F2A4A	11798	21011	30.1	1001.8
647	2019-07-26 15:28:46	75102	FF0F2A4A	11797	21010	30.1	1001.9
648	2019-07-26 15:28:46	75217	FF0F2A4A	11797	21013	30.1	1001.9
649	2019-07-26 15:28:46	75332	FF0F2A4A	11796	21014	30.1	1001.8
650	2019-07-26 15:28:46	75447	FF0F2A4A	11797	21011	30.1	1001.8
651	2019-07-26 15:28:46	75562	FF0F2A4A	11797	21011	30.1	1001.8
652	2019-07-26 15:28:46	75677	FF0F2A4A	11796	21011	30.1	1001.8
653	2019-07-26 15:28:46	75792	FF0F2A4A	11796	21012	30.1	1001.7
654	2019-07-26 15:28:46	75907	FF0F2A4A	11796	21011	30.1	1001.7
655	2019-07-26 15:28:46	76022	FF0F2A4A	11796	21011	30.1	1001.7
656	2019-07-26 15:28:46	76137	FF0F2A4A	11796	21013	30.1	1001.7
657	2019-07-26 15:28:46	76252	FF0F2A4A	11797	21011	30.1	1001.7
658	2019-07-26 15:28:46	76366	FF0F2A4A	11797	21010	30.1	1001.7
659	2019-07-26 15:28:46	76481	FF0F2A4A	11798	21010	30.1	1001.7
660	2019-07-26 15:28:46	76595	FF0F2A4A	11797	21010	30.1	1001.7
661	2019-07-26 15:28:46	76709	FF0F2A4A	11797	21010	30.1	1001.8
662	2019-07-26 15:28:46	76824	FF0F2A4A	11797	21013	30.1	1001.8
663	2019-07-26 15:28:46	76939	FF0F2A4A	11797	21013	30.1	1001.9
664	2019-07-26 15:28:46	77054	FF0F2A4A	11797	21009	30.1	1001.9
665	2019-07-26 15:28:46	77169	FF0F2A4A	11797	21012	30.1	1001.8
666	2019-07-26 15:28:46	77284	FF0F2A4A	11796	21008	30.1	1001.8
667	2019-07-26 15:28:46	77399	FF0F2A4A	11796	21012	30.1	1001.7
668	2019-07-26 15:28:46	77514	FF0F2A4A	11797	21010	30.1	1001.7
669	2019-07-26 15:28:46	77628	FF0F2A4A	11796	21008	30.1	1001.8
670	2019-07-26 15:28:46	77743	FF0F2A4A	11797	21012	30.1	1001.8
671	2019-07-26 15:28:46	77858	FF0F2A4A	11797	21009	30.1	1001.8
672	2019-07-26 15:28:46	77973	FF0F2A4A	11797	21010	30.1	1001.8
673	2019-07-26 15:28:46	78088	FF0F2A4A	11798	21009	30.1	1001.8
674	2019-07-26 15:28:46	78203	FF0F2A4A	11797	21012	30.1	1001.8
675	2019-07-26 15:28:46	78318	FF0F2A4A	11796	21013	30.1	1001.7
676	2019-07-26 15:28:46	78433	FF0F2A4A	11796	21014	30.1	1001.7
677	2019-07-26 15:28:46	78548	FF0F2A4A	11797	21011	30.1	1001.8
678	2019-07-26 15:28:46	78663	FF0F2A4A	11798	21010	30.1	1001.8
679	2019-07-26 15:28:46	78778	FF0F2A4A	11796	21013	30.1	1001.8
680	2019-07-26 15:28:46	78892	FF0F2A4A	11797	21013	30.1	1001.8
681	2019-07-26 15:28:46	79007	FF0F2A4A	11797	21014	30.1	1001.7
682	2019-07-26 15:28:46	79122	FF0F2A4A	11797	21010	30.1	1001.7
683	2019-07-26 15:28:46	79236	FF0F2A4A	11797	21014	30.1	1001.8
684	2019-07-26 15:28:46	79351	FF0F2A4A	11797	21012	30.1	1001.8
685	2019-07-26 15:28:46	79466	FF0F2A4A	11797	21013	30.1	1001.8
686	2019-07-26 15:28:46	79581	FF0F2A4A	11797	21012	30.1	1001.8
687	2019-07-26 15:28:46	79696	FF0F2A4A	11798	21010	30.1	1001.8
688	2019-07-26 15:28:46	79811	FF0F2A4A	11797	21011	30.1	1001.8
689	2019-07-26 15:28:46	79926	FF0F2A4A	11797	21011	30.1	1001.9
690	2019-07-26 15:28:46	80041	FF0F2A4A	11797	21013	30.1	1001.9
691	2019-07-26 15:28:46	80155	FF0F2A4A	11798	21010	30.1	1001.9
692	2019-07-26 15:28:46	80270	FF0F2A4A	11798	21010	30.1	1001.9
693	2019-07-26 15:28:46	80385	FF0F2A4A	11797	21014	30.1	1001.8
694	2019-07-26 15:28:46	80499	FF0F2A4A	11797	21010	30.1	1001.8
695	2019-07-26 15:28:46	80614	FF0F2A4A	11797	21010	30.1	1001.8
696	2019-07-26 15:28:46	80729	FF0F2A4A	11798	21009	30.1	1001.8
697	2019-07-26 15:28:46	80844	FF0F2A4A	11797	21010	30.1	1001.8
698	2019-07-26 15:28:46	80959	FF0F2A4A	11797	21009	30.1	1001.8
699	2019-07-26 15:28:46	81074	FF0F2A4A	11798	21009	30.1	1001.8
700	2019-07-26 15:28:46	81189	FF0F2A4A	11797	21013	30.1	1001.8
701	2019-07-26 15:28:46	81304	FF0F2A4A	11798	21011	30.1	1001.8
702	2019-07-26 15:28:46	81418	FF0F2A4A	11797	21012	30.1	1001.8
703	2019-07-26 15:28:46	81533	FF0F2A4A	11797	21008	30.1	1001.8
704	2019-07-26 15:28:46	81648	FF0F2A4A	11798	21010	30.1	1001.8
705	2019-07-26 15:28:46	81762	FF0F2A4A	11798	21011	30.1	1001.8
706	2019-07-26 15:28:46	81877	FF0F2A4A	11797	21013	30.1	1001.8
707	2019-07-26 15:28:46	81992	FF0F2A4A	11797	21010	30.1	1001.7
708	2019-07-26 15:28:46	82107	FF0F2A4A	11797	21009	30.1	1001.7
709	2019-07-26 15:28:46	82222	FF0F2A4A	11796	21010	30.1	1001.7
710	2019-07-26 15:28:46	82337	FF0F2A4A	11797	21012	30.1	1001.7
711	2019-07-26 15:28:46	82452	FF0F2A4A	11797	21014	30.1	1001.8
712	2019-07-26 15:28:46	82567	FF0F2A4A	11797	21010	30.1	1001.8
713	2019-07-26 15:28:46	82681	FF0F2A4A	11797	21011	30.1	1001.9
714	2019-07-26 15:28:46	82796	FF0F2A4A	11796	21009	30.1	1001.9
715	2019-07-26 15:28:46	82911	FF0F2A4A	11797	21010	30.1	1001.7
716	2019-07-26 15:28:46	83025	FF0F2A4A	11797	21011	30.1	1001.7
717	2019-07-26 15:28:46	83140	FF0F2A4A	11796	21013	30.1	1001.8
718	2019-07-26 15:28:46	83255	FF0F2A4A	11797	21010	30.1	1001.8
719	2019-07-26 15:28:46	83370	FF0F2A4A	11797	21014	30.1	1001.8
720	2019-07-26 15:28:46	83485	FF0F2A4A	11797	21014	30.1	1001.8
721	2019-07-26 15:28:46	83600	FF0F2A4A	11796	21013	30.1	1001.8
722	2019-07-26 15:28:46	83715	FF0F2A4A	11797	21013	30.1	1001.8
723	2019-07-26 15:28:46	83830	FF0F2A4A	11796	21010	30.1	1001.7
724	2019-07-26 15:28:46	83945	FF0F2A4A	11797	21011	30.1	1001.7
725	2019-07-26 15:28:46	84060	FF0F2A4A	11797	21013	30.1	1001.8
726	2019-07-26 15:28:46	84175	FF0F2A4A	11797	21014	30.1	1001.8
727	2019-07-26 15:28:46	84289	FF0F2A4A	11797	21009	30.1	1001.8
728	2019-07-26 15:28:46	84404	FF0F2A4A	11797	21009	30.1	1001.8
729	2019-07-26 15:28:46	84519	FF0F2A4A	11797	21010	30.1	1001.8
730	2019-07-26 15:28:46	84634	FF0F2A4A	11797	21011	30.1	1001.8
731	2019-07-26 15:28:46	84749	FF0F2A4A	11797	21010	30.1	1001.7
732	2019-07-26 15:28:46	84864	FF0F2A4A	11797	21015	30.1	1001.7
733	2019-07-26 15:28:46	84979	FF0F2A4A	11797	21014	30.1	1001.8
734	2019-07-26 15:28:46	85094	FF0F2A4A	11797	21012	30.1	1001.8
735	2019-07-26 15:28:46	85209	FF0F2A4A	11796	21014	30.1	1001.8
736	2019-07-26 15:28:46	85324	FF0F2A4A	11798	21011	30.1	1001.8
737	2019-07-26 15:28:46	85439	FF0F2A4A	11797	21010	30.1	1001.8
738	2019-07-26 15:28:46	85553	FF0F2A4A	11796	21013	30.1	1001.8
739	2019-07-26 15:28:46	85668	FF0F2A4A	11797	21013	30.1	1001.8
740	2019-07-26 15:28:46	85783	FF0F2A4A	11799	21014	30.1	1001.8
741	2019-07-26 15:28:46	85898	FF0F2A4A	11797	21012	30.1	1001.8
742	2019-07-26 15:28:46	86013	FF0F2A4A	11798	21012	30.1	1001.8
743	2019-07-26 15:28:46	86128	FF0F2A4A	11796	21013	30.1	1001.7
744	2019-07-26 15:28:46	86243	FF0F2A4A	11797	21015	30.1	1001.7
745	2019-07-26 15:28:46	86358	FF0F2A4A	11797	21013	30.1	1001.8
746	2019-07-26 15:28:46	86473	FF0F2A4A	11797	21013	30.1	1001.8
747	2019-07-26 15:28:46	86588	FF0F2A4A	11797	21014	30.1	1001.8
748	2019-07-26 15:28:46	86703	FF0F2A4A	11797	21011	30.1	1001.8
749	2019-07-26 15:28:46	86817	FF0F2A4A	11798	21010	30.1	1001.8
750	2019-07-26 15:28:46	86932	FF0F2A4A	11797	21011	30.1	1001.8
751	2019-07-26 15:28:46	87047	FF0F2A4A	11797	21017	30.1	1001.7
752	2019-07-26 15:28:46	87162	FF0F2A4A	11797	21014	30.1	1001.7
753	2019-07-26 15:28:46	87277	FF0F2A4A	11798	21013	30.1	1001.7
754	2019-07-26 15:28:46	87392	FF0F2A4A	11797	21011	30.1	1001.7
755	2019-07-26 15:28:46	87507	FF0F2A4A	11797	21012	30.1	1001.7
756	2019-07-26 15:28:46	87622	FF0F2A4A	11797	21014	30.1	1001.7
757	2019-07-26 15:28:46	87737	FF0F2A4A	11797	21010	30.1	1001.7
758	2019-07-26 15:28:46	87852	FF0F2A4A	11797	21011	30.1	1001.7
759	2019-07-26 15:28:46	87967	FF0F2A4A	11797	21011	30.1	1001.8
760	2019-07-26 15:28:46	88081	FF0F2A4A	11798	21011	30.1	1001.8
761	2019-07-26 15:28:46	88196	FF0F2A4A	11798	21011	30.1	1001.7
762	2019-07-26 15:28:46	88311	FF0F2A4A	11798	21013	30.1	1001.7
763	2019-07-26 15:28:46	88426	FF0F2A4A	11798	21014	30.1	1001.7
764	2019-07-26 15:28:46	88541	FF0F2A4A	11798	21011	30.1	1001.7
765	2019-07-26 15:28:46	88656	FF0F2A4A	11798	21013	30.1	1001.7
766	2019-07-26 15:28:46	88771	FF0F2A4A	11798	21010	30.1	1001.7
767	2019-07-26 15:28:46	88886	FF0F2A4A	11798	21015	30.1	1001.7
768	2019-07-26 15:28:46	89001	FF0F2A4A	11797	21013	30.1	1001.7
769	2019-07-26 15:28:46	89116	FF0F2A4A	11797	21011	30.1	1001.8
770	2019-07-26 15:28:46	89231	FF0F2A4A	11797	21014	30.1	1001.8
771	2019-07-26 15:28:46	89345	FF0F2A4A	11797	21012	30.1	1001.8
772	2019-07-26 15:28:46	89460	FF0F2A4A	11797	21011	30.1	1001.8
773	2019-07-26 15:28:46	89575	FF0F2A4A	11797	21010	30.1	1001.7
774	2019-07-26 15:28:46	89690	FF0F2A4A	11797	21014	30.1	1001.7
775	2019-07-26 15:28:46	89805	FF0F2A4A	11798	21014	30.1	1001.7
776	2019-07-26 15:28:46	89920	FF0F2A4A	11798	21013	30.1	1001.7
777	2019-07-26 15:28:46	90035	FF0F2A4A	11798	21014	30.1	1001.8
778	2019-07-26 15:28:46	90150	FF0F2A4A	11797	21011	30.1	1001.8
779	2019-07-26 15:28:46	90265	FF0F2A4A	11797	21012	30.1	1001.8
780	2019-07-26 15:28:46	90380	FF0F2A4A	11798	21013	30.1	1001.8
781	2019-07-26 15:28:46	90495	FF0F2A4A	11798	21012	30.1	1001.8
782	2019-07-26 15:28:46	90609	FF0F2A4A	11799	21014	30.1	1001.8
783	2019-07-26 15:28:46	90724	FF0F2A4A	11798	21011	30.1	1001.8
784	2019-07-26 15:28:46	90839	FF0F2A4A	11798	21012	30.1	1001.8
785	2019-07-26 15:28:46	90953	FF0F2A4A	11798	21011	30.1	1001.7
786	2019-07-26 15:28:46	91068	FF0F2A4A	11797	21011	30.1	1001.7
787	2019-07-26 15:28:46	91183	FF0F2A4A	11798	21012	30.1	1001.7
788	2019-07-26 15:28:46	91298	FF0F2A4A	11797	21013	30.1	1001.7
789	2019-07-26 15:28:46	91413	FF0F2A4A	11797	21012	30.1	1001.6
790	2019-07-26 15:28:46	91527	FF0F2A4A	11797	21011	30.1	1001.6
791	2019-07-26 15:28:46	91641	FF0F2A4A	11798	21011	30.1	1001.8
792	2019-07-26 15:28:46	91756	FF0F2A4A	11797	21014	30.1	1001.8
793	2019-07-26 15:28:46	91870	FF0F2A4A	11798	21011	30.1	1001.8
794	2019-07-26 15:28:46	91985	FF0F2A4A	11798	21011	30.1	1001.8
795	2019-07-26 15:28:46	92100	FF0F2A4A	11797	21013	30.1	1001.9
796	2019-07-26 15:28:46	92214	FF0F2A4A	11797	21015	30.1	1001.9
797	2019-07-26 15:28:46	92329	FF0F2A4A	11797	21012	30.1	1001.8
798	2019-07-26 15:28:46	92444	FF0F2A4A	11797	21012	30.1	1001.8
799	2019-07-26 15:28:46	92559	FF0F2A4A	11797	21012	30.1	1001.8
800	2019-07-26 15:28:46	92674	FF0F2A4A	11797	21012	30.1	1001.8
801	2019-07-26 15:28:46	92789	FF0F2A4A	11798	21011	30.1	1001.7
802	2019-07-26 15:28:46	92904	FF0F2A4A	11798	21011	30.1	1001.7
803	2019-07-26 15:28:46	93019	FF0F2A4A	11797	21011	30.1	1001.7
804	2019-07-26 15:28:46	93133	FF0F2A4A	11797	21012	30.1	1001.7
805	2019-07-26 15:28:46	93248	FF0F2A4A	11796	21014	30.1	1001.7
806	2019-07-26 15:28:46	93363	FF0F2A4A	11796	21014	30.1	1001.7
807	2019-07-26 15:28:46	93478	FF0F2A4A	11797	21012	30.1	1001.8
808	2019-07-26 15:28:46	93593	FF0F2A4A	11798	21013	30.1	1001.8
809	2019-07-26 15:28:46	93708	FF0F2A4A	11798	21015	30.1	1001.7
810	2019-07-26 15:28:46	93823	FF0F2A4A	11797	21011	30.1	1001.7
811	2019-07-26 15:28:46	93938	FF0F2A4A	11797	21014	30.1	1001.8
812	2019-07-26 15:28:46	94053	FF0F2A4A	11798	21011	30.1	1001.8
813	2019-07-26 15:28:46	94168	FF0F2A4A	11798	21011	30.1	1001.8
814	2019-07-26 15:28:46	94283	FF0F2A4A	11797	21011	30.1	1001.8
815	2019-07-26 15:28:46	94397	FF0F2A4A	11797	21014	30.1	1001.7
816	2019-07-26 15:28:46	94512	FF0F2A4A	11798	21012	30.1	1001.7
817	2019-07-26 15:28:46	94627	FF0F2A4A	11798	21012	30.1	1001.8
818	2019-07-26 15:28:46	94741	FF0F2A4A	11797	21012	30.1	1001.8
819	2019-07-26 15:28:46	94856	FF0F2A4A	11797	21015	30.1	1001.8
820	2019-07-26 15:28:46	94971	FF0F2A4A	11798	21011	30.1	1001.8
821	2019-07-26 15:28:46	95086	FF0F2A4A	11796	21013	30.1	1001.8
822	2019-07-26 15:28:46	95201	FF0F2A4A	11797	21012	30.1	1001.8
823	2019-07-26 15:28:46	95316	FF0F2A4A	11798	21014	30.1	1001.8
824	2019-07-26 15:28:46	95431	FF0F2A4A	11797	21011	30.1	1001.8
825	2019-07-26 15:28:46	95546	FF0F2A4A	11797	21011	30.1	1001.7
826	2019-07-26 15:28:46	95660	FF0F2A4A	11798	21012	30.1	1001.7
827	2019-07-26 15:28:46	95775	FF0F2A4A	11797	21012	30.1	1001.7
828	2019-07-26 15:28:46	95890	FF0F2A4A	11799	21014	30.1	1001.7
829	2019-07-26 15:28:46	96004	FF0F2A4A	11799	21016	30.1	1001.7
830	2019-07-26 15:28:46	96119	FF0F2A4A	11796	21015	30.1	1001.7
831	2019-07-26 15:28:46	96234	FF0F2A4A	11797	21012	30.1	1001.7
832	2019-07-26 15:28:46	96349	FF0F2A4A	11798	21013	30.1	1001.7
833	2019-07-26 15:28:46	96464	FF0F2A4A	11797	21012	30.1	1001.7
834	2019-07-26 15:28:46	96579	FF0F2A4A	11798	21013	30.1	1001.7
835	2019-07-26 15:28:46	96694	FF0F2A4A	11797	21012	30.1	1001.8
836	2019-07-26 15:28:46	96809	FF0F2A4A	11797	21013	30.1	1001.8
837	2019-07-26 15:28:46	96923	FF0F2A4A	11796	21014	30.1	1001.7
838	2019-07-26 15:28:46	97038	FF0F2A4A	11797	21014	30.1	1001.7
839	2019-07-26 15:28:46	97153	FF0F2A4A	11798	21011	30.1	1001.6
840	2019-07-26 15:28:46	97267	FF0F2A4A	11798	21015	30.1	1001.6
841	2019-07-26 15:28:46	97382	FF0F2A4A	11797	21015	30.1	1001.7
842	2019-07-26 15:28:46	97497	FF0F2A4A	11798	21011	30.1	1001.7
843	2019-07-26 15:28:46	97612	FF0F2A4A	11797	21015	30.1	1001.7
844	2019-07-26 15:28:46	97727	FF0F2A4A	11798	21012	30.1	1001.7
845	2019-07-26 15:28:46	97842	FF0F2A4A	11798	21013	30.1	1001.7
846	2019-07-26 15:28:46	97957	FF0F2A4A	11798	21011	30.1	1001.7
847	2019-07-26 15:28:46	98072	FF0F2A4A	11797	21015	30.1	1001.7
848	2019-07-26 15:28:46	98186	FF0F2A4A	11798	21015	30.1	1001.7
849	2019-07-26 15:28:46	98301	FF0F2A4A	11797	21015	30.1	1001.7
850	2019-07-26 15:28:46	98416	FF0F2A4A	11799	21011	30.1	1001.7
851	2019-07-26 15:28:46	98531	FF0F2A4A	11797	21012	30.1	1001.8
852	2019-07-26 15:28:46	98646	FF0F2A4A	11796	21012	30.1	1001.8
853	2019-07-26 15:28:46	98761	FF0F2A4A	11797	21014	30.1	1001.8
854	2019-07-26 15:28:46	98876	FF0F2A4A	11797	21013	30.1	1001.8
855	2019-07-26 15:28:46	98991	FF0F2A4A	11797	21017	30.1	1001.7
856	2019-07-26 15:28:46	99106	FF0F2A4A	11797	21013	30.1	1001.7
857	2019-07-26 15:28:46	99221	FF0F2A4A	11798	21011	30.1	1001.8
858	2019-07-26 15:28:46	99336	FF0F2A4A	11797	21012	30.1	1001.8
859	2019-07-26 15:28:46	99450	FF0F2A4A	11798	21012	30.1	1001.7
860	2019-07-26 15:28:46	99565	FF0F2A4A	11797	21013	30.1	1001.7
861	2019-07-26 15:28:46	99680	FF0F2A4A	11797	21015	30.1	1001.7
862	2019-07-26 15:28:46	99794	FF0F2A4A	11799	21015	30.1	1001.7
863	2019-07-26 15:28:46	99908	FF0F2A4A	11796	21014	30.1	1001.8
864	2019-07-26 15:28:46	100024	FF0F2A4A	11797	21010	30.1	1001.8
865	2019-07-26 15:28:46	100139	FF0F2A4A	11796	21011	30.1	1001.7
866	2019-07-26 15:28:46	100254	FF0F2A4A	11797	21013	30.1	1001.7
867	2019-07-26 15:28:46	100369	FF0F2A4A	11797	21014	30.1	1001.7
868	2019-07-26 15:28:46	100484	FF0F2A4A	11797	21013	30.1	1001.7
869	2019-07-26 15:28:46	100599	FF0F2A4A	11798	21010	30.1	1001.8
870	2019-07-26 15:28:46	100713	FF0F2A4A	11797	21011	30.1	1001.8
871	2019-07-26 15:28:46	100828	FF0F2A4A	11798	21012	30.1	1001.7
872	2019-07-26 15:28:46	100943	FF0F2A4A	11796	21013	30.1	1001.7
873	2019-07-26 15:28:46	101057	FF0F2A4A	11797	21013	30.1	1001.7
874	2019-07-26 15:28:46	101172	FF0F2A4A	11797	21011	30.1	1001.7
875	2019-07-26 15:28:46	101287	FF0F2A4A	11798	21011	30.1	1001.8
876	2019-07-26 15:28:46	101402	FF0F2A4A	11797	21010	30.1	1001.8
877	2019-07-26 15:28:46	101517	FF0F2A4A	11798	21011	30.1	1001.8
878	2019-07-26 15:28:46	101632	FF0F2A4A	11798	21010	30.1	1001.8
879	2019-07-26 15:28:46	101747	FF0F2A4A	11797	21013	30.1	1001.7
880	2019-07-26 15:28:46	101862	FF0F2A4A	11798	21012	30.1	1001.7
881	2019-07-26 15:28:46	101977	FF0F2A4A	11797	21013	30.1	1001.7
882	2019-07-26 15:28:46	102092	FF0F2A4A	11796	21014	30.1	1001.7
883	2019-07-26 15:28:46	102207	FF0F2A4A	11798	21011	30.1	1001.7
884	2019-07-26 15:28:46	102321	FF0F2A4A	11798	21015	30.1	1001.6
885	2019-07-26 15:28:46	102436	FF0F2A4A	11797	21012	30.1	1001.7
886	2019-07-26 15:28:46	102551	FF0F2A4A	11797	21011	30.1	1001.7
887	2019-07-26 15:28:46	102666	FF0F2A4A	11797	21015	30.1	1001.7
888	2019-07-26 15:28:46	102781	FF0F2A4A	11797	21013	30.1	1001.7
889	2019-07-26 15:28:46	102896	FF0F2A4A	11797	21012	30.1	1001.7
890	2019-07-26 15:28:46	103011	FF0F2A4A	11797	21015	30.1	1001.7
891	2019-07-26 15:28:46	103126	FF0F2A4A	11797	21012	30.1	1001.8
892	2019-07-26 15:28:46	103241	FF0F2A4A	11797	21015	30.1	1001.8
893	2019-07-26 15:28:46	103356	FF0F2A4A	11797	21016	30.1	1001.7
894	2019-07-26 15:28:46	103471	FF0F2A4A	11797	21014	30.1	1001.7
895	2019-07-26 15:28:46	103585	FF0F2A4A	11797	21012	30.1	1001.8
896	2019-07-26 15:28:46	103700	FF0F2A4A	11797	21015	30.1	1001.8
897	2019-07-26 15:28:46	103815	FF0F2A4A	11797	21012	30.1	1001.8
898	2019-07-26 15:28:46	103930	FF0F2A4A	11796	21015	30.1	1001.8
899	2019-07-26 15:28:46	104045	FF0F2A4A	11797	21016	30.1	1001.8
900	2019-07-26 15:28:46	104160	FF0F2A4A	11797	21016	30.1	1001.8
901	2019-07-26 15:28:46	104275	FF0F2A4A	11796	21017	30.1	1001.8
902	2019-07-26 15:28:46	104390	FF0F2A4A	11797	21012	30.1	1001.8
903	2019-07-26 15:28:46	104505	FF0F2A4A	11797	21017	30.1	1001.7
904	2019-07-26 15:28:46	104620	FF0F2A4A	11796	21016	30.1	1001.7
905	2019-07-26 15:28:46	104735	FF0F2A4A	11797	21016	30.1	1001.8
906	2019-07-26 15:28:46	104849	FF0F2A4A	11797	21017	30.1	1001.8
907	2019-07-26 15:28:46	104964	FF0F2A4A	11796	21016	30.1	1001.8
908	2019-07-26 15:28:46	105079	FF0F2A4A	11797	21014	30.1	1001.8
909	2019-07-26 15:28:46	105193	FF0F2A4A	11797	21012	30.1	1001.8
910	2019-07-26 15:28:46	105308	FF0F2A4A	11796	21014	30.1	1001.8
911	2019-07-26 15:28:46	105423	FF0F2A4A	11796	21013	30.1	1001.8
912	2019-07-26 15:28:46	105538	FF0F2A4A	11796	21015	30.1	1001.8
913	2019-07-26 15:28:46	105653	FF0F2A4A	11797	21012	30.1	1001.7
914	2019-07-26 15:28:46	105768	FF0F2A4A	11797	21012	30.1	1001.7
915	2019-07-26 15:28:46	105883	FF0F2A4A	11797	21013	30.1	1001.7
916	2019-07-26 15:28:46	105998	FF0F2A4A	11796	21012	30.1	1001.7
917	2019-07-26 15:28:46	106112	FF0F2A4A	11796	21017	30.1	1001.8
918	2019-07-26 15:28:46	106227	FF0F2A4A	11798	21014	30.1	1001.8
919	2019-07-26 15:28:46	106342	FF0F2A4A	11797	21015	30.1	1001.7
920	2019-07-26 15:28:46	106457	FF0F2A4A	11796	21012	30.1	1001.7
921	2019-07-26 15:28:46	106572	FF0F2A4A	11796	21015	30.1	1001.8
922	2019-07-26 15:28:46	106687	FF0F2A4A	11795	21013	30.1	1001.8
923	2019-07-26 15:28:46	106802	FF0F2A4A	11797	21015	30.1	1001.8
924	2019-07-26 15:28:46	106917	FF0F2A4A	11796	21015	30.1	1001.8
925	2019-07-26 15:28:46	107031	FF0F2A4A	11797	21013	30.1	1001.7
926	2019-07-26 15:28:46	107146	FF0F2A4A	11796	21016	30.1	1001.7
927	2019-07-26 15:28:46	107261	FF0F2A4A	11796	21016	30.1	1001.7
928	2019-07-26 15:28:46	107376	FF0F2A4A	11797	21015	30.1	1001.7
929	2019-07-26 15:28:46	107491	FF0F2A4A	11796	21016	30.1	1001.8
930	2019-07-26 15:28:46	107606	FF0F2A4A	11796	21015	30.1	1001.8
931	2019-07-26 15:28:46	107721	FF0F2A4A	11797	21014	30.1	1001.7
932	2019-07-26 15:28:46	107836	FF0F2A4A	11797	21013	30.1	1001.7
933	2019-07-26 15:28:46	107951	FF0F2A4A	11797	21013	30.1	1001.7
934	2019-07-26 15:28:46	108066	FF0F2A4A	11796	21015	30.1	1001.7
935	2019-07-26 15:28:46	108181	FF0F2A4A	11796	21012	30.1	1001.7
936	2019-07-26 15:28:46	108295	FF0F2A4A	11796	21015	30.1	1001.7
937	2019-07-26 15:28:46	108410	FF0F2A4A	11796	21012	30.1	1001.8
938	2019-07-26 15:28:46	108525	FF0F2A4A	11797	21015	30.1	1001.8
939	2019-07-26 15:28:46	108639	FF0F2A4A	11796	21016	30.1	1001.7
940	2019-07-26 15:28:46	108754	FF0F2A4A	11797	21012	30.1	1001.7
941	2019-07-26 15:28:46	108869	FF0F2A4A	11796	21015	30.1	1001.7
942	2019-07-26 15:28:46	108984	FF0F2A4A	11796	21013	30.1	1001.7
943	2019-07-26 15:28:46	109099	FF0F2A4A	11797	21013	30.1	1001.7
944	2019-07-26 15:28:46	109214	FF0F2A4A	11797	21015	30.1	1001.7
945	2019-07-26 15:28:46	109329	FF0F2A4A	11797	21015	30.1	1001.7
946	2019-07-26 15:28:46	109444	FF0F2A4A	11797	21015	30.1	1001.7
947	2019-07-26 15:28:46	109558	FF0F2A4A	11797	21013	30.1	1001.7
948	2019-07-26 15:28:46	109673	FF0F2A4A	11797	21015	30.1	1001.7
949	2019-07-26 15:28:46	109787	FF0F2A4A	11798	21015	30.1	1001.7
950	2019-07-26 15:28:46	109901	FF0F2A4A	11797	21013	30.1	1001.7
951	2019-07-26 15:28:46	110015	FF0F2A4A	11798	21014	30.1	1001.7
952	2019-07-26 15:28:46	110130	FF0F2A4A	11796	21012	30.1	1001.7
953	2019-07-26 15:28:46	110245	FF0F2A4A	11797	21015	30.1	1001.7
954	2019-07-26 15:28:46	110360	FF0F2A4A	11799	21014	30.1	1001.7
955	2019-07-26 15:28:46	110475	FF0F2A4A	11798	21014	30.1	1001.7
956	2019-07-26 15:28:46	110590	FF0F2A4A	11797	21015	30.1	1001.7
957	2019-07-26 15:28:46	110705	FF0F2A4A	11798	21013	30.1	1001.7
958	2019-07-26 15:28:46	110819	FF0F2A4A	11797	21012	30.2	1001.7
959	2019-07-26 15:28:46	110934	FF0F2A4A	11797	21016	30.2	1001.7
960	2019-07-26 15:28:46	111049	FF0F2A4A	11797	21016	30.1	1001.7
961	2019-07-26 15:28:46	111164	FF0F2A4A	11798	21012	30.1	1001.7
962	2019-07-26 15:28:46	111279	FF0F2A4A	11798	21015	30.2	1001.7
963	2019-07-26 15:28:46	111394	FF0F2A4A	11798	21015	30.2	1001.7
964	2019-07-26 15:28:46	111509	FF0F2A4A	11797	21013	30.2	1001.7
965	2019-07-26 15:28:46	111624	FF0F2A4A	11797	21014	30.2	1001.7
966	2019-07-26 15:28:46	111739	FF0F2A4A	11798	21013	30.1	1001.7
967	2019-07-26 15:28:46	111854	FF0F2A4A	11797	21014	30.1	1001.7
968	2019-07-26 15:28:46	111969	FF0F2A4A	11797	21016	30.2	1001.7
969	2019-07-26 15:28:46	112083	FF0F2A4A	11797	21013	30.2	1001.7
970	2019-07-26 15:28:46	112197	FF0F2A4A	11797	21015	30.2	1001.7
971	2019-07-26 15:28:46	112311	FF0F2A4A	11797	21013	30.2	1001.7
972	2019-07-26 15:28:46	112425	FF0F2A4A	11797	21013	30.1	1001.7
973	2019-07-26 15:28:46	112540	FF0F2A4A	11797	21012	30.1	1001.7
974	2019-07-26 15:28:46	112655	FF0F2A4A	11798	21015	30.1	1001.7
975	2019-07-26 15:28:46	112770	FF0F2A4A	11798	21012	30.1	1001.7
976	2019-07-26 15:28:46	112885	FF0F2A4A	11798	21016	30.2	1001.7
977	2019-07-26 15:28:46	112999	FF0F2A4A	11797	21015	30.2	1001.7
978	2019-07-26 15:28:46	113114	FF0F2A4A	11797	21012	30.2	1001.7
979	2019-07-26 15:28:46	113229	FF0F2A4A	11798	21013	30.2	1001.7
980	2019-07-26 15:28:46	113343	FF0F2A4A	11798	21012	30.1	1001.7
981	2019-07-26 15:28:46	113458	FF0F2A4A	11798	21013	30.1	1001.7
982	2019-07-26 15:28:46	113573	FF0F2A4A	11798	21015	30.2	1001.7
983	2019-07-26 15:28:46	113688	FF0F2A4A	11797	21015	30.2	1001.7
984	2019-07-26 15:28:46	113803	FF0F2A4A	11797	21013	30.2	1001.7
985	2019-07-26 15:28:46	113918	FF0F2A4A	11798	21013	30.2	1001.7
986	2019-07-26 15:28:46	114033	FF0F2A4A	11799	21016	30.2	1001.7
987	2019-07-26 15:28:46	114148	FF0F2A4A	11798	21013	30.2	1001.7
988	2019-07-26 15:28:46	114262	FF0F2A4A	11797	21013	30.2	1001.7
989	2019-07-26 15:28:46	114377	FF0F2A4A	11799	21016	30.2	1001.7
990	2019-07-26 15:28:46	114492	FF0F2A4A	11798	21016	30.2	1001.7
991	2019-07-26 15:28:46	114607	FF0F2A4A	11798	21012	30.2	1001.7
992	2019-07-26 15:28:46	114722	FF0F2A4A	11798	21011	30.2	1001.7
993	2019-07-26 15:28:46	114837	FF0F2A4A	11798	21012	30.2	1001.7
994	2019-07-26 15:28:46	114952	FF0F2A4A	11797	21012	30.2	1001.7
995	2019-07-26 15:28:46	115067	FF0F2A4A	11797	21013	30.2	1001.7
996	2019-07-26 15:28:46	115182	FF0F2A4A	11798	21013	30.2	1001.7
997	2019-07-26 15:28:46	115296	FF0F2A4A	11797	21013	30.2	1001.8
998	2019-07-26 15:28:46	115411	FF0F2A4A	11798	21014	30.2	1001.8
999	2019-07-26 15:28:46	115525	FF0F2A4A	11798	21013	30.2	1001.7
1000	2019-07-26 15:28:46	115640	FF0F2A4A	11797	21017	30.2	1001.7
1001	2019-07-26 15:28:46	115755	FF0F2A4A	11797	21016	30.2	1001.7
1002	2019-07-26 15:28:46	115869	FF0F2A4A	11798	21015	30.2	1001.7
1003	2019-07-26 15:28:46	115983	FF0F2A4A	11797	21012	30.2	1001.7
1004	2019-07-26 15:28:46	116097	FF0F2A4A	11797	21015	30.2	1001.7
1005	2019-07-26 15:28:46	116212	FF0F2A4A	11797	21013	30.2	1001.7
1006	2019-07-26 15:28:46	116327	FF0F2A4A	11797	21013	30.2	1001.7
1007	2019-07-26 15:28:46	116441	FF0F2A4A	11797	21015	30.2	1001.7
1008	2019-07-26 15:28:46	116555	FF0F2A4A	11797	21016	30.2	1001.7
1009	2019-07-26 15:28:46	116669	FF0F2A4A	11797	21013	30.2	1001.7
1010	2019-07-26 15:28:46	116784	FF0F2A4A	11798	21013	30.2	1001.7
1011	2019-07-26 15:28:46	116899	FF0F2A4A	11797	21013	30.2	1001.8
1012	2019-07-26 15:28:46	117014	FF0F2A4A	11797	21015	30.2	1001.8
1013	2019-07-26 15:28:46	117129	FF0F2A4A	11797	21015	30.2	1001.8
1014	2019-07-26 15:28:46	117244	FF0F2A4A	11796	21015	30.2	1001.8
1015	2019-07-26 15:28:46	117358	FF0F2A4A	11797	21016	30.2	1001.7
1016	2019-07-26 15:28:46	117473	FF0F2A4A	11797	21017	30.2	1001.7
1017	2019-07-26 15:28:46	117588	FF0F2A4A	11797	21016	30.2	1001.7
1018	2019-07-26 15:28:46	117702	FF0F2A4A	11797	21013	30.2	1001.7
1019	2019-07-26 15:28:46	117816	FF0F2A4A	11797	21013	30.2	1001.7
1020	2019-07-26 15:28:46	117931	FF0F2A4A	11796	21015	30.2	1001.7
1021	2019-07-26 15:28:46	118046	FF0F2A4A	11797	21013	30.2	1001.8
1022	2019-07-26 15:28:46	118161	FF0F2A4A	11796	21016	30.2	1001.8
1023	2019-07-26 15:28:46	118275	FF0F2A4A	11797	21013	30.2	1001.8
1024	2019-07-26 15:28:46	118390	FF0F2A4A	11797	21013	30.2	1001.8
1025	2019-07-26 15:28:46	118505	FF0F2A4A	11798	21012	30.2	1001.7
1026	2019-07-26 15:28:46	118620	FF0F2A4A	11796	21013	30.2	1001.7
1027	2019-07-26 15:28:46	118735	FF0F2A4A	11797	21016	30.2	1001.7
1028	2019-07-26 15:28:46	118849	FF0F2A4A	11797	21012	30.2	1001.7
1029	2019-07-26 15:28:46	118963	FF0F2A4A	11796	21016	30.2	1001.7
1030	2019-07-26 15:28:46	119078	FF0F2A4A	11797	21015	30.2	1001.7
1031	2019-07-26 15:28:46	119192	FF0F2A4A	11797	21017	30.2	1001.7
1032	2019-07-26 15:28:46	119307	FF0F2A4A	11796	21015	30.2	1001.7
1033	2019-07-26 15:28:46	119422	FF0F2A4A	11797	21017	30.2	1001.7
1034	2019-07-26 15:28:46	119536	FF0F2A4A	11798	21013	30.1	1001.7
1035	2019-07-26 15:28:46	119651	FF0F2A4A	11797	21016	30.1	1001.7
1036	2019-07-26 15:28:46	119766	FF0F2A4A	11796	21016	30.2	1001.7
1037	2019-07-26 15:28:46	119881	FF0F2A4A	11797	21016	30.2	1001.7
1038	2019-07-26 15:28:46	119996	FF0F2A4A	11796	21017	30.2	1001.7
1039	2019-07-26 15:28:46	120111	FF0F2A4A	11796	21015	30.2	1001.7
1040	2019-07-26 15:28:46	120226	FF0F2A4A	11796	21013	30.2	1001.7
1041	2019-07-26 15:28:46	120341	FF0F2A4A	11797	21015	30.2	1001.7
1042	2019-07-26 15:28:46	120455	FF0F2A4A	11797	21015	30.2	1001.7
1043	2019-07-26 15:28:46	120569	FF0F2A4A	11797	21015	30.2	1001.7
1044	2019-07-26 15:28:46	120684	FF0F2A4A	11797	21012	30.2	1001.7
1045	2019-07-26 15:28:46	120799	FF0F2A4A	11796	21013	30.2	1001.7
1046	2019-07-26 15:28:46	120914	FF0F2A4A	11798	21012	30.2	1001.7
1047	2019-07-26 15:28:46	121029	FF0F2A4A	11797	21015	30.2	1001.7
1048	2019-07-26 15:28:46	121144	FF0F2A4A	11797	21012	30.2	1001.7
1049	2019-07-26 15:28:46	121259	FF0F2A4A	11796	21016	30.2	1001.7
1050	2019-07-26 15:28:46	121373	FF0F2A4A	11797	21014	30.2	1001.7
1051	2019-07-26 15:28:46	121488	FF0F2A4A	11797	21013	30.2	1001.7
1052	2019-07-26 15:28:46	121603	FF0F2A4A	11796	21015	30.2	1001.7
1053	2019-07-26 15:28:46	121717	FF0F2A4A	11797	21016	30.2	1001.7
1054	2019-07-26 15:28:46	121831	FF0F2A4A	11797	21015	30.2	1001.7
1055	2019-07-26 15:28:46	121945	FF0F2A4A	11796	21017	30.2	1001.7
1056	2019-07-26 15:28:46	122060	FF0F2A4A	11798	21012	30.2	1001.7
1057	2019-07-26 15:28:46	122175	FF0F2A4A	11798	21012	30.2	1001.7
1058	2019-07-26 15:28:46	122290	FF0F2A4A	11797	21013	30.2	1001.7
1059	2019-07-26 15:28:46	122405	FF0F2A4A	11798	21013	30.2	1001.7
1060	2019-07-26 15:28:46	122520	FF0F2A4A	11796	21016	30.2	1001.7
1061	2019-07-26 15:28:46	122634	FF0F2A4A	11796	21016	30.2	1001.7
1062	2019-07-26 15:28:46	122749	FF0F2A4A	11796	21016	30.2	1001.7
1063	2019-07-26 15:28:46	122864	FF0F2A4A	11797	21014	30.2	1001.7
1064	2019-07-26 15:28:46	122979	FF0F2A4A	11797	21012	30.2	1001.7
1065	2019-07-26 15:28:46	123094	FF0F2A4A	11797	21015	30.2	1001.7
1066	2019-07-26 15:28:46	123209	FF0F2A4A	11797	21013	30.2	1001.7
1067	2019-07-26 15:28:46	123324	FF0F2A4A	11797	21016	30.2	1001.7
1068	2019-07-26 15:28:46	123439	FF0F2A4A	11797	21012	30.2	1001.8
1069	2019-07-26 15:28:46	123553	FF0F2A4A	11797	21016	30.2	1001.8
1070	2019-07-26 15:28:46	123668	FF0F2A4A	11798	21013	30.2	1001.7
1071	2019-07-26 15:28:46	123783	FF0F2A4A	11797	21015	30.2	1001.7
1072	2019-07-26 15:28:46	123897	FF0F2A4A	11797	21013	30.2	1001.7
1073	2019-07-26 15:28:46	124012	FF0F2A4A	11797	21012	30.2	1001.8
1074	2019-07-26 15:28:46	124127	FF0F2A4A	11797	21015	30.2	1001.7
1075	2019-07-26 15:28:46	124242	FF0F2A4A	11797	21011	30.2	1001.7
1076	2019-07-26 15:28:46	124356	FF0F2A4A	11797	21013	30.2	1001.7
1077	2019-07-26 15:28:46	124470	FF0F2A4A	11798	21014	30.2	1001.7
1078	2019-07-26 15:28:46	124585	FF0F2A4A	11797	21013	30.2	1001.7
1079	2019-07-26 15:28:46	124699	FF0F2A4A	11797	21012	30.2	1001.7
1080	2019-07-26 15:28:46	124813	FF0F2A4A	11797	21015	30.2	1001.7
1081	2019-07-26 15:28:46	124928	FF0F2A4A	11798	21013	30.2	1001.8
1082	2019-07-26 15:28:46	125044	FF0F2A4A	11797	21012	30.2	1001.8
1083	2019-07-26 15:28:46	125159	FF0F2A4A	11798	21012	30.2	1001.8
1084	2019-07-26 15:28:46	125274	FF0F2A4A	11797	21015	30.2	1001.7
1085	2019-07-26 15:28:46	125389	FF0F2A4A	11797	21013	30.2	1001.7
1086	2019-07-26 15:28:46	125504	FF0F2A4A	11797	21016	30.2	1001.8
1087	2019-07-26 15:28:46	125619	FF0F2A4A	11797	21015	30.2	1001.7
1088	2019-07-26 15:28:46	125733	FF0F2A4A	11797	21013	30.2	1001.7
1089	2019-07-26 15:28:46	125848	FF0F2A4A	11796	21014	30.2	1001.8
1090	2019-07-26 15:28:46	125963	FF0F2A4A	11796	21017	30.2	1001.7
1091	2019-07-26 15:28:46	126078	FF0F2A4A	11796	21012	30.2	1001.7
1092	2019-07-26 15:28:46	126192	FF0F2A4A	11797	21012	30.2	1001.7
1093	2019-07-26 15:28:46	126307	FF0F2A4A	11797	21016	30.2	1001.8
1094	2019-07-26 15:28:46	126422	FF0F2A4A	11797	21016	30.2	1001.8
1095	2019-07-26 15:28:46	126537	FF0F2A4A	11797	21013	30.2	1001.9
1096	2019-07-26 15:28:46	126651	FF0F2A4A	11796	21013	30.2	1001.9
1097	2019-07-26 15:28:46	126766	FF0F2A4A	11797	21015	30.2	1001.8
1098	2019-07-26 15:28:46	126880	FF0F2A4A	11797	21013	30.2	1001.8
1099	2019-07-26 15:28:46	126994	FF0F2A4A	11797	21013	30.2	1001.8
1100	2019-07-26 15:28:46	127109	FF0F2A4A	11795	21014	30.2	1001.8
1101	2019-07-26 15:28:46	127224	FF0F2A4A	11796	21012	30.2	1001.7
1102	2019-07-26 15:28:46	127339	FF0F2A4A	11797	21014	30.2	1001.7
1103	2019-07-26 15:28:46	127453	FF0F2A4A	11797	21015	30.2	1001.7
1104	2019-07-26 15:28:46	127567	FF0F2A4A	11798	21014	30.2	1001.7
1105	2019-07-26 15:28:46	127682	FF0F2A4A	11797	21016	30.2	1001.8
1106	2019-07-26 15:28:46	127797	FF0F2A4A	11797	21013	30.2	1001.8
1107	2019-07-26 15:28:46	127911	FF0F2A4A	11798	21014	30.2	1001.8
1108	2019-07-26 15:28:46	128026	FF0F2A4A	11797	21013	30.2	1001.8
1109	2019-07-26 15:28:46	128142	FF0F2A4A	11798	21013	30.2	1001.7
1110	2019-07-26 15:28:46	128257	FF0F2A4A	11798	21014	30.2	1001.7
1111	2019-07-26 15:28:46	128372	FF0F2A4A	11797	21013	30.2	1001.8
1112	2019-07-26 15:28:46	128488	FF0F2A4A	11797	21015	30.2	1001.8
1113	2019-07-26 15:28:46	128603	FF0F2A4A	11797	21013	30.2	1001.8
1114	2019-07-26 15:28:46	128718	FF0F2A4A	11796	21016	30.2	1001.8
1115	2019-07-26 15:28:46	128832	FF0F2A4A	11797	21013	30.2	1001.8
1116	2019-07-26 15:28:46	128947	FF0F2A4A	11796	21013	30.2	1001.8
1117	2019-07-26 15:28:46	129062	FF0F2A4A	11797	21015	30.2	1001.8
1118	2019-07-26 15:28:46	129176	FF0F2A4A	11797	21017	30.2	1001.8
1119	2019-07-26 15:28:46	129290	FF0F2A4A	11797	21014	30.2	1001.8
1120	2019-07-26 15:28:46	129404	FF0F2A4A	11795	21013	30.2	1001.8
1121	2019-07-26 15:28:46	129519	FF0F2A4A	11797	21015	30.2	1001.8
1122	2019-07-26 15:28:46	129634	FF0F2A4A	11797	21013	30.2	1001.8
1123	2019-07-26 15:28:46	129748	FF0F2A4A	11796	21014	30.2	1001.7
1124	2019-07-26 15:28:46	129863	FF0F2A4A	11796	21016	30.2	1001.7
1125	2019-07-26 15:28:46	129978	FF0F2A4A	11797	21013	30.2	1001.8
1126	2019-07-26 15:28:46	130092	FF0F2A4A	11797	21013	30.2	1001.8
1127	2019-07-26 15:28:46	130207	FF0F2A4A	11797	21016	30.2	1001.8
1128	2019-07-26 15:28:46	130323	FF0F2A4A	11796	21016	30.2	1001.8
1129	2019-07-26 15:28:46	130438	FF0F2A4A	11797	21015	30.2	1001.7
1130	2019-07-26 15:28:46	130553	FF0F2A4A	11797	21015	30.2	1001.7
1131	2019-07-26 15:28:46	130668	FF0F2A4A	11796	21017	30.2	1001.8
1132	2019-07-26 15:28:46	130782	FF0F2A4A	11796	21015	30.2	1001.8
1133	2019-07-26 15:28:46	130897	FF0F2A4A	11796	21012	30.2	1001.7
1134	2019-07-26 15:28:46	131011	FF0F2A4A	11796	21013	30.2	1001.7
1135	2019-07-26 15:28:46	131126	FF0F2A4A	11796	21013	30.2	1001.7
1136	2019-07-26 15:28:46	131241	FF0F2A4A	11797	21014	30.2	1001.7
1137	2019-07-26 15:28:46	131356	FF0F2A4A	11797	21015	30.2	1001.7
1138	2019-07-26 15:28:46	131471	FF0F2A4A	11797	21016	30.2	1001.7
1139	2019-07-26 15:28:46	131585	FF0F2A4A	11797	21013	30.2	1001.8
1140	2019-07-26 15:28:46	131700	FF0F2A4A	11796	21017	30.2	1001.8
1141	2019-07-26 15:28:46	131814	FF0F2A4A	11797	21015	30.2	1001.7
1142	2019-07-26 15:28:46	131928	FF0F2A4A	11797	21015	30.2	1001.7
1143	2019-07-26 15:28:46	132043	FF0F2A4A	11796	21016	30.2	1001.7
1144	2019-07-26 15:28:46	132158	FF0F2A4A	11796	21017	30.2	1001.7
1145	2019-07-26 15:28:46	132272	FF0F2A4A	11796	21015	30.2	1001.8
1146	2019-07-26 15:28:46	132387	FF0F2A4A	11797	21015	30.2	1001.8
1147	2019-07-26 15:28:46	132503	FF0F2A4A	11797	21013	30.2	1001.7
1148	2019-07-26 15:28:46	132618	FF0F2A4A	11796	21017	30.2	1001.7
1149	2019-07-26 15:28:46	132733	FF0F2A4A	11796	21015	30.2	1001.7
1150	2019-07-26 15:28:46	132848	FF0F2A4A	11797	21013	30.2	1001.7
1151	2019-07-26 15:28:46	132963	FF0F2A4A	11797	21017	30.2	1001.7
1152	2019-07-26 15:28:46	133078	FF0F2A4A	11797	21015	30.2	1001.7
1153	2019-07-26 15:28:46	133192	FF0F2A4A	11797	21013	30.2	1001.8
1154	2019-07-26 15:28:46	133307	FF0F2A4A	11797	21013	30.2	1001.8
1155	2019-07-26 15:28:46	133423	FF0F2A4A	11797	21015	30.2	1001.6
1156	2019-07-26 15:28:46	133538	FF0F2A4A	11797	21016	30.2	1001.6
1157	2019-07-26 15:28:46	133653	FF0F2A4A	11796	21017	30.2	1001.7
1158	2019-07-26 15:28:46	133768	FF0F2A4A	11797	21015	30.2	1001.7
1159	2019-07-26 15:28:46	133883	FF0F2A4A	11797	21017	30.2	1001.7
1160	2019-07-26 15:28:46	133998	FF0F2A4A	11796	21015	30.2	1001.7
1161	2019-07-26 15:28:46	134112	FF0F2A4A	11796	21015	30.2	1001.7
1162	2019-07-26 15:28:46	134227	FF0F2A4A	11798	21012	30.2	1001.7
1163	2019-07-26 15:28:46	134342	FF0F2A4A	11797	21013	30.2	1001.8
1164	2019-07-26 15:28:46	134456	FF0F2A4A	11798	21014	30.2	1001.8
1165	2019-07-26 15:28:46	134571	FF0F2A4A	11796	21015	30.2	1001.7
1166	2019-07-26 15:28:46	134686	FF0F2A4A	11797	21015	30.2	1001.7
1167	2019-07-26 15:28:46	134801	FF0F2A4A	11796	21017	30.2	1001.7
1168	2019-07-26 15:28:46	134916	FF0F2A4A	11798	21013	30.2	1001.7
1169	2019-07-26 15:28:46	135030	FF0F2A4A	11797	21016	30.2	1001.7
1170	2019-07-26 15:28:46	135144	FF0F2A4A	11797	21014	30.2	1001.7
1171	2019-07-26 15:28:46	135259	FF0F2A4A	11797	21013	30.2	1001.8
1172	2019-07-26 15:28:46	135373	FF0F2A4A	11798	21014	30.2	1001.8
1173	2019-07-26 15:28:46	135487	FF0F2A4A	11798	21014	30.2	1001.7
1174	2019-07-26 15:28:46	135602	FF0F2A4A	11798	21012	30.2	1001.7
1175	2019-07-26 15:28:46	135717	FF0F2A4A	11797	21017	30.2	1001.7
1176	2019-07-26 15:28:46	135832	FF0F2A4A	11797	21013	30.2	1001.7
1177	2019-07-26 15:28:46	135948	FF0F2A4A	11795	21012	30.2	1001.8
1178	2019-07-26 15:28:46	136063	FF0F2A4A	11796	21012	30.2	1001.8
1179	2019-07-26 15:28:46	136178	FF0F2A4A	11796	21016	30.2	1001.8
1180	2019-07-26 15:28:46	136292	FF0F2A4A	11796	21016	30.2	1001.8
1181	2019-07-26 15:28:46	136407	FF0F2A4A	11797	21013	30.2	1001.8
1182	2019-07-26 15:28:46	136523	FF0F2A4A	11798	21013	30.2	1001.8
1183	2019-07-26 15:28:46	136638	FF0F2A4A	11797	21013	30.2	1001.7
1184	2019-07-26 15:28:46	136753	FF0F2A4A	11797	21016	30.2	1001.7
1185	2019-07-26 15:28:46	136867	FF0F2A4A	11797	21014	30.2	1001.8
1186	2019-07-26 15:28:46	136982	FF0F2A4A	11797	21013	30.2	1001.8
1187	2019-07-26 15:28:46	137097	FF0F2A4A	11798	21014	30.2	1001.7
1188	2019-07-26 15:28:46	137211	FF0F2A4A	11797	21014	30.2	1001.7
1189	2019-07-26 15:28:46	137326	FF0F2A4A	11797	21013	30.2	1001.7
1190	2019-07-26 15:28:46	137441	FF0F2A4A	11795	21013	30.2	1001.7
1191	2019-07-26 15:28:46	137555	FF0F2A4A	11798	21015	30.2	1001.8
1192	2019-07-26 15:28:46	137670	FF0F2A4A	11797	21013	30.2	1001.8
1193	2019-07-26 15:28:46	137786	FF0F2A4A	11799	21016	30.2	1001.8
1194	2019-07-26 15:28:46	137901	FF0F2A4A	11797	21013	30.2	1001.8
1195	2019-07-26 15:28:46	138016	FF0F2A4A	11799	21016	30.2	1001.7
1196	2019-07-26 15:28:46	138131	FF0F2A4A	11798	21015	30.2	1001.7
1197	2019-07-26 15:28:46	138246	FF0F2A4A	11798	21012	30.2	1001.7
1198	2019-07-26 15:28:46	138361	FF0F2A4A	11797	21013	30.2	1001.7
1199	2019-07-26 15:28:46	138475	FF0F2A4A	11797	21013	30.2	1001.7
1200	2019-07-26 15:28:46	138590	FF0F2A4A	11798	21013	30.2	1001.7
1201	2019-07-26 15:28:46	138706	FF0F2A4A	11798	21014	30.2	1001.7
1202	2019-07-26 15:28:46	138821	FF0F2A4A	11798	21014	30.2	1001.7
1203	2019-07-26 15:28:46	138936	FF0F2A4A	11797	21016	30.2	1001.7
1204	2019-07-26 15:28:46	139050	FF0F2A4A	11798	21013	30.2	1001.7
1205	2019-07-26 15:28:46	139165	FF0F2A4A	11798	21017	30.2	1001.7
1206	2019-07-26 15:28:46	139280	FF0F2A4A	11797	21013	30.2	1001.7
1207	2019-07-26 15:28:46	139394	FF0F2A4A	11797	21013	30.2	1001.7
1208	2019-07-26 15:28:46	139509	FF0F2A4A	11798	21013	30.2	1001.7
1209	2019-07-26 15:28:46	139624	FF0F2A4A	11797	21014	30.2	1001.7
1210	2019-07-26 15:28:46	139738	FF0F2A4A	11798	21013	30.2	1001.7
1211	2019-07-26 15:28:46	139853	FF0F2A4A	11797	21013	30.2	1001.7
1212	2019-07-26 15:28:46	139969	FF0F2A4A	11798	21013	30.2	1001.7
1213	2019-07-26 15:28:46	140084	FF0F2A4A	11797	21013	30.2	1001.7
1214	2019-07-26 15:28:46	140199	FF0F2A4A	11798	21015	30.2	1001.7
1215	2019-07-26 15:28:46	140313	FF0F2A4A	11797	21015	30.2	1001.6
1216	2019-07-26 15:28:46	140428	FF0F2A4A	11796	21012	30.2	1001.6
1217	2019-07-26 15:28:46	140543	FF0F2A4A	11797	21012	30.2	1001.7
1218	2019-07-26 15:28:46	140657	FF0F2A4A	11797	21012	30.2	1001.7
1219	2019-07-26 15:28:46	140772	FF0F2A4A	11797	21013	30.2	1001.7
1220	2019-07-26 15:28:46	140888	FF0F2A4A	11797	21013	30.2	1001.7
1221	2019-07-26 15:28:46	141003	FF0F2A4A	11797	21017	30.2	1001.7
1222	2019-07-26 15:28:46	141117	FF0F2A4A	11796	21017	30.2	1001.7
1223	2019-07-26 15:28:46	141232	FF0F2A4A	11797	21015	30.2	1001.8
1224	2019-07-26 15:28:46	141347	FF0F2A4A	11797	21016	30.2	1001.8
1225	2019-07-26 15:28:46	141462	FF0F2A4A	11797	21016	30.2	1001.6
1226	2019-07-26 15:28:46	141576	FF0F2A4A	11797	21017	30.2	1001.6
1227	2019-07-26 15:28:46	141691	FF0F2A4A	11797	21015	30.2	1001.8
1228	2019-07-26 15:28:46	141806	FF0F2A4A	11797	21013	30.2	1001.8
1229	2019-07-26 15:28:46	141921	FF0F2A4A	11797	21016	30.2	1001.6
1230	2019-07-26 15:28:46	142036	FF0F2A4A	11797	21016	30.2	1001.6
1231	2019-07-26 15:28:46	142151	FF0F2A4A	11797	21016	30.2	1001.7
1232	2019-07-26 15:28:46	142265	FF0F2A4A	11797	21016	30.2	1001.7
1233	2019-07-26 15:28:46	142379	FF0F2A4A	11796	21016	30.2	1001.7
1234	2019-07-26 15:28:46	142493	FF0F2A4A	11797	21016	30.2	1001.7
1235	2019-07-26 15:28:46	142607	FF0F2A4A	11797	21017	30.2	1001.7
1236	2019-07-26 15:28:46	142722	FF0F2A4A	11797	21017	30.2	1001.7
1237	2019-07-26 15:28:46	142836	FF0F2A4A	11796	21017	30.2	1001.6
1238	2019-07-26 15:28:46	142951	FF0F2A4A	11796	21016	30.2	1001.6
1239	2019-07-26 15:28:46	143066	FF0F2A4A	11796	21013	30.2	1001.7
1240	2019-07-26 15:28:46	143181	FF0F2A4A	11796	21013	30.2	1001.7
1241	2019-07-26 15:28:46	143296	FF0F2A4A	11797	21016	30.2	1001.7
1242	2019-07-26 15:28:46	143410	FF0F2A4A	11797	21017	30.2	1001.7
1243	2019-07-26 15:28:46	143525	FF0F2A4A	11797	21016	30.2	1001.8
1244	2019-07-26 15:28:46	143640	FF0F2A4A	11796	21015	30.2	1001.8
1245	2019-07-26 15:28:46	143754	FF0F2A4A	11797	21016	30.2	1001.7
1246	2019-07-26 15:28:46	143868	FF0F2A4A	11797	21017	30.2	1001.7
1247	2019-07-26 15:28:46	143984	FF0F2A4A	11797	21014	30.2	1001.7
1248	2019-07-26 15:28:46	144099	FF0F2A4A	11797	21017	30.2	1001.7
1249	2019-07-26 15:28:46	144214	FF0F2A4A	11797	21016	30.2	1001.7
1250	2019-07-26 15:28:46	144328	FF0F2A4A	11796	21013	30.2	1001.7
1251	2019-07-26 15:28:46	144443	FF0F2A4A	11796	21012	30.2	1001.7
1252	2019-07-26 15:28:46	144558	FF0F2A4A	11796	21017	30.2	1001.7
1253	2019-07-26 15:28:46	144672	FF0F2A4A	11797	21015	30.2	1001.7
1254	2019-07-26 15:28:46	144787	FF0F2A4A	11797	21012	30.2	1001.7
1255	2019-07-26 15:28:46	144902	FF0F2A4A	11798	21014	30.2	1001.7
1256	2019-07-26 15:28:46	145016	FF0F2A4A	11797	21013	30.2	1001.7
1257	2019-07-26 15:28:46	145131	FF0F2A4A	11797	21014	30.2	1001.7
1258	2019-07-26 15:28:46	145245	FF0F2A4A	11797	21016	30.2	1001.6
1259	2019-07-26 15:28:46	145360	FF0F2A4A	11797	21012	30.2	1001.7
1260	2019-07-26 15:28:46	145475	FF0F2A4A	11796	21016	30.2	1001.7
1261	2019-07-26 15:28:46	145589	FF0F2A4A	11797	21017	30.2	1001.7
1262	2019-07-26 15:28:46	145704	FF0F2A4A	11797	21015	30.2	1001.7
1263	2019-07-26 15:28:46	145818	FF0F2A4A	11797	21017	30.2	1001.7
1264	2019-07-26 15:28:46	145932	FF0F2A4A	11797	21016	30.2	1001.7
1265	2019-07-26 15:28:46	146046	FF0F2A4A	11797	21013	30.2	1001.8
1266	2019-07-26 15:28:46	146161	FF0F2A4A	11796	21016	30.2	1001.8
1267	2019-07-26 15:28:46	146276	FF0F2A4A	11797	21012	30.2	1001.8
1268	2019-07-26 15:28:46	146391	FF0F2A4A	11797	21013	30.2	1001.8
1269	2019-07-26 15:28:46	146506	FF0F2A4A	11798	21012	30.2	1001.7
1270	2019-07-26 15:28:46	146621	FF0F2A4A	11798	21013	30.2	1001.7
1271	2019-07-26 15:28:46	146736	FF0F2A4A	11797	21014	30.2	1001.6
1272	2019-07-26 15:28:46	146850	FF0F2A4A	11797	21014	30.2	1001.6
1273	2019-07-26 15:28:46	146965	FF0F2A4A	11797	21014	30.2	1001.7
1274	2019-07-26 15:28:46	147080	FF0F2A4A	11797	21016	30.2	1001.7
1275	2019-07-26 15:28:46	147194	FF0F2A4A	11797	21016	30.2	1001.7
1276	2019-07-26 15:28:46	147308	FF0F2A4A	11798	21012	30.2	1001.7
1277	2019-07-26 15:28:46	147423	FF0F2A4A	11797	21017	30.2	1001.7
1278	2019-07-26 15:28:46	147538	FF0F2A4A	11797	21016	30.2	1001.7
1279	2019-07-26 15:28:46	147652	FF0F2A4A	11796	21014	30.2	1001.7
1280	2019-07-26 15:28:46	147766	FF0F2A4A	11798	21014	30.2	1001.7
1281	2019-07-26 15:28:46	147881	FF0F2A4A	11798	21013	30.2	1001.7
1282	2019-07-26 15:28:46	147996	FF0F2A4A	11796	21017	30.2	1001.7
1283	2019-07-26 15:28:46	148111	FF0F2A4A	11796	21017	30.2	1001.7
1284	2019-07-26 15:28:46	148226	FF0F2A4A	11796	21016	30.2	1001.7
1285	2019-07-26 15:28:46	148341	FF0F2A4A	11796	21017	30.2	1001.7
1286	2019-07-26 15:28:46	148456	FF0F2A4A	11797	21013	30.2	1001.7
1287	2019-07-26 15:28:46	148571	FF0F2A4A	11797	21017	30.2	1001.7
1288	2019-07-26 15:28:46	148685	FF0F2A4A	11796	21013	30.2	1001.7
1289	2019-07-26 15:28:46	148800	FF0F2A4A	11797	21016	30.2	1001.7
1290	2019-07-26 15:28:46	148914	FF0F2A4A	11796	21015	30.2	1001.7
1291	2019-07-26 15:28:46	149028	FF0F2A4A	11797	21017	30.2	1001.7
1292	2019-07-26 15:28:46	149143	FF0F2A4A	11796	21018	30.2	1001.7
1293	2019-07-26 15:28:46	149258	FF0F2A4A	11797	21017	30.2	1001.7
1294	2019-07-26 15:28:46	149373	FF0F2A4A	11796	21017	30.2	1001.7
1295	2019-07-26 15:28:46	149488	FF0F2A4A	11796	21015	30.2	1001.7
1296	2019-07-26 15:28:46	149603	FF0F2A4A	11796	21016	30.2	1001.7
1297	2019-07-26 15:28:46	149718	FF0F2A4A	11797	21013	30.2	1001.8
1298	2019-07-26 15:28:46	149833	FF0F2A4A	11796	21017	30.2	1001.8
1299	2019-07-26 15:28:46	149947	FF0F2A4A	11796	21016	30.2	1001.7
1300	2019-07-26 15:28:46	150062	FF0F2A4A	11797	21014	30.2	1001.7
1301	2019-07-26 15:28:46	150177	FF0F2A4A	11797	21014	30.2	1001.7
1302	2019-07-26 15:28:46	150292	FF0F2A4A	11797	21015	30.2	1001.7
1303	2019-07-26 15:28:46	150407	FF0F2A4A	11796	21012	30.2	1001.6
1304	2019-07-26 15:28:46	150522	FF0F2A4A	11796	21015	30.2	1001.6
1305	2019-07-26 15:28:46	150637	FF0F2A4A	11795	21011	30.2	1001.6
1306	2019-07-26 15:28:46	150752	FF0F2A4A	11795	21011	30.2	1001.6
1307	2019-07-26 15:28:46	150866	FF0F2A4A	11797	21013	30.2	1001.6
1308	2019-07-26 15:28:46	150981	FF0F2A4A	11797	21016	30.2	1001.7
1309	2019-07-26 15:28:46	151095	FF0F2A4A	11797	21013	30.2	1001.8
1310	2019-07-26 15:28:46	151209	FF0F2A4A	11796	21015	30.2	1001.8
1311	2019-07-26 15:28:46	151324	FF0F2A4A	11796	21015	30.2	1001.7
1312	2019-07-26 15:28:46	151439	FF0F2A4A	11797	21016	30.2	1001.7
1313	2019-07-26 15:28:46	151554	FF0F2A4A	11797	21016	30.2	1001.7
1314	2019-07-26 15:28:46	151669	FF0F2A4A	11797	21016	30.2	1001.7
1315	2019-07-26 15:28:46	151784	FF0F2A4A	11796	21013	30.2	1001.7
1316	2019-07-26 15:28:46	151899	FF0F2A4A	11796	21016	30.2	1001.7
1317	2019-07-26 15:28:46	152014	FF0F2A4A	11796	21014	30.2	1001.7
1318	2019-07-26 15:28:46	152128	FF0F2A4A	11796	21014	30.2	1001.7
1319	2019-07-26 15:28:46	152243	FF0F2A4A	11796	21015	30.2	1001.7
1320	2019-07-26 15:28:46	152358	FF0F2A4A	11797	21013	30.2	1001.7
1321	2019-07-26 15:28:46	152473	FF0F2A4A	11796	21015	30.2	1001.7
1322	2019-07-26 15:28:46	152588	FF0F2A4A	11797	21016	30.2	1001.7
1323	2019-07-26 15:28:46	152702	FF0F2A4A	11796	21016	30.2	1001.6
1324	2019-07-26 15:28:46	152817	FF0F2A4A	11797	21017	30.2	1001.7
1325	2019-07-26 15:28:46	152931	FF0F2A4A	11797	21017	30.2	1001.7
1326	2019-07-26 15:28:46	153045	FF0F2A4A	11797	21017	30.2	1001.7
1327	2019-07-26 15:28:46	153160	FF0F2A4A	11796	21016	30.2	1001.7
1328	2019-07-26 15:28:46	153275	FF0F2A4A	11796	21014	30.2	1001.7
1329	2019-07-26 15:28:46	153390	FF0F2A4A	11796	21017	30.2	1001.7
1330	2019-07-26 15:28:46	153505	FF0F2A4A	11797	21015	30.2	1001.7
1331	2019-07-26 15:28:46	153620	FF0F2A4A	11796	21017	30.2	1001.7
1332	2019-07-26 15:28:46	153735	FF0F2A4A	11797	21017	30.2	1001.7
1333	2019-07-26 15:28:46	153850	FF0F2A4A	11796	21013	30.2	1001.7
1334	2019-07-26 15:28:46	153965	FF0F2A4A	11796	21013	30.2	1001.7
1335	2019-07-26 15:28:46	154080	FF0F2A4A	11796	21014	30.2	1001.7
1336	2019-07-26 15:28:46	154195	FF0F2A4A	11796	21015	30.2	1001.7
1337	2019-07-26 15:28:46	154309	FF0F2A4A	11795	21012	30.2	1001.7
1338	2019-07-26 15:28:46	154423	FF0F2A4A	11796	21013	30.2	1001.7
1339	2019-07-26 15:28:46	154537	FF0F2A4A	11796	21015	30.2	1001.7
1340	2019-07-26 15:28:46	154652	FF0F2A4A	11795	21011	30.2	1001.7
1341	2019-07-26 15:28:46	154767	FF0F2A4A	11795	21013	30.2	1001.7
1342	2019-07-26 15:28:46	154882	FF0F2A4A	11796	21012	30.2	1001.7
1343	2019-07-26 15:28:46	154997	FF0F2A4A	11796	21012	30.2	1001.8
1344	2019-07-26 15:28:46	155112	FF0F2A4A	11795	21015	30.2	1001.8
1345	2019-07-26 15:28:46	155226	FF0F2A4A	11796	21012	30.2	1001.7
1346	2019-07-26 15:28:46	155341	FF0F2A4A	11796	21014	30.2	1001.7
1347	2019-07-26 15:28:46	155456	FF0F2A4A	11796	21013	30.2	1001.7
1348	2019-07-26 15:28:46	155571	FF0F2A4A	11796	21017	30.2	1001.7
1349	2019-07-26 15:28:46	155686	FF0F2A4A	11797	21015	30.2	1001.7
1350	2019-07-26 15:28:46	155800	FF0F2A4A	11796	21017	30.2	1001.6
1351	2019-07-26 15:28:46	155915	FF0F2A4A	11797	21016	30.2	1001.7
1352	2019-07-26 15:28:46	156029	FF0F2A4A	11796	21012	30.2	1001.7
1353	2019-07-26 15:28:46	156143	FF0F2A4A	11797	21014	30.2	1001.7
1354	2019-07-26 15:28:46	156257	FF0F2A4A	11797	21016	30.2	1001.7
1355	2019-07-26 15:28:46	156371	FF0F2A4A	11797	21012	30.2	1001.7
1356	2019-07-26 15:28:46	156485	FF0F2A4A	11796	21015	30.2	1001.7
1357	2019-07-26 15:28:46	156599	FF0F2A4A	11797	21015	30.2	1001.7
1358	2019-07-26 15:28:46	156714	FF0F2A4A	11796	21015	30.2	1001.7
1359	2019-07-26 15:28:46	156829	FF0F2A4A	11797	21012	30.2	1001.7
1360	2019-07-26 15:28:46	156944	FF0F2A4A	11796	21015	30.2	1001.7
1361	2019-07-26 15:28:46	157058	FF0F2A4A	11796	21015	30.2	1001.7
1362	2019-07-26 15:28:46	157173	FF0F2A4A	11796	21013	30.2	1001.7
1363	2019-07-26 15:28:46	157288	FF0F2A4A	11796	21014	30.2	1001.7
1364	2019-07-26 15:28:46	157402	FF0F2A4A	11797	21016	30.2	1001.7
1365	2019-07-26 15:28:46	157516	FF0F2A4A	11797	21013	30.2	1001.7
1366	2019-07-26 15:28:46	157631	FF0F2A4A	11797	21015	30.2	1001.7
1367	2019-07-26 15:28:46	157746	FF0F2A4A	11796	21013	30.2	1001.7
1368	2019-07-26 15:28:46	157861	FF0F2A4A	11796	21014	30.2	1001.7
1369	2019-07-26 15:28:46	157976	FF0F2A4A	11797	21015	30.2	1001.7
1370	2019-07-26 15:28:46	158091	FF0F2A4A	11796	21015	30.2	1001.7
1371	2019-07-26 15:28:46	158206	FF0F2A4A	11796	21012	30.2	1001.7
1372	2019-07-26 15:28:46	158320	FF0F2A4A	11797	21015	30.2	1001.8
1373	2019-07-26 15:28:46	158435	FF0F2A4A	11797	21012	30.2	1001.8
1374	2019-07-26 15:28:46	158550	FF0F2A4A	11797	21013	30.2	1001.8
1375	2019-07-26 15:28:46	158664	FF0F2A4A	11797	21016	30.2	1001.8
1376	2019-07-26 15:28:46	158778	FF0F2A4A	11796	21015	30.2	1001.7
1377	2019-07-26 15:28:46	158893	FF0F2A4A	11797	21015	30.2	1001.7
1378	2019-07-26 15:28:46	159008	FF0F2A4A	11798	21015	30.2	1001.7
1379	2019-07-26 15:28:46	159123	FF0F2A4A	11797	21011	30.2	1001.7
1380	2019-07-26 15:28:46	159237	FF0F2A4A	11798	21015	30.2	1001.7
1381	2019-07-26 15:28:46	159351	FF0F2A4A	11797	21011	30.2	1001.7
1382	2019-07-26 15:28:46	159466	FF0F2A4A	11796	21014	30.2	1001.7
1383	2019-07-26 15:28:46	159581	FF0F2A4A	11796	21015	30.2	1001.8
1384	2019-07-26 15:28:46	159696	FF0F2A4A	11796	21015	30.2	1001.8
1385	2019-07-26 15:28:46	159812	FF0F2A4A	11797	21012	30.2	1001.7
1386	2019-07-26 15:28:46	159927	FF0F2A4A	11797	21015	30.2	1001.7
1387	2019-07-26 15:28:46	160042	FF0F2A4A	11796	21015	30.2	1001.7
1388	2019-07-26 15:28:46	160156	FF0F2A4A	11797	21015	30.2	1001.7
1389	2019-07-26 15:28:46	160271	FF0F2A4A	11796	21015	30.2	1001.7
1390	2019-07-26 15:28:46	160386	FF0F2A4A	11797	21012	30.2	1001.7
1391	2019-07-26 15:28:46	160500	FF0F2A4A	11797	21015	30.2	1001.7
1392	2019-07-26 15:28:46	160615	FF0F2A4A	11796	21015	30.2	1001.8
1393	2019-07-26 15:28:46	160730	FF0F2A4A	11796	21012	30.2	1001.8
1394	2019-07-26 15:28:46	160845	FF0F2A4A	11797	21014	30.2	1001.7
1395	2019-07-26 15:28:46	160960	FF0F2A4A	11796	21015	30.2	1001.7
1396	2019-07-26 15:28:46	161075	FF0F2A4A	11797	21015	30.2	1001.7
1397	2019-07-26 15:28:46	161190	FF0F2A4A	11797	21014	30.2	1001.7
1398	2019-07-26 15:28:46	161305	FF0F2A4A	11796	21015	30.2	1001.7
1399	2019-07-26 15:28:46	161419	FF0F2A4A	11797	21015	30.2	1001.7
1400	2019-07-26 15:28:46	161533	FF0F2A4A	11797	21014	30.2	1001.7
1401	2019-07-26 15:28:46	161647	FF0F2A4A	11797	21012	30.2	1001.7
1402	2019-07-26 15:28:46	161762	FF0F2A4A	11797	21013	30.2	1001.7
1403	2019-07-26 15:28:46	161877	FF0F2A4A	11796	21014	30.2	1001.8
1404	2019-07-26 15:28:46	161992	FF0F2A4A	11796	21012	30.2	1001.8
1405	2019-07-26 15:28:46	162107	FF0F2A4A	11796	21016	30.2	1001.8
1406	2019-07-26 15:28:46	162222	FF0F2A4A	11797	21016	30.2	1001.8
1407	2019-07-26 15:28:46	162336	FF0F2A4A	11797	21015	30.2	1001.7
1408	2019-07-26 15:28:46	162450	FF0F2A4A	11796	21014	30.2	1001.7
1409	2019-07-26 15:28:46	162564	FF0F2A4A	11797	21016	30.2	1001.6
1410	2019-07-26 15:28:46	162679	FF0F2A4A	11798	21012	30.2	1001.6
1411	2019-07-26 15:28:46	162793	FF0F2A4A	11797	21015	30.2	1001.8
1412	2019-07-26 15:28:46	162908	FF0F2A4A	11796	21015	30.2	1001.7
1413	2019-07-26 15:28:46	163023	FF0F2A4A	11796	21015	30.2	1001.7
1414	2019-07-26 15:28:46	163137	FF0F2A4A	11797	21015	30.2	1001.7
1415	2019-07-26 15:28:46	163251	FF0F2A4A	11797	21013	30.2	1001.7
1416	2019-07-26 15:28:46	163365	FF0F2A4A	11797	21012	30.2	1001.7
1417	2019-07-26 15:28:46	163479	FF0F2A4A	11797	21015	30.2	1001.7
1418	2019-07-26 15:28:46	163594	FF0F2A4A	11796	21011	30.2	1001.7
1419	2019-07-26 15:28:46	163709	FF0F2A4A	11796	21011	30.2	1001.7
1420	2019-07-26 15:28:46	163824	FF0F2A4A	11797	21015	30.2	1001.8
1421	2019-07-26 15:28:46	163939	FF0F2A4A	11796	21013	30.2	1001.7
1422	2019-07-26 15:28:46	164054	FF0F2A4A	11796	21015	30.2	1001.7
1423	2019-07-26 15:28:46	164169	FF0F2A4A	11796	21014	30.2	1001.7
1424	2019-07-26 15:28:46	164284	FF0F2A4A	11797	21010	30.2	1001.8
1425	2019-07-26 15:28:46	164399	FF0F2A4A	11797	21012	30.2	1001.7
1426	2019-07-26 15:28:46	164513	FF0F2A4A	11796	21016	30.2	1001.7
1427	2019-07-26 15:28:46	164627	FF0F2A4A	11797	21011	30.2	1001.7
1428	2019-07-26 15:28:46	164741	FF0F2A4A	11796	21012	30.2	1001.7
1429	2019-07-26 15:28:46	164855	FF0F2A4A	11796	21011	30.2	1001.7
1430	2019-07-26 15:28:46	164970	FF0F2A4A	11796	21010	30.2	1001.7
1431	2019-07-26 15:28:46	165085	FF0F2A4A	11797	21014	30.2	1001.7
1432	2019-07-26 15:28:46	165199	FF0F2A4A	11797	21016	30.2	1001.7
1433	2019-07-26 15:28:46	165313	FF0F2A4A	11797	21011	30.2	1001.7
1434	2019-07-26 15:28:46	165427	FF0F2A4A	11797	21012	30.2	1001.7
1435	2019-07-26 15:28:46	165542	FF0F2A4A	11798	21014	30.2	1001.7
1436	2019-07-26 15:28:46	165657	FF0F2A4A	11796	21012	30.2	1001.8
1437	2019-07-26 15:28:46	165772	FF0F2A4A	11797	21013	30.2	1001.7
1438	2019-07-26 15:28:46	165887	FF0F2A4A	11798	21014	30.2	1001.7
1439	2019-07-26 15:28:46	166001	FF0F2A4A	11797	21013	30.2	1001.7
1440	2019-07-26 15:28:46	166116	FF0F2A4A	11798	21014	30.2	1001.7
1441	2019-07-26 15:28:46	166231	FF0F2A4A	11796	21015	30.2	1001.7
1442	2019-07-26 15:28:46	166345	FF0F2A4A	11796	21013	30.2	1001.7
1443	2019-07-26 15:28:46	166459	FF0F2A4A	11797	21012	30.2	1001.7
1444	2019-07-26 15:28:46	166574	FF0F2A4A	11797	21011	30.2	1001.8
1445	2019-07-26 15:28:46	166689	FF0F2A4A	11797	21012	30.2	1001.8
1446	2019-07-26 15:28:46	166804	FF0F2A4A	11796	21014	30.2	1001.8
1447	2019-07-26 15:28:46	166919	FF0F2A4A	11796	21015	30.2	1001.8
1448	2019-07-26 15:28:46	167034	FF0F2A4A	11798	21012	30.2	1001.8
1449	2019-07-26 15:28:46	167149	FF0F2A4A	11797	21010	30.2	1001.8
1450	2019-07-26 15:28:46	167263	FF0F2A4A	11798	21013	30.2	1001.7
1451	2019-07-26 15:28:46	167378	FF0F2A4A	11798	21012	30.2	1001.7
1452	2019-07-26 15:28:46	167492	FF0F2A4A	11797	21015	30.2	1001.7
1453	2019-07-26 15:28:46	167606	FF0F2A4A	11798	21013	30.2	1001.8
1454	2019-07-26 15:28:46	167721	FF0F2A4A	11798	21011	30.2	1001.8
1455	2019-07-26 15:28:46	167836	FF0F2A4A	11798	21015	30.2	1001.8
1456	2019-07-26 15:28:46	167951	FF0F2A4A	11800	21012	30.2	1001.8
1457	2019-07-26 15:28:46	168066	FF0F2A4A	11798	21012	30.2	1001.7
1458	2019-07-26 15:28:46	168180	FF0F2A4A	11799	21014	30.2	1001.7
1459	2019-07-26 15:28:46	168294	FF0F2A4A	11799	21014	30.2	1001.9
1460	2019-07-26 15:28:46	168409	FF0F2A4A	11797	21011	30.2	1001.9
1461	2019-07-26 15:28:46	168523	FF0F2A4A	11797	21012	30.2	1001.8
1462	2019-07-26 15:28:46	168638	FF0F2A4A	11798	21012	30.2	1001.8
1463	2019-07-26 15:28:46	168753	FF0F2A4A	11798	21014	30.2	1001.7
1464	2019-07-26 15:28:46	168868	FF0F2A4A	11798	21011	30.2	1001.7
1465	2019-07-26 15:28:46	168983	FF0F2A4A	11798	21011	30.2	1001.8
1466	2019-07-26 15:28:46	169098	FF0F2A4A	11797	21011	30.2	1001.8
1467	2019-07-26 15:28:46	169213	FF0F2A4A	11798	21011	30.2	1001.8
1468	2019-07-26 15:28:46	169328	FF0F2A4A	11798	21013	30.2	1001.8
1469	2019-07-26 15:28:46	169442	FF0F2A4A	11798	21014	30.2	1001.7
1470	2019-07-26 15:28:46	169557	FF0F2A4A	11797	21011	30.2	1001.7
1471	2019-07-26 15:28:46	169671	FF0F2A4A	11797	21014	30.2	1001.7
1472	2019-07-26 15:28:46	169785	FF0F2A4A	11797	21014	30.2	1001.7
1473	2019-07-26 15:28:46	169900	FF0F2A4A	11798	21012	30.2	1001.7
1474	2019-07-26 15:28:46	170015	FF0F2A4A	11797	21013	30.2	1001.7
1475	2019-07-26 15:28:46	170130	FF0F2A4A	11798	21011	30.2	1001.7
1476	2019-07-26 15:28:46	170245	FF0F2A4A	11797	21011	30.2	1001.7
1477	2019-07-26 15:28:46	170359	FF0F2A4A	11798	21013	30.2	1001.7
1478	2019-07-26 15:28:46	170474	FF0F2A4A	11797	21013	30.2	1001.7
1479	2019-07-26 15:28:46	170589	FF0F2A4A	11797	21012	30.2	1001.7
1480	2019-07-26 15:28:46	170703	FF0F2A4A	11797	21013	30.2	1001.7
1481	2019-07-26 15:28:46	170817	FF0F2A4A	11796	21010	30.2	1001.7
1482	2019-07-26 15:28:46	170931	FF0F2A4A	11797	21010	30.2	1001.7
1483	2019-07-26 15:28:46	171046	FF0F2A4A	11796	21015	30.2	1001.7
1484	2019-07-26 15:28:46	171161	FF0F2A4A	11797	21011	30.2	1001.7
1485	2019-07-26 15:28:46	171276	FF0F2A4A	11797	21011	30.2	1001.8
1486	2019-07-26 15:28:46	171391	FF0F2A4A	11797	21014	30.2	1001.8
1487	2019-07-26 15:28:46	171506	FF0F2A4A	11797	21013	30.2	1001.8
1488	2019-07-26 15:28:46	171620	FF0F2A4A	11798	21011	30.2	1001.8
1489	2019-07-26 15:28:46	171735	FF0F2A4A	11797	21010	30.2	1001.7
1490	2019-07-26 15:28:46	171850	FF0F2A4A	11797	21011	30.2	1001.7
1491	2019-07-26 15:28:46	171965	FF0F2A4A	11797	21010	30.2	1001.8
1492	2019-07-26 15:28:46	172080	FF0F2A4A	11797	21013	30.2	1001.8
1493	2019-07-26 15:28:46	172196	FF0F2A4A	11796	21013	30.2	1001.8
1494	2019-07-26 15:28:46	172311	FF0F2A4A	11797	21014	30.2	1001.8
1495	2019-07-26 15:28:46	172426	FF0F2A4A	11796	21011	30.2	1001.8
1496	2019-07-26 15:28:46	172540	FF0F2A4A	11797	21013	30.2	1001.8
1497	2019-07-26 15:28:46	172655	FF0F2A4A	11796	21014	30.2	1001.7
1498	2019-07-26 15:28:46	172770	FF0F2A4A	11796	21013	30.2	1001.7
1499	2019-07-26 15:28:46	172884	FF0F2A4A	11796	21013	30.2	1001.7
1500	2019-07-26 15:28:46	172999	FF0F2A4A	11797	21011	30.2	1001.7
1501	2019-07-26 15:28:46	173114	FF0F2A4A	11796	21014	30.2	1001.8
1502	2019-07-26 15:28:46	173229	FF0F2A4A	11797	21010	30.2	1001.8
1503	2019-07-26 15:28:46	173344	FF0F2A4A	11796	21013	30.2	1001.7
1504	2019-07-26 15:28:46	173458	FF0F2A4A	11797	21013	30.2	1001.7
1505	2019-07-26 15:28:46	173573	FF0F2A4A	11796	21013	30.2	1001.8
1506	2019-07-26 15:28:46	173688	FF0F2A4A	11796	21013	30.2	1001.8
1507	2019-07-26 15:28:46	173802	FF0F2A4A	11796	21010	30.2	1001.8
1508	2019-07-26 15:28:46	173917	FF0F2A4A	11796	21013	30.2	1001.8
1509	2019-07-26 15:28:46	174032	FF0F2A4A	11796	21014	30.2	1001.7
1510	2019-07-26 15:28:46	174147	FF0F2A4A	11797	21010	30.2	1001.7
1511	2019-07-26 15:28:46	174262	FF0F2A4A	11797	21011	30.2	1001.7
1512	2019-07-26 15:28:46	174377	FF0F2A4A	11798	21011	30.2	1001.7
1513	2019-07-26 15:28:46	174492	FF0F2A4A	11797	21014	30.2	1001.8
1514	2019-07-26 15:28:46	174607	FF0F2A4A	11796	21013	30.2	1001.8
1515	2019-07-26 15:28:46	174721	FF0F2A4A	11797	21009	30.2	1001.8
1516	2019-07-26 15:28:46	174836	FF0F2A4A	11797	21013	30.2	1001.8
1517	2019-07-26 15:28:46	174951	FF0F2A4A	11798	21011	30.2	1001.7
1518	2019-07-26 15:28:46	175066	FF0F2A4A	11796	21013	30.2	1001.7
1519	2019-07-26 15:28:46	175181	FF0F2A4A	11798	21011	30.2	1001.7
1520	2019-07-26 15:28:46	175297	FF0F2A4A	11797	21011	30.2	1001.7
1521	2019-07-26 15:28:46	175412	FF0F2A4A	11797	21011	30.2	1001.8
1522	2019-07-26 15:28:46	175527	FF0F2A4A	11797	21013	30.2	1001.8
1523	2019-07-26 15:28:46	175642	FF0F2A4A	11797	21010	30.2	1001.7
1524	2019-07-26 15:28:46	175757	FF0F2A4A	11797	21014	30.2	1001.7
1525	2019-07-26 15:28:46	175872	FF0F2A4A	11797	21011	30.2	1001.6
1526	2019-07-26 15:28:46	175986	FF0F2A4A	11797	21011	30.2	1001.6
1527	2019-07-26 15:28:46	176101	FF0F2A4A	11798	21012	30.2	1001.7
1528	2019-07-26 15:28:46	176216	FF0F2A4A	11797	21010	30.2	1001.7
1529	2019-07-26 15:28:46	176331	FF0F2A4A	11798	21010	30.2	1001.7
1530	2019-07-26 15:28:46	176446	FF0F2A4A	11797	21010	30.2	1001.7
1531	2019-07-26 15:28:46	176561	FF0F2A4A	11798	21011	30.2	1001.8
1532	2019-07-26 15:28:46	176676	FF0F2A4A	11797	21010	30.2	1001.8
1533	2019-07-26 15:28:46	176791	FF0F2A4A	11797	21011	30.2	1001.8
1534	2019-07-26 15:28:46	176905	FF0F2A4A	11797	21011	30.2	1001.8
1535	2019-07-26 15:28:46	177020	FF0F2A4A	11797	21014	30.2	1001.7
1536	2019-07-26 15:28:46	177135	FF0F2A4A	11798	21014	30.2	1001.7
1537	2019-07-26 15:28:46	177250	FF0F2A4A	11797	21012	30.2	1001.7
1538	2019-07-26 15:28:46	177365	FF0F2A4A	11797	21013	30.2	1001.7
1539	2019-07-26 15:28:46	177480	FF0F2A4A	11797	21009	30.2	1001.7
1540	2019-07-26 15:28:46	177595	FF0F2A4A	11798	21011	30.2	1001.7
1541	2019-07-26 15:28:46	177710	FF0F2A4A	11798	21014	30.2	1001.7
1542	2019-07-26 15:28:46	177824	FF0F2A4A	11797	21011	30.2	1001.7
1543	2019-07-26 15:28:46	177939	FF0F2A4A	11797	21011	30.2	1001.7
1544	2019-07-26 15:28:46	178054	FF0F2A4A	11798	21011	30.2	1001.7
1545	2019-07-26 15:28:46	178168	FF0F2A4A	11797	21014	30.2	1001.7
1546	2019-07-26 15:28:46	178283	FF0F2A4A	11797	21010	30.2	1001.7
1547	2019-07-26 15:28:46	178398	FF0F2A4A	11798	21011	30.2	1001.7
1548	2019-07-26 15:28:46	178513	FF0F2A4A	11797	21010	30.2	1001.7
1549	2019-07-26 15:28:46	178628	FF0F2A4A	11799	21014	30.2	1001.7
1550	2019-07-26 15:28:46	178742	FF0F2A4A	11798	21014	30.2	1001.7
1551	2019-07-26 15:28:46	178857	FF0F2A4A	11797	21011	30.2	1001.8
1552	2019-07-26 15:28:46	178972	FF0F2A4A	11798	21011	30.2	1001.8
1553	2019-07-26 15:28:46	179086	FF0F2A4A	11798	21013	30.2	1001.7
1554	2019-07-26 15:28:46	179201	FF0F2A4A	11797	21012	30.2	1001.7
1555	2019-07-26 15:28:46	179316	FF0F2A4A	11798	21013	30.2	1001.7
1556	2019-07-26 15:28:46	179431	FF0F2A4A	11798	21011	30.2	1001.7
1557	2019-07-26 15:28:46	179546	FF0F2A4A	11798	21012	30.2	1001.7
1558	2019-07-26 15:28:46	179661	FF0F2A4A	11799	21014	30.2	1001.7
1559	2019-07-26 15:28:46	179776	FF0F2A4A	11798	21010	30.2	1001.7
1560	2019-07-26 15:28:46	179891	FF0F2A4A	11798	21010	30.2	1001.7
1561	2019-07-26 15:28:46	180005	FF0F2A4A	11797	21014	30.2	1001.8
1562	2019-07-26 15:28:46	180120	FF0F2A4A	11797	21011	30.2	1001.8
1563	2019-07-26 15:28:46	180235	FF0F2A4A	11797	21010	30.2	1001.8
1564	2019-07-26 15:28:46	180349	FF0F2A4A	11798	21014	30.2	1001.8
1565	2019-07-26 15:28:46	180464	FF0F2A4A	11798	21012	30.2	1001.7
1566	2019-07-26 15:28:46	180579	FF0F2A4A	11798	21013	30.2	1001.7
1567	2019-07-26 15:28:46	180694	FF0F2A4A	11798	21013	30.2	1001.7
1568	2019-07-26 15:28:46	180809	FF0F2A4A	11798	21011	30.2	1001.7
1569	2019-07-26 15:28:46	180924	FF0F2A4A	11797	21010	30.2	1001.8
1570	2019-07-26 15:28:46	181039	FF0F2A4A	11798	21011	30.2	1001.8
1571	2019-07-26 15:28:46	181154	FF0F2A4A	11798	21013	30.2	1001.6
1572	2019-07-26 15:28:46	181268	FF0F2A4A	11798	21010	30.2	1001.6
1573	2019-07-26 15:28:46	181382	FF0F2A4A	11797	21010	30.2	1001.8
1574	2019-07-26 15:28:46	181497	FF0F2A4A	11797	21011	30.2	1001.8
1575	2019-07-26 15:28:46	181612	FF0F2A4A	11797	21010	30.2	1001.7
1576	2019-07-26 15:28:46	181727	FF0F2A4A	11796	21011	30.2	1001.7
1577	2019-07-26 15:28:46	181945	FF0F2A4A	11796	21012	30.2	1001.8
1578	2019-07-26 15:28:46	182060	FF0F2A4A	11797	21011	30.2	1001.6
1579	2019-07-26 15:28:46	182174	FF0F2A4A	11797	21011	30.2	1001.6
1580	2019-07-26 15:28:46	182289	FF0F2A4A	11797	21010	30.2	1001.7
1581	2019-07-26 15:28:46	182404	FF0F2A4A	11797	21011	30.2	1001.7
1582	2019-07-26 15:28:46	182519	FF0F2A4A	11798	21009	30.2	1001.7
1583	2019-07-26 15:28:46	182634	FF0F2A4A	11797	21011	30.2	1001.7
1584	2019-07-26 15:28:46	182749	FF0F2A4A	11797	21010	30.2	1001.7
1585	2019-07-26 15:28:46	182864	FF0F2A4A	11797	21013	30.2	1001.7
1586	2019-07-26 15:28:46	182979	FF0F2A4A	11797	21010	30.2	1001.6
1587	2019-07-26 15:28:46	183093	FF0F2A4A	11796	21013	30.2	1001.6
1588	2019-07-26 15:28:46	183207	FF0F2A4A	11798	21013	30.2	1001.7
1589	2019-07-26 15:28:46	183322	FF0F2A4A	11797	21010	30.2	1001.7
1590	2019-07-26 15:28:46	183436	FF0F2A4A	11798	21013	30.2	1001.7
1591	2019-07-26 15:28:46	183551	FF0F2A4A	11798	21012	30.2	1001.7
1592	2019-07-26 15:28:46	183666	FF0F2A4A	11798	21010	30.2	1001.7
1593	2019-07-26 15:28:46	183781	FF0F2A4A	11797	21012	30.2	1001.7
1594	2019-07-26 15:28:46	183896	FF0F2A4A	11797	21012	30.2	1001.7
1595	2019-07-26 15:28:46	184011	FF0F2A4A	11797	21009	30.2	1001.7
1596	2019-07-26 15:28:46	184126	FF0F2A4A	11797	21010	30.2	1001.7
1597	2019-07-26 15:28:46	184241	FF0F2A4A	11797	21014	30.2	1001.7
1598	2019-07-26 15:28:46	184355	FF0F2A4A	11797	21011	30.2	1001.8
1599	2019-07-26 15:28:46	184470	FF0F2A4A	11798	21013	30.2	1001.8
1600	2019-07-26 15:28:46	184585	FF0F2A4A	11796	21012	30.2	1001.8
1601	2019-07-26 15:28:46	184700	FF0F2A4A	11798	21012	30.2	1001.8
1602	2019-07-26 15:28:46	184815	FF0F2A4A	11797	21010	30.2	1001.7
1603	2019-07-26 15:28:46	184931	FF0F2A4A	11797	21011	30.2	1001.7
1604	2019-07-26 15:28:46	185046	FF0F2A4A	11798	21010	30.2	1001.7
1605	2019-07-26 15:28:46	185161	FF0F2A4A	11798	21009	30.2	1001.7
1606	2019-07-26 15:28:46	185275	FF0F2A4A	11797	21010	30.2	1001.8
1607	2019-07-26 15:28:46	185390	FF0F2A4A	11797	21013	30.2	1001.8
1608	2019-07-26 15:28:46	185505	FF0F2A4A	11797	21014	30.2	1001.7
1609	2019-07-26 15:28:46	185619	FF0F2A4A	11797	21013	30.2	1001.7
1610	2019-07-26 15:28:46	185734	FF0F2A4A	11796	21015	30.2	1001.8
1611	2019-07-26 15:28:46	185849	FF0F2A4A	11796	21014	30.2	1001.8
1612	2019-07-26 15:28:46	185964	FF0F2A4A	11797	21014	30.2	1001.8
1613	2019-07-26 15:28:46	186079	FF0F2A4A	11798	21010	30.2	1001.8
1614	2019-07-26 15:28:46	186194	FF0F2A4A	11797	21011	30.2	1001.8
1615	2019-07-26 15:28:46	186309	FF0F2A4A	11797	21010	30.2	1001.8
1616	2019-07-26 15:28:46	186424	FF0F2A4A	11797	21009	30.2	1001.8
1617	2019-07-26 15:28:46	186538	FF0F2A4A	11799	21010	30.2	1001.8
1618	2019-07-26 15:28:46	186653	FF0F2A4A	11799	21013	30.2	1001.7
1619	2019-07-26 15:28:46	186768	FF0F2A4A	11797	21011	30.2	1001.7
1620	2019-07-26 15:28:46	186883	FF0F2A4A	11797	21011	30.2	1001.8
1621	2019-07-26 15:28:46	186998	FF0F2A4A	11797	21012	30.2	1001.8
1622	2019-07-26 15:28:46	187113	FF0F2A4A	11798	21012	30.2	1001.7
1623	2019-07-26 15:28:46	187228	FF0F2A4A	11798	21012	30.2	1001.7
1624	2019-07-26 15:28:46	187343	FF0F2A4A	11797	21010	30.2	1001.7
1625	2019-07-26 15:28:46	187457	FF0F2A4A	11797	21013	30.2	1001.7
1626	2019-07-26 15:28:46	187572	FF0F2A4A	11797	21015	30.2	1001.7
1627	2019-07-26 15:28:46	187686	FF0F2A4A	11797	21012	30.2	1001.7
1628	2019-07-26 15:28:46	187800	FF0F2A4A	11797	21012	30.2	1001.6
1629	2019-07-26 15:28:46	187915	FF0F2A4A	11797	21011	30.2	1001.6
1630	2019-07-26 15:28:46	188029	FF0F2A4A	11797	21013	30.2	1001.8
1631	2019-07-26 15:28:46	188143	FF0F2A4A	11798	21013	30.2	1001.8
1632	2019-07-26 15:28:46	188258	FF0F2A4A	11796	21014	30.2	1001.7
1633	2019-07-26 15:28:46	188373	FF0F2A4A	11798	21011	30.2	1001.7
1634	2019-07-26 15:28:46	188488	FF0F2A4A	11797	21011	30.2	1001.7
1635	2019-07-26 15:28:46	188603	FF0F2A4A	11797	21013	30.2	1001.7
1636	2019-07-26 15:28:46	188717	FF0F2A4A	11796	21012	30.2	1001.7
1637	2019-07-26 15:28:46	188832	FF0F2A4A	11796	21014	30.2	1001.7
1638	2019-07-26 15:28:46	188947	FF0F2A4A	11797	21011	30.2	1001.7
1639	2019-07-26 15:28:46	189062	FF0F2A4A	11797	21011	30.2	1001.7
1640	2019-07-26 15:28:46	189177	FF0F2A4A	11797	21012	30.2	1001.7
1641	2019-07-26 15:28:46	189292	FF0F2A4A	11798	21010	30.2	1001.7
1642	2019-07-26 15:28:46	189407	FF0F2A4A	11797	21013	30.2	1001.6
1643	2019-07-26 15:28:46	189521	FF0F2A4A	11798	21010	30.2	1001.6
1644	2019-07-26 15:28:46	189635	FF0F2A4A	11798	21009	30.2	1001.7
1645	2019-07-26 15:28:46	189750	FF0F2A4A	11798	21010	30.2	1001.7
1646	2019-07-26 15:28:46	189865	FF0F2A4A	11798	21010	30.2	1001.6
1647	2019-07-26 15:28:46	189980	FF0F2A4A	11797	21012	30.2	1001.6
1648	2019-07-26 15:28:46	190095	FF0F2A4A	11798	21012	30.2	1001.7
1649	2019-07-26 15:28:46	190210	FF0F2A4A	11798	21011	30.2	1001.7
1650	2019-07-26 15:28:46	190325	FF0F2A4A	11797	21011	30.2	1001.7
1651	2019-07-26 15:28:46	190440	FF0F2A4A	11798	21011	30.2	1001.7
1652	2019-07-26 15:28:46	190554	FF0F2A4A	11798	21011	30.2	1001.7
1653	2019-07-26 15:28:46	190669	FF0F2A4A	11797	21015	30.2	1001.7
1654	2019-07-26 15:28:46	190784	FF0F2A4A	11797	21015	30.2	1001.6
1655	2019-07-26 15:28:46	190898	FF0F2A4A	11797	21011	30.2	1001.6
1656	2019-07-26 15:28:46	191012	FF0F2A4A	11797	21013	30.2	1001.7
1657	2019-07-26 15:28:46	191127	FF0F2A4A	11797	21013	30.2	1001.7
1658	2019-07-26 15:28:46	191242	FF0F2A4A	11797	21010	30.2	1001.7
1659	2019-07-26 15:28:46	191357	FF0F2A4A	11797	21013	30.2	1001.7
1660	2019-07-26 15:28:46	191472	FF0F2A4A	11798	21010	30.2	1001.7
1661	2019-07-26 15:28:46	191587	FF0F2A4A	11797	21010	30.2	1001.7
1662	2019-07-26 15:28:46	191702	FF0F2A4A	11798	21011	30.2	1001.7
1663	2019-07-26 15:28:46	191816	FF0F2A4A	11798	21011	30.2	1001.7
1664	2019-07-26 15:28:46	191931	FF0F2A4A	11798	21011	30.2	1001.7
1665	2019-07-26 15:28:46	192046	FF0F2A4A	11798	21011	30.2	1001.7
1666	2019-07-26 15:28:46	192161	FF0F2A4A	11797	21013	30.2	1001.7
1667	2019-07-26 15:28:46	192276	FF0F2A4A	11798	21012	30.2	1001.7
1668	2019-07-26 15:28:46	192391	FF0F2A4A	11798	21012	30.2	1001.7
1669	2019-07-26 15:28:46	192506	FF0F2A4A	11798	21010	30.2	1001.7
1670	2019-07-26 15:28:46	192621	FF0F2A4A	11798	21012	30.2	1001.7
1671	2019-07-26 15:28:46	192735	FF0F2A4A	11798	21009	30.2	1001.7
1672	2019-07-26 15:28:46	192850	FF0F2A4A	11798	21010	30.2	1001.7
1673	2019-07-26 15:28:46	192965	FF0F2A4A	11798	21010	30.2	1001.7
1674	2019-07-26 15:28:46	193079	FF0F2A4A	11798	21011	30.2	1001.6
1675	2019-07-26 15:28:46	193194	FF0F2A4A	11797	21010	30.2	1001.6
1676	2019-07-26 15:28:46	193309	FF0F2A4A	11798	21010	30.2	1001.7
1677	2019-07-26 15:28:46	193424	FF0F2A4A	11798	21012	30.2	1001.7
1678	2019-07-26 15:28:46	193539	FF0F2A4A	11798	21009	30.2	1001.7
1679	2019-07-26 15:28:46	193654	FF0F2A4A	11797	21010	30.2	1001.7
1680	2019-07-26 15:28:46	193769	FF0F2A4A	11797	21011	30.2	1001.6
1681	2019-07-26 15:28:46	193884	FF0F2A4A	11797	21009	30.2	1001.6
1682	2019-07-26 15:28:46	193998	FF0F2A4A	11798	21010	30.2	1001.8
1683	2019-07-26 15:28:46	194112	FF0F2A4A	11798	21010	30.2	1001.8
1684	2019-07-26 15:28:46	194226	FF0F2A4A	11797	21013	30.2	1001.7
1685	2019-07-26 15:28:46	194341	FF0F2A4A	11797	21010	30.2	1001.7
1686	2019-07-26 15:28:46	194456	FF0F2A4A	11797	21012	30.2	1001.7
1687	2019-07-26 15:28:46	194571	FF0F2A4A	11797	21013	30.2	1001.7
1688	2019-07-26 15:28:46	194686	FF0F2A4A	11797	21012	30.2	1001.8
1689	2019-07-26 15:28:46	194801	FF0F2A4A	11797	21011	30.2	1001.8
1690	2019-07-26 15:28:46	194915	FF0F2A4A	11797	21013	30.2	1001.7
1691	2019-07-26 15:28:46	195030	FF0F2A4A	11797	21011	30.2	1001.7
1692	2019-07-26 15:28:46	195145	FF0F2A4A	11797	21011	30.2	1001.7
1693	2019-07-26 15:28:46	195260	FF0F2A4A	11797	21012	30.2	1001.7
1694	2019-07-26 15:28:46	195375	FF0F2A4A	11796	21011	30.2	1001.7
1695	2019-07-26 15:28:46	195490	FF0F2A4A	11797	21013	30.2	1001.7
1696	2019-07-26 15:28:46	195605	FF0F2A4A	11796	21009	30.2	1001.6
1697	2019-07-26 15:28:46	195720	FF0F2A4A	11798	21009	30.2	1001.6
1698	2019-07-26 15:28:46	195834	FF0F2A4A	11797	21009	30.2	1001.8
1699	2019-07-26 15:28:46	195949	FF0F2A4A	11797	21010	30.2	1001.8
1700	2019-07-26 15:28:46	196064	FF0F2A4A	11797	21010	30.2	1001.7
1701	2019-07-26 15:28:46	196178	FF0F2A4A	11798	21010	30.2	1001.7
1702	2019-07-26 15:28:46	196293	FF0F2A4A	11798	21009	30.2	1001.6
1703	2019-07-26 15:28:46	196408	FF0F2A4A	11798	21010	30.2	1001.6
1704	2019-07-26 15:28:46	196523	FF0F2A4A	11797	21011	30.2	1001.7
1705	2019-07-26 15:28:46	196638	FF0F2A4A	11797	21011	30.2	1001.7
1706	2019-07-26 15:28:46	196753	FF0F2A4A	11797	21011	30.2	1001.8
1707	2019-07-26 15:28:46	196868	FF0F2A4A	11797	21011	30.2	1001.8
1708	2019-07-26 15:28:46	196983	FF0F2A4A	11797	21009	30.2	1001.7
1709	2019-07-26 15:28:46	197097	FF0F2A4A	11798	21009	30.2	1001.7
1710	2019-07-26 15:28:46	197212	FF0F2A4A	11797	21011	30.2	1001.8
1711	2019-07-26 15:28:46	197327	FF0F2A4A	11797	21011	30.2	1001.8
1712	2019-07-26 15:28:46	197442	FF0F2A4A	11798	21008	30.2	1001.7
1713	2019-07-26 15:28:46	197557	FF0F2A4A	11797	21009	30.2	1001.7
1714	2019-07-26 15:28:46	197672	FF0F2A4A	11796	21012	30.2	1001.6
1715	2019-07-26 15:28:46	197787	FF0F2A4A	11797	21010	30.2	1001.6
1716	2019-07-26 15:28:46	197902	FF0F2A4A	11796	21012	30.2	1001.6
1717	2019-07-26 15:28:46	198016	FF0F2A4A	11797	21009	30.2	1001.6
1718	2019-07-26 15:28:46	198131	FF0F2A4A	11796	21013	30.2	1001.7
1719	2019-07-26 15:28:46	198246	FF0F2A4A	11797	21012	30.2	1001.7
1720	2019-07-26 15:28:46	198360	FF0F2A4A	11797	21013	30.2	1001.7
1721	2019-07-26 15:28:46	198475	FF0F2A4A	11797	21011	30.2	1001.7
1722	2019-07-26 15:28:46	198591	FF0F2A4A	11797	21013	30.2	1001.7
1723	2019-07-26 15:28:46	198706	FF0F2A4A	11797	21012	30.2	1001.7
1724	2019-07-26 15:28:46	198821	FF0F2A4A	11797	21009	30.2	1001.7
1725	2019-07-26 15:28:46	198936	FF0F2A4A	11797	21012	30.2	1001.7
1726	2019-07-26 15:28:46	199051	FF0F2A4A	11797	21010	30.2	1001.7
1727	2019-07-26 15:28:46	199166	FF0F2A4A	11797	21011	30.2	1001.7
1728	2019-07-26 15:28:46	199280	FF0F2A4A	11797	21013	30.2	1001.6
1729	2019-07-26 15:28:46	199395	FF0F2A4A	11797	21012	30.2	1001.6
1730	2019-07-26 15:28:46	199510	FF0F2A4A	11796	21012	30.2	1001.6
1731	2019-07-26 15:28:46	199625	FF0F2A4A	11796	21012	30.2	1001.6
1732	2019-07-26 15:28:46	199740	FF0F2A4A	11795	21010	30.2	1001.6
1733	2019-07-26 15:28:46	199854	FF0F2A4A	11797	21013	30.3	1001.6
1734	2019-07-26 15:28:46	199969	FF0F2A4A	11796	21013	30.3	1001.7
1735	2019-07-26 15:28:46	200084	FF0F2A4A	11797	21007	30.2	1001.7
1736	2019-07-26 15:28:46	200198	FF0F2A4A	11796	21011	30.2	1001.7
1737	2019-07-26 15:28:46	200313	FF0F2A4A	11796	21011	30.2	1001.7
1738	2019-07-26 15:28:46	200428	FF0F2A4A	11797	21010	30.2	1001.6
1739	2019-07-26 15:28:46	200542	FF0F2A4A	11797	21009	30.2	1001.6
1740	2019-07-26 15:28:46	200657	FF0F2A4A	11798	21009	30.2	1001.7
1741	2019-07-26 15:28:46	200772	FF0F2A4A	11797	21008	30.2	1001.7
1742	2019-07-26 15:28:46	200887	FF0F2A4A	11797	21011	30.2	1001.7
1743	2019-07-26 15:28:46	201002	FF0F2A4A	11797	21012	30.2	1001.7
1744	2019-07-26 15:28:46	201117	FF0F2A4A	11797	21011	30.2	1001.6
1745	2019-07-26 15:28:46	201232	FF0F2A4A	11797	21009	30.2	1001.6
1746	2019-07-26 15:28:46	201347	FF0F2A4A	11797	21008	30.2	1001.6
1747	2019-07-26 15:28:46	201461	FF0F2A4A	11796	21012	30.2	1001.6
1748	2019-07-26 15:28:46	201576	FF0F2A4A	11797	21011	30.2	1001.6
1749	2019-07-26 15:28:46	201691	FF0F2A4A	11797	21013	30.2	1001.6
1750	2019-07-26 15:28:46	201806	FF0F2A4A	11797	21012	30.2	1001.7
1751	2019-07-26 15:28:46	201921	FF0F2A4A	11797	21009	30.2	1001.7
1752	2019-07-26 15:28:46	202036	FF0F2A4A	11796	21013	30.2	1001.7
1753	2019-07-26 15:28:46	202151	FF0F2A4A	11798	21008	30.2	1001.7
1754	2019-07-26 15:28:46	202266	FF0F2A4A	11797	21009	30.2	1001.6
1755	2019-07-26 15:28:46	202380	FF0F2A4A	11798	21009	30.2	1001.6
1756	2019-07-26 15:28:46	202495	FF0F2A4A	11797	21008	30.2	1001.6
1757	2019-07-26 15:28:46	202610	FF0F2A4A	11798	21010	30.2	1001.6
1758	2019-07-26 15:28:46	202724	FF0F2A4A	11796	21012	30.2	1001.6
1759	2019-07-26 15:28:46	202839	FF0F2A4A	11796	21008	30.2	1001.6
1760	2019-07-26 15:28:46	202954	FF0F2A4A	11796	21012	30.2	1001.7
1761	2019-07-26 15:28:46	203069	FF0F2A4A	11797	21011	30.2	1001.7
1762	2019-07-26 15:28:46	203184	FF0F2A4A	11797	21010	30.2	1001.6
1763	2019-07-26 15:28:46	203299	FF0F2A4A	11797	21009	30.2	1001.6
1764	2019-07-26 15:28:46	203414	FF0F2A4A	11796	21010	30.2	1001.6
1765	2019-07-26 15:28:46	203529	FF0F2A4A	11797	21013	30.2	1001.6
1766	2019-07-26 15:28:46	203643	FF0F2A4A	11797	21009	30.2	1001.7
1767	2019-07-26 15:28:46	203758	FF0F2A4A	11797	21012	30.2	1001.7
1768	2019-07-26 15:28:46	203873	FF0F2A4A	11797	21012	30.2	1001.6
1769	2019-07-26 15:28:46	203988	FF0F2A4A	11797	21012	30.2	1001.6
1770	2019-07-26 15:28:46	204103	FF0F2A4A	11797	21010	30.2	1001.7
1771	2019-07-26 15:28:46	204218	FF0F2A4A	11797	21009	30.3	1001.7
1772	2019-07-26 15:28:46	204333	FF0F2A4A	11797	21012	30.3	1001.6
1773	2019-07-26 15:28:46	204448	FF0F2A4A	11797	21009	30.2	1001.6
1774	2019-07-26 15:28:46	204562	FF0F2A4A	11796	21011	30.2	1001.7
1775	2019-07-26 15:28:46	204677	FF0F2A4A	11796	21010	30.2	1001.7
1776	2019-07-26 15:28:46	204792	FF0F2A4A	11797	21008	30.2	1001.8
1777	2019-07-26 15:28:46	204906	FF0F2A4A	11796	21011	30.3	1001.8
1778	2019-07-26 15:28:46	205021	FF0F2A4A	11798	21009	30.3	1001.7
1779	2019-07-26 15:28:46	205136	FF0F2A4A	11798	21009	30.2	1001.7
1780	2019-07-26 15:28:46	205251	FF0F2A4A	11797	21009	30.2	1001.7
1781	2019-07-26 15:28:46	205366	FF0F2A4A	11797	21008	30.2	1001.7
1782	2019-07-26 15:28:46	205481	FF0F2A4A	11797	21011	30.2	1001.7
1783	2019-07-26 15:28:46	205596	FF0F2A4A	11798	21008	30.2	1001.7
1784	2019-07-26 15:28:46	205711	FF0F2A4A	11797	21010	30.2	1001.6
1785	2019-07-26 15:28:46	205825	FF0F2A4A	11797	21010	30.2	1001.6
1786	2019-07-26 15:28:46	205940	FF0F2A4A	11797	21009	30.2	1001.7
1787	2019-07-26 15:28:46	206055	FF0F2A4A	11796	21011	30.2	1001.7
1788	2019-07-26 15:28:46	206170	FF0F2A4A	11796	21011	30.2	1001.6
1789	2019-07-26 15:28:46	206285	FF0F2A4A	11797	21012	30.2	1001.6
1790	2019-07-26 15:28:46	206400	FF0F2A4A	11797	21011	30.2	1001.7
1791	2019-07-26 15:28:46	206515	FF0F2A4A	11796	21009	30.2	1001.7
1792	2019-07-26 15:28:46	206630	FF0F2A4A	11796	21011	30.2	1001.6
1793	2019-07-26 15:28:46	206744	FF0F2A4A	11797	21012	30.2	1001.6
1794	2019-07-26 15:28:46	206859	FF0F2A4A	11798	21010	30.2	1001.6
1795	2019-07-26 15:28:46	206974	FF0F2A4A	11798	21010	30.3	1001.6
1796	2019-07-26 15:28:46	207089	FF0F2A4A	11798	21010	30.3	1001.6
1797	2019-07-26 15:28:46	207204	FF0F2A4A	11798	21012	30.3	1001.6
1798	2019-07-26 15:28:46	207319	FF0F2A4A	11797	21011	30.3	1001.6
1799	2019-07-26 15:28:46	207434	FF0F2A4A	11797	21009	30.3	1001.6
1800	2019-07-26 15:28:46	207549	FF0F2A4A	11797	21009	30.3	1001.6
1801	2019-07-26 15:28:46	207664	FF0F2A4A	11798	21013	30.2	1001.6
1802	2019-07-26 15:28:46	207779	FF0F2A4A	11797	21010	30.2	1001.7
1803	2019-07-26 15:28:46	207894	FF0F2A4A	11797	21013	30.3	1001.7
1804	2019-07-26 15:28:46	208008	FF0F2A4A	11797	21009	30.3	1001.6
1805	2019-07-26 15:28:46	208123	FF0F2A4A	11798	21012	30.3	1001.6
1806	2019-07-26 15:28:46	208238	FF0F2A4A	11798	21009	30.3	1001.7
1807	2019-07-26 15:28:46	208353	FF0F2A4A	11798	21012	30.2	1001.7
1808	2019-07-26 15:28:46	208468	FF0F2A4A	11798	21009	30.2	1001.6
1809	2019-07-26 15:28:46	208583	FF0F2A4A	11796	21012	30.3	1001.6
1810	2019-07-26 15:28:46	208698	FF0F2A4A	11798	21009	30.3	1001.6
1811	2019-07-26 15:28:46	208813	FF0F2A4A	11797	21009	30.3	1001.6
1812	2019-07-26 15:28:46	208928	FF0F2A4A	11799	21012	30.3	1001.7
1813	2019-07-26 15:28:46	209043	FF0F2A4A	11798	21009	30.3	1001.7
1814	2019-07-26 15:28:46	209157	FF0F2A4A	11797	21008	30.3	1001.7
1815	2019-07-26 15:28:46	209271	FF0F2A4A	11798	21010	30.3	1001.6
1816	2019-07-26 15:28:46	209386	FF0F2A4A	11797	21008	30.3	1001.8
1817	2019-07-26 15:28:46	209501	FF0F2A4A	11797	21010	30.2	1001.8
1818	2019-07-26 15:28:46	209615	FF0F2A4A	11797	21011	30.2	1001.7
1819	2019-07-26 15:28:46	209730	FF0F2A4A	11798	21008	30.3	1001.7
1820	2019-07-26 15:28:46	209845	FF0F2A4A	11797	21008	30.3	1001.7
1821	2019-07-26 15:28:46	209960	FF0F2A4A	11797	21007	30.3	1001.7
1822	2019-07-26 15:28:46	210075	FF0F2A4A	11797	21009	30.3	1001.7
1823	2019-07-26 15:28:46	210190	FF0F2A4A	11796	21010	30.3	1001.6
1824	2019-07-26 15:28:46	210305	FF0F2A4A	11796	21011	30.3	1001.6
1825	2019-07-26 15:28:46	210420	FF0F2A4A	11797	21009	30.3	1001.6
1826	2019-07-26 15:28:46	210534	FF0F2A4A	11797	21007	30.3	1001.6
1827	2019-07-26 15:28:46	210649	FF0F2A4A	11797	21011	30.3	1001.6
1828	2019-07-26 15:28:46	210764	FF0F2A4A	11797	21010	30.3	1001.7
1829	2019-07-26 15:28:46	210879	FF0F2A4A	11796	21014	30.3	1001.7
1830	2019-07-26 15:28:46	210994	FF0F2A4A	11797	21011	30.3	1001.7
1831	2019-07-26 15:28:46	211109	FF0F2A4A	11797	21009	30.3	1001.7
1832	2019-07-26 15:28:46	211224	FF0F2A4A	11796	21011	30.3	1001.6
1833	2019-07-26 15:28:46	211339	FF0F2A4A	11797	21009	30.3	1001.6
1834	2019-07-26 15:28:46	211454	FF0F2A4A	11797	21008	30.3	1001.7
1835	2019-07-26 15:28:46	211569	FF0F2A4A	11797	21011	30.3	1001.7
1836	2019-07-26 15:28:46	211684	FF0F2A4A	11797	21007	30.3	1001.7
1837	2019-07-26 15:28:46	211798	FF0F2A4A	11797	21007	30.3	1001.7
1838	2019-07-26 15:28:46	211913	FF0F2A4A	11797	21011	30.3	1001.7
1839	2019-07-26 15:28:46	212028	FF0F2A4A	11797	21012	30.3	1001.7
1840	2019-07-26 15:28:46	212142	FF0F2A4A	11797	21008	30.3	1001.6
1841	2019-07-26 15:28:46	212257	FF0F2A4A	11798	21011	30.3	1001.6
1842	2019-07-26 15:28:46	212372	FF0F2A4A	11798	21011	30.3	1001.6
1843	2019-07-26 15:28:46	212487	FF0F2A4A	11797	21008	30.3	1001.6
1844	2019-07-26 15:28:46	212602	FF0F2A4A	11797	21009	30.3	1001.6
1845	2019-07-26 15:28:46	212717	FF0F2A4A	11797	21010	30.3	1001.6
1846	2019-07-26 15:28:46	212832	FF0F2A4A	11798	21008	30.3	1001.6
1847	2019-07-26 15:28:46	212947	FF0F2A4A	11797	21009	30.3	1001.6
1848	2019-07-26 15:28:46	213061	FF0F2A4A	11797	21009	30.3	1001.6
1849	2019-07-26 15:28:46	213176	FF0F2A4A	11797	21007	30.3	1001.7
1850	2019-07-26 15:28:46	213291	FF0F2A4A	11798	21009	30.3	1001.7
1851	2019-07-26 15:28:46	213405	FF0F2A4A	11797	21011	30.3	1001.6
1852	2019-07-26 15:28:46	213520	FF0F2A4A	11797	21009	30.3	1001.7
1853	2019-07-26 15:28:46	213635	FF0F2A4A	11798	21008	30.3	1001.7
1854	2019-07-26 15:28:46	213750	FF0F2A4A	11798	21012	30.3	1001.7
1855	2019-07-26 15:28:46	213865	FF0F2A4A	11798	21008	30.3	1001.6
1856	2019-07-26 15:28:46	213980	FF0F2A4A	11797	21010	30.3	1001.6
1857	2019-07-26 15:28:46	214095	FF0F2A4A	11797	21011	30.3	1001.7
1858	2019-07-26 15:28:46	214210	FF0F2A4A	11797	21010	30.3	1001.7
1859	2019-07-26 15:28:46	214324	FF0F2A4A	11797	21009	30.3	1001.7
1860	2019-07-26 15:28:46	214439	FF0F2A4A	11798	21008	30.3	1001.7
1861	2019-07-26 15:28:46	214554	FF0F2A4A	11798	21008	30.3	1001.7
1862	2019-07-26 15:28:46	214669	FF0F2A4A	11798	21009	30.3	1001.6
1863	2019-07-26 15:28:46	214784	FF0F2A4A	11797	21009	30.3	1001.7
1864	2019-07-26 15:28:46	214899	FF0F2A4A	11797	21008	30.3	1001.7
1865	2019-07-26 15:28:46	215014	FF0F2A4A	11797	21011	30.3	1001.7
1866	2019-07-26 15:28:46	215129	FF0F2A4A	11797	21008	30.3	1001.7
1867	2019-07-26 15:28:46	215244	FF0F2A4A	11798	21009	30.3	1001.7
1868	2019-07-26 15:28:46	215359	FF0F2A4A	11796	21008	30.3	1001.7
1869	2019-07-26 15:28:46	215474	FF0F2A4A	11797	21011	30.3	1001.6
1870	2019-07-26 15:28:46	215588	FF0F2A4A	11797	21011	30.3	1001.7
1871	2019-07-26 15:28:46	215703	FF0F2A4A	11798	21008	30.3	1001.8
1872	2019-07-26 15:28:46	215818	FF0F2A4A	11797	21008	30.3	1001.8
1873	2019-07-26 15:28:46	215933	FF0F2A4A	11797	21009	30.3	1001.7
1874	2019-07-26 15:28:46	216048	FF0F2A4A	11796	21011	30.3	1001.6
1875	2019-07-26 15:28:46	216163	FF0F2A4A	11797	21007	30.3	1001.7
1876	2019-07-26 15:28:46	216278	FF0F2A4A	11796	21007	30.3	1001.7
1877	2019-07-26 15:28:46	216393	FF0F2A4A	11796	21011	30.3	1001.7
1878	2019-07-26 15:28:46	216508	FF0F2A4A	11797	21011	30.3	1001.7
1879	2019-07-26 15:28:46	216623	FF0F2A4A	11796	21011	30.3	1001.7
1880	2019-07-26 15:28:46	216738	FF0F2A4A	11797	21009	30.3	1001.7
1881	2019-07-26 15:28:46	216852	FF0F2A4A	11797	21010	30.3	1001.7
1882	2019-07-26 15:28:46	216967	FF0F2A4A	11797	21011	30.3	1001.7
1883	2019-07-26 15:28:46	217082	FF0F2A4A	11795	21006	30.3	1001.7
1884	2019-07-26 15:28:46	217197	FF0F2A4A	11797	21011	30.3	1001.7
1885	2019-07-26 15:28:46	217312	FF0F2A4A	11796	21008	30.3	1001.7
1886	2019-07-26 15:28:46	217427	FF0F2A4A	11798	21007	30.3	1001.7
1887	2019-07-26 15:28:46	217542	FF0F2A4A	11797	21009	30.3	1001.7
1888	2019-07-26 15:28:46	217657	FF0F2A4A	11796	21009	30.3	1001.6
1889	2019-07-26 15:28:46	217772	FF0F2A4A	11797	21010	30.3	1001.5
1890	2019-07-26 15:28:46	217887	FF0F2A4A	11797	21010	30.3	1001.6
1891	2019-07-26 15:28:46	218002	FF0F2A4A	11797	21009	30.3	1001.7
1892	2019-07-26 15:28:46	218116	FF0F2A4A	11796	21011	30.3	1001.7
1893	2019-07-26 15:28:46	218231	FF0F2A4A	11797	21010	30.3	1001.7
1894	2019-07-26 15:28:46	218346	FF0F2A4A	11797	21012	30.3	1001.6
1895	2019-07-26 15:28:46	218461	FF0F2A4A	11796	21010	30.3	1001.6
1896	2019-07-26 15:28:46	218576	FF0F2A4A	11796	21008	30.3	1001.7
1897	2019-07-26 15:28:46	218691	FF0F2A4A	11796	21010	30.3	1001.7
1898	2019-07-26 15:28:46	218806	FF0F2A4A	11797	21009	30.3	1001.7
1899	2019-07-26 15:28:46	218921	FF0F2A4A	11798	21009	30.3	1001.7
1900	2019-07-26 15:28:46	219036	FF0F2A4A	11797	21009	30.3	1001.7
1901	2019-07-26 15:28:46	219151	FF0F2A4A	11796	21011	30.3	1001.7
1902	2019-07-26 15:28:46	219266	FF0F2A4A	11797	21011	30.3	1001.7
1903	2019-07-26 15:28:46	219380	FF0F2A4A	11797	21012	30.3	1001.7
1904	2019-07-26 15:28:46	219495	FF0F2A4A	11796	21012	30.3	1001.8
1905	2019-07-26 15:28:46	219610	FF0F2A4A	11797	21012	30.3	1001.7
1906	2019-07-26 15:28:46	219725	FF0F2A4A	11797	21011	30.3	1001.7
1907	2019-07-26 15:28:46	219840	FF0F2A4A	11797	21008	30.3	1001.7
1908	2019-07-26 15:28:46	219954	FF0F2A4A	11797	21008	30.3	1001.7
1909	2019-07-26 15:28:46	220069	FF0F2A4A	11797	21008	30.3	1001.8
1910	2019-07-26 15:28:46	220184	FF0F2A4A	11796	21008	30.3	1001.8
1911	2019-07-26 15:28:46	220299	FF0F2A4A	11796	21011	30.3	1001.8
1912	2019-07-26 15:28:46	220414	FF0F2A4A	11797	21007	30.3	1001.7
1913	2019-07-26 15:28:46	220529	FF0F2A4A	11797	21007	30.3	1001.7
1914	2019-07-26 15:28:46	220643	FF0F2A4A	11797	21012	30.3	1001.6
1915	2019-07-26 15:28:46	220758	FF0F2A4A	11797	21009	30.3	1001.6
1916	2019-07-26 15:28:46	220873	FF0F2A4A	11797	21007	30.3	1001.7
1917	2019-07-26 15:28:46	220988	FF0F2A4A	11797	21007	30.3	1001.7
1918	2019-07-26 15:28:46	221103	FF0F2A4A	11797	21007	30.3	1001.8
1919	2019-07-26 15:28:46	221218	FF0F2A4A	11797	21008	30.3	1001.7
1920	2019-07-26 15:28:46	221333	FF0F2A4A	11797	21011	30.3	1001.7
1921	2019-07-26 15:28:46	221448	FF0F2A4A	11797	21012	30.3	1001.7
1922	2019-07-26 15:28:46	221562	FF0F2A4A	11796	21009	30.3	1001.7
1923	2019-07-26 15:28:46	221677	FF0F2A4A	11797	21008	30.3	1001.7
1924	2019-07-26 15:28:46	221792	FF0F2A4A	11797	21010	30.3	1001.7
1925	2019-07-26 15:28:46	221906	FF0F2A4A	11797	21010	30.3	1001.8
1926	2019-07-26 15:28:46	222021	FF0F2A4A	11797	21011	30.3	1001.7
1927	2019-07-26 15:28:46	222136	FF0F2A4A	11797	21010	30.3	1001.7
1928	2019-07-26 15:28:46	222251	FF0F2A4A	11798	21010	30.3	1001.7
1929	2019-07-26 15:28:46	222366	FF0F2A4A	11796	21012	30.3	1001.7
1930	2019-07-26 15:28:46	222481	FF0F2A4A	11797	21008	30.3	1001.8
1931	2019-07-26 15:28:46	222596	FF0F2A4A	11798	21010	30.3	1001.7
1932	2019-07-26 15:28:46	222711	FF0F2A4A	11796	21008	30.3	1001.7
1933	2019-07-26 15:28:46	222825	FF0F2A4A	11798	21007	30.3	1001.7
1934	2019-07-26 15:28:46	222940	FF0F2A4A	11797	21010	30.3	1001.7
1935	2019-07-26 15:28:46	223055	FF0F2A4A	11798	21011	30.3	1001.7
1936	2019-07-26 15:28:46	223169	FF0F2A4A	11797	21010	30.3	1001.8
1937	2019-07-26 15:28:46	223284	FF0F2A4A	11797	21008	30.3	1001.8
1938	2019-07-26 15:28:46	223399	FF0F2A4A	11797	21012	30.3	1001.8
1939	2019-07-26 15:28:46	223513	FF0F2A4A	11797	21012	30.3	1001.8
1940	2019-07-26 15:28:46	223628	FF0F2A4A	11796	21013	30.3	1001.8
1941	2019-07-26 15:28:46	223743	FF0F2A4A	11796	21010	30.3	1001.8
1942	2019-07-26 15:28:46	223858	FF0F2A4A	11797	21009	30.3	1001.8
1943	2019-07-26 15:28:46	223973	FF0F2A4A	11798	21012	30.3	1001.8
1944	2019-07-26 15:28:46	224087	FF0F2A4A	11798	21009	30.3	1001.7
1945	2019-07-26 15:28:46	224202	FF0F2A4A	11797	21012	30.3	1001.7
1946	2019-07-26 15:28:46	224317	FF0F2A4A	11797	21012	30.3	1001.8
1947	2019-07-26 15:28:46	224431	FF0F2A4A	11797	21008	30.3	1001.8
1948	2019-07-26 15:28:46	224546	FF0F2A4A	11798	21009	30.3	1001.8
1949	2019-07-26 15:28:46	224661	FF0F2A4A	11797	21011	30.3	1001.8
1950	2019-07-26 15:28:46	224776	FF0F2A4A	11797	21007	30.3	1001.7
1951	2019-07-26 15:28:46	224891	FF0F2A4A	11797	21008	30.3	1001.7
1952	2019-07-26 15:28:46	225006	FF0F2A4A	11797	21007	30.3	1001.8
1953	2019-07-26 15:28:46	225121	FF0F2A4A	11796	21012	30.3	1001.7
1954	2019-07-26 15:28:46	225236	FF0F2A4A	11795	21009	30.3	1001.7
1955	2019-07-26 15:28:46	225350	FF0F2A4A	11796	21008	30.3	1001.7
1956	2019-07-26 15:28:46	225465	FF0F2A4A	11796	21008	30.3	1001.7
1957	2019-07-26 15:28:46	225580	FF0F2A4A	11796	21011	30.3	1001.7
1958	2019-07-26 15:28:46	225694	FF0F2A4A	11797	21007	30.3	1001.7
1959	2019-07-26 15:28:46	225809	FF0F2A4A	11797	21010	30.3	1001.7
1960	2019-07-26 15:28:46	225924	FF0F2A4A	11797	21011	30.3	1001.8
1961	2019-07-26 15:28:46	226039	FF0F2A4A	11797	21012	30.3	1001.8
1962	2019-07-26 15:28:46	226154	FF0F2A4A	11795	21009	30.3	1001.8
1963	2019-07-26 15:28:46	226269	FF0F2A4A	11796	21012	30.3	1001.8
1964	2019-07-26 15:28:46	226384	FF0F2A4A	11797	21013	30.3	1001.8
1965	2019-07-26 15:28:46	226499	FF0F2A4A	11798	21009	30.3	1001.8
1966	2019-07-26 15:28:46	226613	FF0F2A4A	11798	21009	30.3	1001.6
1967	2019-07-26 15:28:46	226728	FF0F2A4A	11796	21011	30.3	1001.6
1968	2019-07-26 15:28:46	226843	FF0F2A4A	11797	21009	30.3	1001.7
1969	2019-07-26 15:28:46	226957	FF0F2A4A	11797	21010	30.3	1001.7
1970	2019-07-26 15:28:46	227072	FF0F2A4A	11798	21009	30.3	1001.7
1971	2019-07-26 15:28:46	227187	FF0F2A4A	11796	21011	30.3	1001.7
1972	2019-07-26 15:28:46	227302	FF0F2A4A	11797	21011	30.3	1001.7
1973	2019-07-26 15:28:46	227417	FF0F2A4A	11798	21008	30.3	1001.7
1974	2019-07-26 15:28:46	227532	FF0F2A4A	11797	21011	30.3	1001.7
1975	2019-07-26 15:28:46	227647	FF0F2A4A	11797	21011	30.3	1001.7
1976	2019-07-26 15:28:46	227762	FF0F2A4A	11796	21007	30.3	1001.7
1977	2019-07-26 15:28:46	227876	FF0F2A4A	11797	21008	30.3	1001.7
1978	2019-07-26 15:28:46	227991	FF0F2A4A	11797	21012	30.3	1001.7
1979	2019-07-26 15:28:46	228106	FF0F2A4A	11797	21011	30.3	1001.7
1980	2019-07-26 15:28:46	228220	FF0F2A4A	11797	21008	30.3	1001.7
1981	2019-07-26 15:28:46	228335	FF0F2A4A	11797	21011	30.3	1001.7
1982	2019-07-26 15:28:46	228450	FF0F2A4A	11796	21011	30.3	1001.7
1983	2019-07-26 15:28:46	228565	FF0F2A4A	11797	21011	30.3	1001.7
1984	2019-07-26 15:28:46	228680	FF0F2A4A	11797	21011	30.3	1001.7
1985	2019-07-26 15:28:46	228795	FF0F2A4A	11797	21012	30.3	1001.7
1986	2019-07-26 15:28:46	228910	FF0F2A4A	11797	21011	30.3	1001.7
1987	2019-07-26 15:28:46	229025	FF0F2A4A	11796	21007	30.3	1001.7
1988	2019-07-26 15:28:46	229139	FF0F2A4A	11796	21012	30.3	1001.6
1989	2019-07-26 15:28:46	229254	FF0F2A4A	11797	21009	30.3	1001.6
1990	2019-07-26 15:28:46	229369	FF0F2A4A	11798	21008	30.3	1001.7
1991	2019-07-26 15:28:46	229483	FF0F2A4A	11797	21008	30.3	1001.7
1992	2019-07-26 15:28:46	229598	FF0F2A4A	11796	21011	30.3	1001.7
1993	2019-07-26 15:28:46	229713	FF0F2A4A	11796	21011	30.3	1001.7
1994	2019-07-26 15:28:46	229828	FF0F2A4A	11797	21011	30.3	1001.8
1995	2019-07-26 15:28:46	229943	FF0F2A4A	11797	21010	30.3	1001.8
1996	2019-07-26 15:28:46	230058	FF0F2A4A	11796	21008	30.3	1001.7
[truncated: 61,645 more rows]
