# Supplementary material for: Influence of electromagnetic radiation emitted by daily-use electronic devices on the Eyemate® system in-vitro: a feasibility study
Source: BMC Ophthalmol. 2020 Sep 1;20:357. doi: 10.1186/s12886-020-01623-6 (PMC7461327; doi:10.1186/s12886-020-01623-6)
Supplement: Supplementary file 4 — Additional file 4. [file 12886_2020_1623_MOESM4_ESM.xls]

## Sheet: data
Date:	26.07.2019	1899-12-31 15:27:00	AC82
Duration:	01 h 57 m 31 s	D297
seq	date utc	time	ID	Zpt	Zt	Tenv	Penv
		[ms]				[C]	[hPa]
1	2019-07-26 11:27:38	282	FF0F2A4A	11807	21102	29.5	1004.4
2	2019-07-26 11:27:38	753	FF0F2A4A	11802	21090	29.5	1004.4
3	2019-07-26 11:27:38	984	FF0F2A4A	11800	21085	29.6	1004.4
4	2019-07-26 11:27:38	1101	FF0F2A4A	11800	21088	29.6	1004.4
5	2019-07-26 11:27:38	1222	FF0F2A4A	11816	21103	29.6	1004.4
6	2019-07-26 11:27:38	1338	FF0F2A4A	11814	21102	29.6	1004.4
7	2019-07-26 11:27:38	1454	FF0F2A4A	11814	21094	29.6	1004.4
8	2019-07-26 11:27:38	1570	FF0F2A4A	11813	21095	29.6	1004.4
9	2019-07-26 11:27:38	1686	FF0F2A4A	11814	21094	29.6	1004.5
10	2019-07-26 11:27:38	1803	FF0F2A4A	11814	21093	29.6	1004.5
11	2019-07-26 11:27:38	1920	FF0F2A4A	11813	21089	29.6	1004.4
12	2019-07-26 11:27:38	2036	FF0F2A4A	11813	21089	29.6	1004.4
13	2019-07-26 11:27:38	2152	FF0F2A4A	11812	21090	29.6	1004.5
14	2019-07-26 11:27:38	2269	FF0F2A4A	11812	21087	29.6	1004.5
15	2019-07-26 11:27:38	2386	FF0F2A4A	11812	21086	29.6	1004.4
16	2019-07-26 11:27:38	2501	FF0F2A4A	11812	21086	29.6	1004.4
17	2019-07-26 11:27:38	2617	FF0F2A4A	11812	21086	29.6	1004.4
18	2019-07-26 11:27:38	2733	FF0F2A4A	11812	21086	29.6	1004.4
19	2019-07-26 11:27:38	2850	FF0F2A4A	11813	21083	29.6	1004.4
20	2019-07-26 11:27:38	2966	FF0F2A4A	11813	21083	29.6	1004.4
21	2019-07-26 11:27:38	3081	FF0F2A4A	11811	21085	29.6	1004.5
22	2019-07-26 11:27:38	3197	FF0F2A4A	11811	21081	29.6	1004.5
23	2019-07-26 11:27:38	3313	FF0F2A4A	11811	21083	29.6	1004.5
24	2019-07-26 11:27:38	3429	FF0F2A4A	11812	21080	29.6	1004.5
25	2019-07-26 11:27:38	3545	FF0F2A4A	11812	21082	29.6	1004.4
26	2019-07-26 11:27:38	3662	FF0F2A4A	11812	21081	29.6	1004.4
27	2019-07-26 11:27:38	3777	FF0F2A4A	11811	21079	29.6	1004.4
28	2019-07-26 11:27:38	3892	FF0F2A4A	11812	21082	29.6	1004.4
29	2019-07-26 11:27:38	4007	FF0F2A4A	11812	21080	29.6	1004.5
30	2019-07-26 11:27:38	4123	FF0F2A4A	11812	21080	29.6	1004.5
31	2019-07-26 11:27:38	4237	FF0F2A4A	11812	21079	29.6	1004.4
32	2019-07-26 11:27:38	4352	FF0F2A4A	11812	21079	29.6	1004.4
33	2019-07-26 11:27:38	4467	FF0F2A4A	11813	21079	29.6	1004.4
34	2019-07-26 11:27:38	4582	FF0F2A4A	11813	21077	29.6	1004.4
35	2019-07-26 11:27:38	4697	FF0F2A4A	11813	21076	29.6	1004.4
36	2019-07-26 11:27:38	4812	FF0F2A4A	11812	21078	29.6	1004.4
37	2019-07-26 11:27:38	4927	FF0F2A4A	11812	21076	29.6	1004.4
38	2019-07-26 11:27:38	5041	FF0F2A4A	11812	21078	29.6	1004.4
39	2019-07-26 11:27:38	5155	FF0F2A4A	11813	21079	29.6	1004.4
40	2019-07-26 11:27:38	5270	FF0F2A4A	11811	21075	29.6	1004.4
41	2019-07-26 11:27:38	5385	FF0F2A4A	11812	21078	29.6	1004.4
42	2019-07-26 11:27:38	5499	FF0F2A4A	11811	21074	29.6	1004.4
43	2019-07-26 11:27:38	5614	FF0F2A4A	11811	21073	29.6	1004.4
44	2019-07-26 11:27:38	5729	FF0F2A4A	11811	21073	29.6	1004.4
45	2019-07-26 11:27:38	5844	FF0F2A4A	11811	21074	29.6	1004.4
46	2019-07-26 11:27:38	5958	FF0F2A4A	11811	21073	29.6	1004.4
47	2019-07-26 11:27:38	6073	FF0F2A4A	11812	21077	29.6	1004.5
48	2019-07-26 11:27:38	6188	FF0F2A4A	11812	21077	29.6	1004.5
49	2019-07-26 11:27:38	6302	FF0F2A4A	11811	21074	29.6	1004.5
50	2019-07-26 11:27:38	6417	FF0F2A4A	11810	21070	29.6	1004.5
51	2019-07-26 11:27:38	6531	FF0F2A4A	11812	21073	29.6	1004.5
52	2019-07-26 11:27:38	6646	FF0F2A4A	11811	21072	29.6	1004.5
53	2019-07-26 11:27:38	6760	FF0F2A4A	11811	21073	29.6	1004.4
54	2019-07-26 11:27:38	6874	FF0F2A4A	11811	21072	29.6	1004.4
55	2019-07-26 11:27:38	6989	FF0F2A4A	11811	21072	29.6	1004.4
56	2019-07-26 11:27:38	7103	FF0F2A4A	11811	21073	29.6	1004.4
57	2019-07-26 11:27:38	7217	FF0F2A4A	11811	21072	29.6	1004.4
58	2019-07-26 11:27:38	7332	FF0F2A4A	11812	21076	29.6	1004.4
59	2019-07-26 11:27:38	7447	FF0F2A4A	11811	21073	29.6	1004.5
60	2019-07-26 11:27:38	7562	FF0F2A4A	11811	21071	29.6	1004.5
61	2019-07-26 11:27:38	7677	FF0F2A4A	11812	21076	29.6	1004.4
62	2019-07-26 11:27:38	7792	FF0F2A4A	11811	21071	29.6	1004.4
63	2019-07-26 11:27:38	7907	FF0F2A4A	11810	21073	29.6	1004.4
64	2019-07-26 11:27:38	8022	FF0F2A4A	11810	21071	29.6	1004.4
65	2019-07-26 11:27:38	8137	FF0F2A4A	11809	21073	29.6	1004.4
66	2019-07-26 11:27:38	8251	FF0F2A4A	11810	21072	29.6	1004.4
67	2019-07-26 11:27:38	8365	FF0F2A4A	11812	21073	29.6	1004.4
68	2019-07-26 11:27:38	8479	FF0F2A4A	11810	21071	29.6	1004.4
69	2019-07-26 11:27:38	8594	FF0F2A4A	11810	21071	29.6	1004.4
70	2019-07-26 11:27:38	8708	FF0F2A4A	11810	21069	29.6	1004.4
71	2019-07-26 11:27:38	8822	FF0F2A4A	11812	21073	29.6	1004.4
72	2019-07-26 11:27:38	8938	FF0F2A4A	11811	21070	29.6	1004.4
73	2019-07-26 11:27:38	9052	FF0F2A4A	11810	21070	29.6	1004.4
74	2019-07-26 11:27:38	9166	FF0F2A4A	11810	21075	29.6	1004.4
75	2019-07-26 11:27:38	9280	FF0F2A4A	11811	21069	29.6	1004.4
76	2019-07-26 11:27:38	9394	FF0F2A4A	11811	21073	29.6	1004.4
77	2019-07-26 11:27:38	9509	FF0F2A4A	11811	21073	29.6	1004.3
78	2019-07-26 11:27:38	9623	FF0F2A4A	11812	21074	29.6	1004.3
79	2019-07-26 11:27:38	9737	FF0F2A4A	11810	21073	29.6	1004.4
80	2019-07-26 11:27:38	9852	FF0F2A4A	11811	21073	29.6	1004.4
81	2019-07-26 11:27:38	9967	FF0F2A4A	11811	21069	29.6	1004.4
82	2019-07-26 11:27:38	10081	FF0F2A4A	11811	21070	29.6	1004.4
83	2019-07-26 11:27:38	10195	FF0F2A4A	11811	21073	29.6	1004.4
84	2019-07-26 11:27:38	10309	FF0F2A4A	11811	21069	29.6	1004.4
85	2019-07-26 11:27:38	10423	FF0F2A4A	11811	21073	29.6	1004.4
86	2019-07-26 11:27:38	10537	FF0F2A4A	11810	21070	29.6	1004.4
87	2019-07-26 11:27:38	10652	FF0F2A4A	11811	21069	29.6	1004.5
88	2019-07-26 11:27:38	10766	FF0F2A4A	11810	21069	29.6	1004.5
89	2019-07-26 11:27:38	10880	FF0F2A4A	11810	21070	29.6	1004.4
90	2019-07-26 11:27:38	10995	FF0F2A4A	11811	21071	29.6	1004.4
91	2019-07-26 11:27:38	11109	FF0F2A4A	11811	21069	29.6	1004.3
92	2019-07-26 11:27:38	11223	FF0F2A4A	11811	21068	29.6	1004.3
93	2019-07-26 11:27:38	11339	FF0F2A4A	11811	21069	29.6	1004.5
94	2019-07-26 11:27:38	11454	FF0F2A4A	11811	21070	29.6	1004.5
95	2019-07-26 11:27:38	11568	FF0F2A4A	11812	21070	29.6	1004.5
96	2019-07-26 11:27:38	11683	FF0F2A4A	11811	21068	29.6	1004.5
97	2019-07-26 11:27:38	11799	FF0F2A4A	11812	21071	29.6	1004.4
98	2019-07-26 11:27:38	11915	FF0F2A4A	11810	21071	29.6	1004.4
99	2019-07-26 11:27:38	12030	FF0F2A4A	11810	21072	29.6	1004.4
100	2019-07-26 11:27:38	12144	FF0F2A4A	11812	21070	29.6	1004.4
101	2019-07-26 11:27:38	12258	FF0F2A4A	11811	21068	29.6	1004.3
102	2019-07-26 11:27:38	12373	FF0F2A4A	11810	21071	29.6	1004.3
103	2019-07-26 11:27:38	12488	FF0F2A4A	11811	21068	29.6	1004.4
104	2019-07-26 11:27:38	12603	FF0F2A4A	11811	21068	29.6	1004.5
105	2019-07-26 11:27:38	12717	FF0F2A4A	11811	21068	29.6	1004.6
106	2019-07-26 11:27:38	12833	FF0F2A4A	11810	21069	29.6	1004.5
107	2019-07-26 11:27:38	12947	FF0F2A4A	11811	21068	29.6	1004.4
108	2019-07-26 11:27:38	13062	FF0F2A4A	11810	21069	29.6	1004.4
109	2019-07-26 11:27:38	13177	FF0F2A4A	11810	21067	29.6	1004.4
110	2019-07-26 11:27:38	13291	FF0F2A4A	11810	21068	29.6	1004.5
111	2019-07-26 11:27:38	13406	FF0F2A4A	11810	21069	29.6	1004.5
112	2019-07-26 11:27:38	13521	FF0F2A4A	11810	21071	29.6	1004.4
113	2019-07-26 11:27:38	13636	FF0F2A4A	11810	21067	29.6	1004.5
114	2019-07-26 11:27:38	13750	FF0F2A4A	11810	21070	29.6	1004.5
115	2019-07-26 11:27:38	13865	FF0F2A4A	11810	21070	29.6	1004.3
116	2019-07-26 11:27:38	13980	FF0F2A4A	11810	21071	29.6	1004.4
117	2019-07-26 11:27:38	14094	FF0F2A4A	11810	21068	29.6	1004.4
118	2019-07-26 11:27:38	14208	FF0F2A4A	11809	21066	29.6	1004.3
119	2019-07-26 11:27:38	14322	FF0F2A4A	11810	21067	29.6	1004.3
120	2019-07-26 11:27:38	14437	FF0F2A4A	11810	21066	29.6	1004.4
121	2019-07-26 11:27:38	14552	FF0F2A4A	11810	21067	29.6	1004.5
122	2019-07-26 11:27:38	14666	FF0F2A4A	11810	21069	29.6	1004.4
123	2019-07-26 11:27:38	14780	FF0F2A4A	11811	21067	29.6	1004.4
124	2019-07-26 11:27:38	14896	FF0F2A4A	11809	21069	29.6	1004.5
125	2019-07-26 11:27:38	15010	FF0F2A4A	11810	21070	29.6	1004.5
126	2019-07-26 11:27:38	15125	FF0F2A4A	11809	21069	29.6	1004.5
127	2019-07-26 11:27:38	15240	FF0F2A4A	11811	21067	29.6	1004.5
128	2019-07-26 11:27:38	15356	FF0F2A4A	11810	21068	29.6	1004.5
129	2019-07-26 11:27:38	15471	FF0F2A4A	11811	21066	29.6	1004.4
130	2019-07-26 11:27:38	15587	FF0F2A4A	11811	21067	29.6	1004.4
131	2019-07-26 11:27:38	15702	FF0F2A4A	11810	21066	29.6	1004.5
132	2019-07-26 11:27:38	15816	FF0F2A4A	11811	21067	29.6	1004.5
133	2019-07-26 11:27:38	15931	FF0F2A4A	11809	21068	29.6	1004.4
134	2019-07-26 11:27:38	16046	FF0F2A4A	11810	21069	29.6	1004.4
135	2019-07-26 11:27:38	16161	FF0F2A4A	11811	21066	29.6	1004.4
136	2019-07-26 11:27:38	16276	FF0F2A4A	11810	21069	29.6	1004.3
137	2019-07-26 11:27:38	16391	FF0F2A4A	11810	21067	29.6	1004.4
138	2019-07-26 11:27:38	16506	FF0F2A4A	11811	21070	29.6	1004.5
139	2019-07-26 11:27:38	16620	FF0F2A4A	11811	21067	29.6	1004.5
140	2019-07-26 11:27:38	16735	FF0F2A4A	11809	21069	29.6	1004.5
141	2019-07-26 11:27:38	16850	FF0F2A4A	11809	21068	29.6	1004.5
142	2019-07-26 11:27:38	16965	FF0F2A4A	11811	21066	29.6	1004.5
143	2019-07-26 11:27:38	17080	FF0F2A4A	11809	21069	29.6	1004.4
144	2019-07-26 11:27:38	17194	FF0F2A4A	11810	21069	29.6	1004.4
145	2019-07-26 11:27:38	17308	FF0F2A4A	11810	21070	29.6	1004.4
146	2019-07-26 11:27:38	17422	FF0F2A4A	11809	21067	29.6	1004.4
147	2019-07-26 11:27:38	17536	FF0F2A4A	11810	21068	29.6	1004.4
148	2019-07-26 11:27:38	17650	FF0F2A4A	11810	21067	29.6	1004.4
149	2019-07-26 11:27:38	17765	FF0F2A4A	11810	21069	29.6	1004.5
150	2019-07-26 11:27:38	17880	FF0F2A4A	11810	21069	29.6	1004.5
151	2019-07-26 11:27:38	17995	FF0F2A4A	11809	21065	29.6	1004.4
152	2019-07-26 11:27:38	18110	FF0F2A4A	11809	21066	29.6	1004.4
153	2019-07-26 11:27:38	18225	FF0F2A4A	11810	21066	29.6	1004.4
154	2019-07-26 11:27:38	18339	FF0F2A4A	11809	21066	29.6	1004.4
155	2019-07-26 11:27:38	18454	FF0F2A4A	11809	21065	29.6	1004.5
156	2019-07-26 11:27:38	18568	FF0F2A4A	11810	21070	29.6	1004.5
157	2019-07-26 11:27:38	18684	FF0F2A4A	11809	21069	29.6	1004.4
158	2019-07-26 11:27:38	18799	FF0F2A4A	11810	21069	29.6	1004.4
159	2019-07-26 11:27:38	18913	FF0F2A4A	11810	21067	29.6	1004.4
160	2019-07-26 11:27:38	19027	FF0F2A4A	11811	21065	29.6	1004.4
161	2019-07-26 11:27:38	19142	FF0F2A4A	11810	21068	29.6	1004.5
162	2019-07-26 11:27:38	19257	FF0F2A4A	11810	21068	29.6	1004.5
163	2019-07-26 11:27:38	19371	FF0F2A4A	11812	21068	29.6	1004.5
164	2019-07-26 11:27:38	19485	FF0F2A4A	11810	21066	29.6	1004.5
165	2019-07-26 11:27:38	19599	FF0F2A4A	11809	21069	29.6	1004.4
166	2019-07-26 11:27:38	19714	FF0F2A4A	11810	21066	29.6	1004.4
167	2019-07-26 11:27:38	19829	FF0F2A4A	11810	21068	29.6	1004.5
168	2019-07-26 11:27:38	19944	FF0F2A4A	11809	21065	29.6	1004.5
169	2019-07-26 11:27:38	20059	FF0F2A4A	11810	21067	29.6	1004.4
170	2019-07-26 11:27:38	20173	FF0F2A4A	11810	21069	29.6	1004.4
171	2019-07-26 11:27:38	20288	FF0F2A4A	11809	21066	29.6	1004.4
172	2019-07-26 11:27:38	20403	FF0F2A4A	11809	21068	29.6	1004.4
173	2019-07-26 11:27:38	20517	FF0F2A4A	11810	21069	29.6	1004.4
174	2019-07-26 11:27:38	20632	FF0F2A4A	11810	21066	29.6	1004.4
175	2019-07-26 11:27:38	20747	FF0F2A4A	11811	21066	29.6	1004.4
176	2019-07-26 11:27:38	20862	FF0F2A4A	11810	21068	29.6	1004.4
177	2019-07-26 11:27:38	20977	FF0F2A4A	11810	21070	29.6	1004.5
178	2019-07-26 11:27:38	21092	FF0F2A4A	11810	21067	29.6	1004.5
179	2019-07-26 11:27:38	21207	FF0F2A4A	11810	21066	29.6	1004.5
180	2019-07-26 11:27:38	21323	FF0F2A4A	11810	21067	29.6	1004.5
181	2019-07-26 11:27:38	21437	FF0F2A4A	11809	21068	29.6	1004.5
182	2019-07-26 11:27:38	21552	FF0F2A4A	11809	21069	29.6	1004.5
183	2019-07-26 11:27:38	21667	FF0F2A4A	11809	21066	29.6	1004.4
184	2019-07-26 11:27:38	21782	FF0F2A4A	11809	21065	29.6	1004.4
185	2019-07-26 11:27:38	21897	FF0F2A4A	11810	21068	29.6	1004.4
186	2019-07-26 11:27:38	22012	FF0F2A4A	11810	21069	29.6	1004.4
187	2019-07-26 11:27:38	22127	FF0F2A4A	11810	21068	29.6	1004.4
188	2019-07-26 11:27:38	22242	FF0F2A4A	11809	21065	29.6	1004.4
189	2019-07-26 11:27:38	22356	FF0F2A4A	11809	21068	29.6	1004.4
190	2019-07-26 11:27:38	22471	FF0F2A4A	11810	21065	29.6	1004.4
191	2019-07-26 11:27:38	22586	FF0F2A4A	11810	21068	29.6	1004.4
192	2019-07-26 11:27:38	22701	FF0F2A4A	11810	21068	29.6	1004.4
193	2019-07-26 11:27:38	22816	FF0F2A4A	11810	21068	29.6	1004.3
194	2019-07-26 11:27:38	22931	FF0F2A4A	11810	21065	29.6	1004.3
195	2019-07-26 11:27:38	23046	FF0F2A4A	11809	21068	29.6	1004.4
196	2019-07-26 11:27:38	23160	FF0F2A4A	11810	21068	29.6	1004.4
197	2019-07-26 11:27:38	23274	FF0F2A4A	11810	21063	29.6	1004.4
198	2019-07-26 11:27:38	23389	FF0F2A4A	11809	21068	29.6	1004.4
199	2019-07-26 11:27:38	23503	FF0F2A4A	11810	21067	29.6	1004.4
200	2019-07-26 11:27:38	23617	FF0F2A4A	11809	21067	29.6	1004.4
201	2019-07-26 11:27:38	23732	FF0F2A4A	11809	21064	29.6	1004.5
202	2019-07-26 11:27:38	23847	FF0F2A4A	11810	21065	29.6	1004.5
203	2019-07-26 11:27:38	23962	FF0F2A4A	11810	21064	29.6	1004.4
204	2019-07-26 11:27:38	24077	FF0F2A4A	11811	21065	29.6	1004.4
205	2019-07-26 11:27:38	24191	FF0F2A4A	11811	21063	29.6	1004.3
206	2019-07-26 11:27:38	24305	FF0F2A4A	11809	21064	29.6	1004.3
207	2019-07-26 11:27:38	24420	FF0F2A4A	11810	21066	29.6	1004.3
208	2019-07-26 11:27:38	24534	FF0F2A4A	11810	21067	29.6	1004.3
209	2019-07-26 11:27:38	24649	FF0F2A4A	11809	21064	29.6	1004.4
210	2019-07-26 11:27:38	24763	FF0F2A4A	11809	21064	29.6	1004.4
211	2019-07-26 11:27:38	24877	FF0F2A4A	11809	21067	29.6	1004.4
212	2019-07-26 11:27:38	24992	FF0F2A4A	11810	21067	29.6	1004.4
213	2019-07-26 11:27:38	25107	FF0F2A4A	11810	21067	29.6	1004.4
214	2019-07-26 11:27:38	25222	FF0F2A4A	11809	21067	29.6	1004.4
215	2019-07-26 11:27:38	25336	FF0F2A4A	11809	21064	29.6	1004.5
216	2019-07-26 11:27:38	25450	FF0F2A4A	11810	21066	29.6	1004.5
217	2019-07-26 11:27:38	25564	FF0F2A4A	11810	21066	29.6	1004.4
218	2019-07-26 11:27:38	25679	FF0F2A4A	11810	21067	29.6	1004.4
219	2019-07-26 11:27:38	25794	FF0F2A4A	11810	21067	29.6	1004.4
220	2019-07-26 11:27:38	25908	FF0F2A4A	11810	21068	29.6	1004.4
221	2019-07-26 11:27:38	26022	FF0F2A4A	11810	21064	29.6	1004.5
222	2019-07-26 11:27:38	26136	FF0F2A4A	11809	21063	29.6	1004.5
223	2019-07-26 11:27:38	26251	FF0F2A4A	11809	21067	29.6	1004.4
224	2019-07-26 11:27:38	26366	FF0F2A4A	11810	21067	29.6	1004.4
225	2019-07-26 11:27:38	26481	FF0F2A4A	11809	21065	29.6	1004.4
226	2019-07-26 11:27:38	26596	FF0F2A4A	11811	21063	29.6	1004.4
227	2019-07-26 11:27:38	26710	FF0F2A4A	11812	21065	29.6	1004.4
228	2019-07-26 11:27:38	26824	FF0F2A4A	11810	21063	29.6	1004.4
229	2019-07-26 11:27:38	26939	FF0F2A4A	11810	21067	29.6	1004.5
230	2019-07-26 11:27:38	27054	FF0F2A4A	11810	21066	29.6	1004.5
231	2019-07-26 11:27:38	27168	FF0F2A4A	11811	21063	29.6	1004.3
232	2019-07-26 11:27:38	27284	FF0F2A4A	11809	21065	29.6	1004.3
233	2019-07-26 11:27:38	27399	FF0F2A4A	11810	21062	29.6	1004.4
234	2019-07-26 11:27:38	27514	FF0F2A4A	11810	21067	29.6	1004.4
235	2019-07-26 11:27:38	27629	FF0F2A4A	11810	21067	29.6	1004.3
236	2019-07-26 11:27:38	27743	FF0F2A4A	11810	21067	29.6	1004.3
237	2019-07-26 11:27:38	27858	FF0F2A4A	11809	21063	29.6	1004.5
238	2019-07-26 11:27:38	27973	FF0F2A4A	11809	21066	29.6	1004.5
239	2019-07-26 11:27:38	28088	FF0F2A4A	11810	21063	29.6	1004.4
240	2019-07-26 11:27:38	28202	FF0F2A4A	11810	21067	29.6	1004.4
241	2019-07-26 11:27:38	28316	FF0F2A4A	11810	21067	29.6	1004.4
242	2019-07-26 11:27:38	28431	FF0F2A4A	11809	21063	29.6	1004.4
243	2019-07-26 11:27:38	28546	FF0F2A4A	11808	21061	29.6	1004.4
244	2019-07-26 11:27:38	28661	FF0F2A4A	11809	21066	29.6	1004.4
245	2019-07-26 11:27:38	28776	FF0F2A4A	11809	21062	29.6	1004.4
246	2019-07-26 11:27:38	28891	FF0F2A4A	11809	21063	29.6	1004.4
247	2019-07-26 11:27:38	29006	FF0F2A4A	11809	21066	29.6	1004.3
248	2019-07-26 11:27:38	29121	FF0F2A4A	11810	21067	29.6	1004.3
249	2019-07-26 11:27:38	29236	FF0F2A4A	11809	21063	29.6	1004.4
250	2019-07-26 11:27:38	29351	FF0F2A4A	11810	21065	29.6	1004.4
251	2019-07-26 11:27:38	29465	FF0F2A4A	11810	21063	29.6	1004.3
252	2019-07-26 11:27:38	29579	FF0F2A4A	11810	21065	29.6	1004.3
253	2019-07-26 11:27:38	29694	FF0F2A4A	11810	21065	29.6	1004.4
254	2019-07-26 11:27:38	29809	FF0F2A4A	11811	21063	29.6	1004.4
255	2019-07-26 11:27:38	29924	FF0F2A4A	11809	21062	29.6	1004.4
256	2019-07-26 11:27:38	30038	FF0F2A4A	11809	21062	29.6	1004.4
257	2019-07-26 11:27:38	30152	FF0F2A4A	11810	21062	29.6	1004.4
258	2019-07-26 11:27:38	30267	FF0F2A4A	11810	21061	29.6	1004.4
259	2019-07-26 11:27:38	30382	FF0F2A4A	11809	21064	29.6	1004.5
260	2019-07-26 11:27:38	30497	FF0F2A4A	11809	21065	29.6	1004.5
261	2019-07-26 11:27:38	30612	FF0F2A4A	11809	21066	29.6	1004.4
262	2019-07-26 11:27:38	30727	FF0F2A4A	11810	21062	29.6	1004.4
263	2019-07-26 11:27:38	30841	FF0F2A4A	11808	21066	29.6	1004.3
264	2019-07-26 11:27:38	30955	FF0F2A4A	11809	21064	29.6	1004.3
265	2019-07-26 11:27:38	31069	FF0F2A4A	11810	21065	29.6	1004.3
266	2019-07-26 11:27:38	31184	FF0F2A4A	11808	21062	29.6	1004.3
267	2019-07-26 11:27:38	31299	FF0F2A4A	11809	21062	29.6	1004.3
268	2019-07-26 11:27:38	31413	FF0F2A4A	11808	21067	29.6	1004.3
269	2019-07-26 11:27:38	31528	FF0F2A4A	11809	21063	29.6	1004.3
270	2019-07-26 11:27:38	31643	FF0F2A4A	11808	21066	29.6	1004.3
271	2019-07-26 11:27:38	31757	FF0F2A4A	11809	21062	29.6	1004.4
272	2019-07-26 11:27:38	31872	FF0F2A4A	11810	21066	29.6	1004.4
273	2019-07-26 11:27:38	31987	FF0F2A4A	11809	21066	29.6	1004.3
274	2019-07-26 11:27:38	32101	FF0F2A4A	11809	21062	29.6	1004.3
275	2019-07-26 11:27:38	32216	FF0F2A4A	11809	21062	29.6	1004.4
276	2019-07-26 11:27:38	32330	FF0F2A4A	11809	21063	29.6	1004.4
277	2019-07-26 11:27:38	32445	FF0F2A4A	11808	21066	29.6	1004.4
278	2019-07-26 11:27:38	32559	FF0F2A4A	11810	21066	29.6	1004.4
279	2019-07-26 11:27:38	32673	FF0F2A4A	11809	21065	29.6	1004.4
280	2019-07-26 11:27:38	32787	FF0F2A4A	11809	21062	29.6	1004.4
281	2019-07-26 11:27:38	32902	FF0F2A4A	11810	21064	29.6	1004.4
282	2019-07-26 11:27:38	33017	FF0F2A4A	11810	21064	29.6	1004.4
283	2019-07-26 11:27:38	33132	FF0F2A4A	11809	21065	29.6	1004.4
284	2019-07-26 11:27:38	33246	FF0F2A4A	11809	21061	29.6	1004.4
285	2019-07-26 11:27:38	33360	FF0F2A4A	11810	21065	29.6	1004.4
286	2019-07-26 11:27:38	33475	FF0F2A4A	11809	21061	29.6	1004.4
287	2019-07-26 11:27:38	33589	FF0F2A4A	11810	21066	29.6	1004.4
288	2019-07-26 11:27:38	33704	FF0F2A4A	11810	21066	29.6	1004.4
289	2019-07-26 11:27:38	33819	FF0F2A4A	11809	21066	29.6	1004.4
290	2019-07-26 11:27:38	33933	FF0F2A4A	11809	21062	29.6	1004.4
291	2019-07-26 11:27:38	34047	FF0F2A4A	11810	21065	29.6	1004.3
292	2019-07-26 11:27:38	34162	FF0F2A4A	11810	21062	29.6	1004.3
293	2019-07-26 11:27:38	34277	FF0F2A4A	11810	21062	29.6	1004.4
294	2019-07-26 11:27:38	34392	FF0F2A4A	11809	21061	29.6	1004.4
295	2019-07-26 11:27:38	34506	FF0F2A4A	11809	21061	29.6	1004.4
296	2019-07-26 11:27:38	34620	FF0F2A4A	11809	21059	29.6	1004.4
297	2019-07-26 11:27:38	34734	FF0F2A4A	11810	21062	29.6	1004.3
298	2019-07-26 11:27:38	34849	FF0F2A4A	11810	21064	29.6	1004.3
299	2019-07-26 11:27:38	34964	FF0F2A4A	11810	21065	29.6	1004.3
300	2019-07-26 11:27:38	35078	FF0F2A4A	11809	21066	29.6	1004.4
301	2019-07-26 11:27:38	35193	FF0F2A4A	11810	21065	29.6	1004.5
302	2019-07-26 11:27:38	35308	FF0F2A4A	11809	21061	29.6	1004.4
303	2019-07-26 11:27:38	35423	FF0F2A4A	11809	21064	29.6	1004.3
304	2019-07-26 11:27:38	35537	FF0F2A4A	11810	21062	29.6	1004.3
305	2019-07-26 11:27:38	35652	FF0F2A4A	11809	21063	29.6	1004.3
306	2019-07-26 11:27:38	35767	FF0F2A4A	11810	21064	29.6	1004.3
307	2019-07-26 11:27:38	35881	FF0F2A4A	11809	21061	29.6	1004.3
308	2019-07-26 11:27:38	35995	FF0F2A4A	11810	21065	29.6	1004.4
309	2019-07-26 11:27:38	36109	FF0F2A4A	11809	21061	29.6	1004.5
310	2019-07-26 11:27:38	36223	FF0F2A4A	11808	21060	29.6	1004.4
311	2019-07-26 11:27:38	36337	FF0F2A4A	11808	21062	29.6	1004.3
312	2019-07-26 11:27:38	36452	FF0F2A4A	11809	21061	29.6	1004.3
313	2019-07-26 11:27:38	36567	FF0F2A4A	11809	21062	29.6	1004.3
314	2019-07-26 11:27:38	36682	FF0F2A4A	11810	21064	29.6	1004.3
315	2019-07-26 11:27:38	36797	FF0F2A4A	11810	21065	29.6	1004.4
316	2019-07-26 11:27:38	36912	FF0F2A4A	11810	21066	29.6	1004.5
317	2019-07-26 11:27:38	37027	FF0F2A4A	11809	21063	29.6	1004.4
318	2019-07-26 11:27:38	37141	FF0F2A4A	11809	21064	29.6	1004.4
319	2019-07-26 11:27:38	37255	FF0F2A4A	11809	21064	29.6	1004.5
320	2019-07-26 11:27:38	37369	FF0F2A4A	11809	21061	29.6	1004.5
321	2019-07-26 11:27:38	37484	FF0F2A4A	11810	21066	29.6	1004.4
322	2019-07-26 11:27:38	37599	FF0F2A4A	11809	21061	29.6	1004.4
323	2019-07-26 11:27:38	37713	FF0F2A4A	11810	21066	29.6	1004.5
324	2019-07-26 11:27:38	37828	FF0F2A4A	11809	21064	29.6	1004.5
325	2019-07-26 11:27:38	37943	FF0F2A4A	11810	21064	29.6	1004.4
326	2019-07-26 11:27:38	38058	FF0F2A4A	11809	21062	29.6	1004.4
327	2019-07-26 11:27:38	38173	FF0F2A4A	11810	21061	29.6	1004.4
328	2019-07-26 11:27:38	38288	FF0F2A4A	11809	21061	29.6	1004.4
329	2019-07-26 11:27:38	38402	FF0F2A4A	11808	21060	29.6	1004.4
330	2019-07-26 11:27:38	38517	FF0F2A4A	11809	21062	29.6	1004.4
331	2019-07-26 11:27:38	38632	FF0F2A4A	11809	21065	29.6	1004.3
332	2019-07-26 11:27:38	38746	FF0F2A4A	11809	21062	29.6	1004.3
333	2019-07-26 11:27:38	38861	FF0F2A4A	11809	21065	29.6	1004.5
334	2019-07-26 11:27:38	38975	FF0F2A4A	11809	21062	29.7	1004.5
335	2019-07-26 11:27:38	39091	FF0F2A4A	11809	21061	29.7	1004.5
336	2019-07-26 11:27:38	39206	FF0F2A4A	11809	21061	29.6	1004.5
337	2019-07-26 11:27:38	39320	FF0F2A4A	11809	21063	29.6	1004.4
338	2019-07-26 11:27:38	39434	FF0F2A4A	11810	21062	29.7	1004.4
339	2019-07-26 11:27:38	39548	FF0F2A4A	11809	21062	29.7	1004.4
340	2019-07-26 11:27:38	39663	FF0F2A4A	11809	21063	29.7	1004.4
341	2019-07-26 11:27:38	39778	FF0F2A4A	11809	21066	29.7	1004.5
342	2019-07-26 11:27:38	39894	FF0F2A4A	11809	21061	29.7	1004.5
343	2019-07-26 11:27:38	40010	FF0F2A4A	11810	21064	29.7	1004.4
344	2019-07-26 11:27:38	40125	FF0F2A4A	11810	21065	29.7	1004.4
345	2019-07-26 11:27:38	40240	FF0F2A4A	11809	21061	29.7	1004.4
346	2019-07-26 11:27:38	40354	FF0F2A4A	11810	21061	29.7	1004.4
347	2019-07-26 11:27:38	40469	FF0F2A4A	11807	21065	29.7	1004.4
348	2019-07-26 11:27:38	40583	FF0F2A4A	11809	21061	29.7	1004.4
349	2019-07-26 11:27:38	40698	FF0F2A4A	11809	21061	29.7	1004.5
350	2019-07-26 11:27:38	40813	FF0F2A4A	11809	21064	29.7	1004.5
351	2019-07-26 11:27:38	40928	FF0F2A4A	11809	21064	29.7	1004.4
352	2019-07-26 11:27:38	41042	FF0F2A4A	11809	21063	29.7	1004.4
353	2019-07-26 11:27:38	41156	FF0F2A4A	11810	21064	29.7	1004.4
354	2019-07-26 11:27:38	41271	FF0F2A4A	11809	21063	29.7	1004.4
355	2019-07-26 11:27:38	41386	FF0F2A4A	11808	21064	29.7	1004.4
356	2019-07-26 11:27:38	41500	FF0F2A4A	11808	21064	29.7	1004.4
357	2019-07-26 11:27:38	41615	FF0F2A4A	11809	21061	29.7	1004.4
358	2019-07-26 11:27:38	41729	FF0F2A4A	11810	21060	29.7	1004.4
359	2019-07-26 11:27:38	41844	FF0F2A4A	11810	21061	29.7	1004.4
360	2019-07-26 11:27:38	41959	FF0F2A4A	11810	21062	29.7	1004.4
361	2019-07-26 11:27:38	42074	FF0F2A4A	11809	21061	29.7	1004.4
362	2019-07-26 11:27:38	42189	FF0F2A4A	11808	21062	29.7	1004.4
363	2019-07-26 11:27:38	42304	FF0F2A4A	11810	21065	29.7	1004.5
364	2019-07-26 11:27:38	42418	FF0F2A4A	11808	21061	29.7	1004.5
365	2019-07-26 11:27:38	42534	FF0F2A4A	11808	21066	29.7	1004.4
366	2019-07-26 11:27:38	42649	FF0F2A4A	11808	21062	29.7	1004.4
367	2019-07-26 11:27:38	42763	FF0F2A4A	11809	21062	29.7	1004.4
368	2019-07-26 11:27:38	42878	FF0F2A4A	11810	21064	29.7	1004.4
369	2019-07-26 11:27:38	42993	FF0F2A4A	11809	21064	29.7	1004.4
370	2019-07-26 11:27:38	43107	FF0F2A4A	11810	21061	29.7	1004.4
371	2019-07-26 11:27:38	43222	FF0F2A4A	11809	21061	29.7	1004.4
372	2019-07-26 11:27:38	43336	FF0F2A4A	11809	21060	29.7	1004.4
373	2019-07-26 11:27:38	43450	FF0F2A4A	11810	21064	29.7	1004.4
374	2019-07-26 11:27:38	43565	FF0F2A4A	11809	21064	29.7	1004.4
375	2019-07-26 11:27:38	43679	FF0F2A4A	11809	21060	29.7	1004.3
376	2019-07-26 11:27:38	43793	FF0F2A4A	11809	21061	29.7	1004.3
377	2019-07-26 11:27:38	43907	FF0F2A4A	11809	21060	29.7	1004.4
378	2019-07-26 11:27:38	44021	FF0F2A4A	11809	21060	29.7	1004.4
379	2019-07-26 11:27:38	44135	FF0F2A4A	11809	21060	29.7	1004.4
380	2019-07-26 11:27:38	44249	FF0F2A4A	11809	21060	29.7	1004.4
381	2019-07-26 11:27:38	44363	FF0F2A4A	11810	21064	29.7	1004.4
382	2019-07-26 11:27:38	44478	FF0F2A4A	11810	21061	29.7	1004.4
383	2019-07-26 11:27:38	44592	FF0F2A4A	11809	21060	29.7	1004.4
384	2019-07-26 11:27:38	44707	FF0F2A4A	11810	21064	29.7	1004.4
385	2019-07-26 11:27:38	44821	FF0F2A4A	11809	21065	29.7	1004.4
386	2019-07-26 11:27:38	44935	FF0F2A4A	11809	21061	29.7	1004.4
387	2019-07-26 11:27:38	45050	FF0F2A4A	11809	21064	29.7	1004.4
388	2019-07-26 11:27:38	45165	FF0F2A4A	11809	21064	29.7	1004.4
389	2019-07-26 11:27:38	45279	FF0F2A4A	11809	21060	29.7	1004.5
390	2019-07-26 11:27:38	45394	FF0F2A4A	11810	21064	29.7	1004.5
391	2019-07-26 11:27:38	45509	FF0F2A4A	11810	21061	29.7	1004.4
392	2019-07-26 11:27:38	45623	FF0F2A4A	11809	21060	29.7	1004.4
393	2019-07-26 11:27:38	45738	FF0F2A4A	11809	21061	29.7	1004.4
394	2019-07-26 11:27:38	45853	FF0F2A4A	11811	21061	29.7	1004.4
395	2019-07-26 11:27:38	45967	FF0F2A4A	11810	21064	29.7	1004.4
396	2019-07-26 11:27:38	46081	FF0F2A4A	11810	21063	29.7	1004.4
397	2019-07-26 11:27:38	46196	FF0F2A4A	11809	21063	29.7	1004.4
398	2019-07-26 11:27:38	46310	FF0F2A4A	11810	21061	29.7	1004.4
399	2019-07-26 11:27:38	46425	FF0F2A4A	11809	21060	29.7	1004.3
400	2019-07-26 11:27:38	46540	FF0F2A4A	11811	21061	29.7	1004.3
401	2019-07-26 11:27:38	46655	FF0F2A4A	11810	21061	29.7	1004.3
402	2019-07-26 11:27:38	46770	FF0F2A4A	11810	21060	29.7	1004.3
403	2019-07-26 11:27:38	46885	FF0F2A4A	11810	21061	29.7	1004.4
404	2019-07-26 11:27:38	46999	FF0F2A4A	11809	21064	29.7	1004.4
405	2019-07-26 11:27:38	47114	FF0F2A4A	11810	21063	29.7	1004.4
406	2019-07-26 11:27:38	47229	FF0F2A4A	11810	21059	29.7	1004.4
407	2019-07-26 11:27:38	47343	FF0F2A4A	11809	21060	29.7	1004.4
408	2019-07-26 11:27:38	47457	FF0F2A4A	11812	21063	29.7	1004.4
409	2019-07-26 11:27:38	47572	FF0F2A4A	11810	21061	29.7	1004.3
410	2019-07-26 11:27:38	47687	FF0F2A4A	11810	21060	29.7	1004.3
411	2019-07-26 11:27:38	47802	FF0F2A4A	11810	21060	29.7	1004.3
412	2019-07-26 11:27:38	47917	FF0F2A4A	11810	21060	29.7	1004.4
413	2019-07-26 11:27:38	48032	FF0F2A4A	11809	21059	29.7	1004.5
414	2019-07-26 11:27:38	48147	FF0F2A4A	11811	21059	29.7	1004.4
415	2019-07-26 11:27:38	48261	FF0F2A4A	11810	21064	29.7	1004.4
416	2019-07-26 11:27:38	48375	FF0F2A4A	11809	21058	29.7	1004.4
417	2019-07-26 11:27:38	48489	FF0F2A4A	11811	21060	29.7	1004.4
418	2019-07-26 11:27:38	48603	FF0F2A4A	11811	21058	29.7	1004.5
419	2019-07-26 11:27:38	48717	FF0F2A4A	11812	21062	29.7	1004.5
420	2019-07-26 11:27:38	48832	FF0F2A4A	11810	21063	29.7	1004.4
421	2019-07-26 11:27:38	48947	FF0F2A4A	11809	21060	29.7	1004.3
422	2019-07-26 11:27:38	49062	FF0F2A4A	11812	21063	29.7	1004.3
423	2019-07-26 11:27:38	49177	FF0F2A4A	11809	21063	29.7	1004.3
424	2019-07-26 11:27:38	49292	FF0F2A4A	11810	21062	29.7	1004.3
425	2019-07-26 11:27:38	49407	FF0F2A4A	11811	21061	29.7	1004.4
426	2019-07-26 11:27:38	49522	FF0F2A4A	11811	21057	29.7	1004.5
427	2019-07-26 11:27:38	49637	FF0F2A4A	11811	21060	29.7	1004.5
428	2019-07-26 11:27:38	49751	FF0F2A4A	11810	21062	29.7	1004.5
429	2019-07-26 11:27:38	49866	FF0F2A4A	11810	21060	29.7	1004.4
430	2019-07-26 11:27:38	49981	FF0F2A4A	11810	21061	29.7	1004.4
431	2019-07-26 11:27:38	50096	FF0F2A4A	11811	21062	29.7	1004.5
432	2019-07-26 11:27:38	50212	FF0F2A4A	11811	21060	29.7	1004.5
433	2019-07-26 11:27:38	50327	FF0F2A4A	11808	21061	29.7	1004.5
434	2019-07-26 11:27:38	50441	FF0F2A4A	11810	21061	29.7	1004.5
435	2019-07-26 11:27:38	50555	FF0F2A4A	11810	21058	29.7	1004.4
436	2019-07-26 11:27:38	50669	FF0F2A4A	11809	21062	29.7	1004.4
437	2019-07-26 11:27:38	50784	FF0F2A4A	11810	21060	29.7	1004.4
438	2019-07-26 11:27:38	50899	FF0F2A4A	11809	21061	29.7	1004.4
439	2019-07-26 11:27:38	51013	FF0F2A4A	11811	21059	29.7	1004.4
440	2019-07-26 11:27:38	51129	FF0F2A4A	11810	21058	29.7	1004.4
441	2019-07-26 11:27:38	51244	FF0F2A4A	11809	21059	29.7	1004.6
442	2019-07-26 11:27:38	51359	FF0F2A4A	11810	21059	29.7	1004.6
443	2019-07-26 11:27:38	51473	FF0F2A4A	11809	21061	29.7	1004.4
444	2019-07-26 11:27:38	51588	FF0F2A4A	11810	21063	29.7	1004.4
445	2019-07-26 11:27:38	51703	FF0F2A4A	11809	21063	29.7	1004.3
446	2019-07-26 11:27:38	51818	FF0F2A4A	11810	21059	29.7	1004.3
447	2019-07-26 11:27:38	51934	FF0F2A4A	11811	21059	29.7	1004.5
448	2019-07-26 11:27:38	52049	FF0F2A4A	11809	21058	29.7	1004.5
449	2019-07-26 11:27:38	52164	FF0F2A4A	11809	21059	29.7	1004.5
450	2019-07-26 11:27:38	52278	FF0F2A4A	11810	21060	29.7	1004.5
451	2019-07-26 11:27:38	52393	FF0F2A4A	11809	21059	29.7	1004.4
452	2019-07-26 11:27:38	52508	FF0F2A4A	11810	21062	29.7	1004.4
453	2019-07-26 11:27:38	52622	FF0F2A4A	11809	21058	29.7	1004.4
454	2019-07-26 11:27:38	52737	FF0F2A4A	11809	21063	29.7	1004.4
455	2019-07-26 11:27:38	52851	FF0F2A4A	11809	21062	29.7	1004.4
456	2019-07-26 11:27:38	52966	FF0F2A4A	11811	21060	29.7	1004.4
457	2019-07-26 11:27:38	53080	FF0F2A4A	11809	21059	29.7	1004.4
458	2019-07-26 11:27:38	53194	FF0F2A4A	11811	21058	29.7	1004.4
459	2019-07-26 11:27:38	53309	FF0F2A4A	11810	21059	29.7	1004.4
460	2019-07-26 11:27:38	53423	FF0F2A4A	11809	21058	29.7	1004.4
461	2019-07-26 11:27:38	53537	FF0F2A4A	11812	21061	29.7	1004.5
462	2019-07-26 11:27:38	53653	FF0F2A4A	11810	21062	29.7	1004.5
463	2019-07-26 11:27:38	53769	FF0F2A4A	11810	21060	29.7	1004.4
464	2019-07-26 11:27:38	53883	FF0F2A4A	11809	21062	29.7	1004.4
465	2019-07-26 11:27:38	53997	FF0F2A4A	11810	21062	29.7	1004.4
466	2019-07-26 11:27:38	54111	FF0F2A4A	11808	21059	29.7	1004.4
467	2019-07-26 11:27:38	54226	FF0F2A4A	11809	21062	29.7	1004.5
468	2019-07-26 11:27:38	54342	FF0F2A4A	11809	21059	29.7	1004.5
469	2019-07-26 11:27:38	54457	FF0F2A4A	11807	21058	29.7	1004.4
470	2019-07-26 11:27:38	54572	FF0F2A4A	11810	21062	29.7	1004.4
471	2019-07-26 11:27:38	54687	FF0F2A4A	11810	21062	29.7	1004.5
472	2019-07-26 11:27:38	54801	FF0F2A4A	11809	21058	29.7	1004.5
473	2019-07-26 11:27:38	54917	FF0F2A4A	11810	21062	29.7	1004.5
474	2019-07-26 11:27:38	55033	FF0F2A4A	11809	21057	29.7	1004.5
475	2019-07-26 11:27:38	55148	FF0F2A4A	11809	21059	29.7	1004.4
476	2019-07-26 11:27:38	55262	FF0F2A4A	11808	21062	29.7	1004.4
477	2019-07-26 11:27:38	55377	FF0F2A4A	11809	21063	29.7	1004.5
478	2019-07-26 11:27:38	55493	FF0F2A4A	11809	21058	29.7	1004.5
479	2019-07-26 11:27:38	55608	FF0F2A4A	11809	21063	29.7	1004.4
480	2019-07-26 11:27:38	55722	FF0F2A4A	11809	21059	29.7	1004.4
481	2019-07-26 11:27:38	55836	FF0F2A4A	11808	21058	29.7	1004.4
482	2019-07-26 11:27:38	55950	FF0F2A4A	11810	21063	29.7	1004.4
483	2019-07-26 11:27:38	56064	FF0F2A4A	11808	21060	29.7	1004.5
484	2019-07-26 11:27:38	56180	FF0F2A4A	11808	21061	29.7	1004.5
485	2019-07-26 11:27:38	56295	FF0F2A4A	11809	21061	29.7	1004.4
486	2019-07-26 11:27:38	56410	FF0F2A4A	11809	21058	29.7	1004.4
487	2019-07-26 11:27:38	56525	FF0F2A4A	11809	21059	29.7	1004.5
488	2019-07-26 11:27:38	56640	FF0F2A4A	11809	21058	29.7	1004.5
489	2019-07-26 11:27:38	56756	FF0F2A4A	11810	21063	29.7	1004.4
490	2019-07-26 11:27:38	56870	FF0F2A4A	11809	21060	29.7	1004.4
491	2019-07-26 11:27:38	56984	FF0F2A4A	11809	21061	29.7	1004.4
492	2019-07-26 11:27:38	57098	FF0F2A4A	11808	21061	29.7	1004.4
493	2019-07-26 11:27:38	57212	FF0F2A4A	11809	21058	29.7	1004.4
494	2019-07-26 11:27:38	57327	FF0F2A4A	11808	21061	29.7	1004.4
495	2019-07-26 11:27:38	57441	FF0F2A4A	11809	21059	29.7	1004.3
496	2019-07-26 11:27:38	57555	FF0F2A4A	11809	21058	29.7	1004.3
497	2019-07-26 11:27:38	57670	FF0F2A4A	11809	21062	29.7	1004.4
498	2019-07-26 11:27:38	57784	FF0F2A4A	11809	21061	29.7	1004.4
499	2019-07-26 11:27:38	57899	FF0F2A4A	11809	21059	29.7	1004.4
500	2019-07-26 11:27:38	58013	FF0F2A4A	11810	21063	29.7	1004.4
501	2019-07-26 11:27:38	58127	FF0F2A4A	11809	21061	29.7	1004.4
502	2019-07-26 11:27:38	58242	FF0F2A4A	11811	21061	29.7	1004.4
503	2019-07-26 11:27:38	58356	FF0F2A4A	11810	21061	29.7	1004.3
504	2019-07-26 11:27:38	58471	FF0F2A4A	11809	21060	29.7	1004.3
505	2019-07-26 11:27:38	58585	FF0F2A4A	11810	21062	29.7	1004.3
506	2019-07-26 11:27:38	58700	FF0F2A4A	11810	21063	29.7	1004.3
507	2019-07-26 11:27:38	58814	FF0F2A4A	11810	21061	29.7	1004.3
508	2019-07-26 11:27:38	58929	FF0F2A4A	11808	21061	29.7	1004.3
509	2019-07-26 11:27:38	59043	FF0F2A4A	11809	21062	29.7	1004.3
510	2019-07-26 11:27:38	59157	FF0F2A4A	11809	21062	29.7	1004.3
511	2019-07-26 11:27:38	59272	FF0F2A4A	11810	21061	29.7	1004.4
512	2019-07-26 11:27:38	59386	FF0F2A4A	11809	21062	29.7	1004.4
513	2019-07-26 11:27:38	59500	FF0F2A4A	11808	21061	29.7	1004.4
514	2019-07-26 11:27:38	59614	FF0F2A4A	11809	21058	29.7	1004.4
515	2019-07-26 11:27:38	59728	FF0F2A4A	11808	21061	29.7	1004.3
516	2019-07-26 11:27:38	59842	FF0F2A4A	11811	21059	29.7	1004.3
517	2019-07-26 11:27:38	59956	FF0F2A4A	11810	21059	29.7	1004.3
518	2019-07-26 11:27:38	60072	FF0F2A4A	11810	21062	29.7	1004.3
519	2019-07-26 11:27:38	60187	FF0F2A4A	11810	21063	29.7	1004.4
520	2019-07-26 11:27:38	60302	FF0F2A4A	11810	21062	29.7	1004.4
521	2019-07-26 11:27:38	60417	FF0F2A4A	11810	21061	29.7	1004.3
522	2019-07-26 11:27:38	60533	FF0F2A4A	11809	21059	29.7	1004.3
523	2019-07-26 11:27:38	60647	FF0F2A4A	11810	21061	29.7	1004.4
524	2019-07-26 11:27:38	60762	FF0F2A4A	11809	21062	29.7	1004.4
525	2019-07-26 11:27:38	60877	FF0F2A4A	11809	21058	29.7	1004.3
526	2019-07-26 11:27:38	60991	FF0F2A4A	11809	21061	29.7	1004.3
527	2019-07-26 11:27:38	61105	FF0F2A4A	11809	21058	29.7	1004.4
528	2019-07-26 11:27:38	61219	FF0F2A4A	11809	21059	29.7	1004.4
529	2019-07-26 11:27:38	61333	FF0F2A4A	11808	21058	29.7	1004.4
530	2019-07-26 11:27:38	61448	FF0F2A4A	11809	21059	29.7	1004.4
531	2019-07-26 11:27:38	61562	FF0F2A4A	11810	21061	29.7	1004.4
532	2019-07-26 11:27:38	61677	FF0F2A4A	11809	21060	29.7	1004.5
533	2019-07-26 11:27:38	61791	FF0F2A4A	11809	21058	29.7	1004.4
534	2019-07-26 11:27:38	61907	FF0F2A4A	11811	21058	29.7	1004.4
535	2019-07-26 11:27:38	62021	FF0F2A4A	11809	21058	29.7	1004.4
536	2019-07-26 11:27:38	62137	FF0F2A4A	11811	21058	29.7	1004.3
537	2019-07-26 11:27:38	62252	FF0F2A4A	11810	21058	29.7	1004.4
538	2019-07-26 11:27:38	62367	FF0F2A4A	11810	21058	29.7	1004.4
539	2019-07-26 11:27:38	62482	FF0F2A4A	11810	21060	29.7	1004.4
540	2019-07-26 11:27:38	62596	FF0F2A4A	11810	21057	29.7	1004.4
541	2019-07-26 11:27:38	62711	FF0F2A4A	11810	21062	29.7	1004.4
542	2019-07-26 11:27:38	62825	FF0F2A4A	11810	21060	29.7	1004.4
543	2019-07-26 11:27:38	62939	FF0F2A4A	11810	21059	29.7	1004.3
544	2019-07-26 11:27:38	63053	FF0F2A4A	11810	21060	29.7	1004.4
545	2019-07-26 11:27:38	63168	FF0F2A4A	11810	21061	29.7	1004.4
546	2019-07-26 11:27:38	63282	FF0F2A4A	11810	21061	29.7	1004.4
547	2019-07-26 11:27:38	63398	FF0F2A4A	11810	21061	29.7	1004.5
548	2019-07-26 11:27:38	63512	FF0F2A4A	11810	21057	29.7	1004.5
549	2019-07-26 11:27:38	63626	FF0F2A4A	11810	21060	29.7	1004.4
550	2019-07-26 11:27:38	63740	FF0F2A4A	11809	21061	29.7	1004.3
551	2019-07-26 11:27:38	63855	FF0F2A4A	11811	21059	29.7	1004.3
552	2019-07-26 11:27:38	63970	FF0F2A4A	11810	21061	29.7	1004.4
553	2019-07-26 11:27:38	64085	FF0F2A4A	11809	21061	29.7	1004.4
554	2019-07-26 11:27:38	64199	FF0F2A4A	11810	21057	29.7	1004.4
555	2019-07-26 11:27:38	64314	FF0F2A4A	11809	21058	29.7	1004.4
556	2019-07-26 11:27:38	64429	FF0F2A4A	11809	21060	29.7	1004.4
557	2019-07-26 11:27:38	64543	FF0F2A4A	11810	21059	29.7	1004.5
558	2019-07-26 11:27:38	64657	FF0F2A4A	11811	21057	29.7	1004.5
559	2019-07-26 11:27:38	64772	FF0F2A4A	11811	21057	29.7	1004.4
560	2019-07-26 11:27:38	64886	FF0F2A4A	11810	21061	29.7	1004.4
561	2019-07-26 11:27:38	65000	FF0F2A4A	11809	21059	29.7	1004.5
562	2019-07-26 11:27:38	65115	FF0F2A4A	11809	21061	29.7	1004.5
563	2019-07-26 11:27:38	65231	FF0F2A4A	11810	21060	29.7	1004.5
564	2019-07-26 11:27:38	65345	FF0F2A4A	11809	21056	29.7	1004.5
565	2019-07-26 11:27:38	65459	FF0F2A4A	11809	21057	29.7	1004.4
566	2019-07-26 11:27:38	65573	FF0F2A4A	11810	21060	29.7	1004.4
567	2019-07-26 11:27:38	65688	FF0F2A4A	11809	21060	29.7	1004.5
568	2019-07-26 11:27:38	65804	FF0F2A4A	11809	21057	29.7	1004.5
569	2019-07-26 11:27:38	65918	FF0F2A4A	11809	21060	29.7	1004.3
570	2019-07-26 11:27:38	66033	FF0F2A4A	11809	21061	29.7	1004.3
571	2019-07-26 11:27:38	66148	FF0F2A4A	11809	21059	29.7	1004.4
572	2019-07-26 11:27:38	66262	FF0F2A4A	11809	21057	29.7	1004.4
573	2019-07-26 11:27:38	66377	FF0F2A4A	11808	21057	29.7	1004.3
574	2019-07-26 11:27:38	66492	FF0F2A4A	11809	21058	29.7	1004.3
575	2019-07-26 11:27:38	66606	FF0F2A4A	11810	21060	29.7	1004.4
576	2019-07-26 11:27:38	66721	FF0F2A4A	11809	21059	29.7	1004.4
577	2019-07-26 11:27:38	66835	FF0F2A4A	11809	21057	29.7	1004.5
578	2019-07-26 11:27:38	66950	FF0F2A4A	11809	21057	29.7	1004.5
579	2019-07-26 11:27:38	67065	FF0F2A4A	11808	21061	29.7	1004.4
580	2019-07-26 11:27:38	67179	FF0F2A4A	11809	21058	29.7	1004.4
581	2019-07-26 11:27:38	67294	FF0F2A4A	11809	21059	29.7	1004.4
582	2019-07-26 11:27:38	67410	FF0F2A4A	11810	21060	29.7	1004.4
583	2019-07-26 11:27:38	67525	FF0F2A4A	11809	21057	29.7	1004.4
584	2019-07-26 11:27:38	67640	FF0F2A4A	11810	21058	29.7	1004.4
585	2019-07-26 11:27:38	67755	FF0F2A4A	11809	21057	29.7	1004.4
586	2019-07-26 11:27:38	67870	FF0F2A4A	11810	21059	29.7	1004.4
587	2019-07-26 11:27:38	67986	FF0F2A4A	11810	21061	29.7	1004.3
588	2019-07-26 11:27:38	68101	FF0F2A4A	11809	21061	29.7	1004.3
589	2019-07-26 11:27:38	68215	FF0F2A4A	11809	21058	29.7	1004.4
590	2019-07-26 11:27:38	68330	FF0F2A4A	11809	21058	29.7	1004.4
591	2019-07-26 11:27:38	68445	FF0F2A4A	11809	21058	29.7	1004.4
592	2019-07-26 11:27:38	68561	FF0F2A4A	11809	21060	29.7	1004.4
593	2019-07-26 11:27:38	68675	FF0F2A4A	11810	21061	29.7	1004.4
594	2019-07-26 11:27:38	68789	FF0F2A4A	11809	21057	29.7	1004.4
595	2019-07-26 11:27:38	68903	FF0F2A4A	11809	21060	29.7	1004.4
596	2019-07-26 11:27:38	69017	FF0F2A4A	11810	21059	29.7	1004.4
597	2019-07-26 11:27:38	69131	FF0F2A4A	11810	21059	29.7	1004.4
598	2019-07-26 11:27:38	69246	FF0F2A4A	11809	21059	29.7	1004.4
599	2019-07-26 11:27:38	69361	FF0F2A4A	11810	21060	29.7	1004.4
600	2019-07-26 11:27:38	69477	FF0F2A4A	11809	21060	29.7	1004.4
601	2019-07-26 11:27:38	69591	FF0F2A4A	11809	21057	29.7	1004.5
602	2019-07-26 11:27:38	69707	FF0F2A4A	11810	21061	29.7	1004.5
603	2019-07-26 11:27:38	69823	FF0F2A4A	11809	21060	29.7	1004.4
604	2019-07-26 11:27:38	69937	FF0F2A4A	11810	21061	29.7	1004.4
605	2019-07-26 11:27:38	70052	FF0F2A4A	11809	21060	29.7	1004.5
606	2019-07-26 11:27:38	70168	FF0F2A4A	11809	21060	29.7	1004.5
607	2019-07-26 11:27:38	70282	FF0F2A4A	11809	21060	29.7	1004.4
608	2019-07-26 11:27:38	70396	FF0F2A4A	11810	21061	29.7	1004.4
609	2019-07-26 11:27:38	70510	FF0F2A4A	11809	21060	29.7	1004.4
610	2019-07-26 11:27:38	70625	FF0F2A4A	11810	21057	29.7	1004.4
611	2019-07-26 11:27:38	70740	FF0F2A4A	11810	21060	29.7	1004.4
612	2019-07-26 11:27:38	70854	FF0F2A4A	11809	21057	29.7	1004.4
613	2019-07-26 11:27:38	70969	FF0F2A4A	11809	21061	29.7	1004.3
614	2019-07-26 11:27:38	71083	FF0F2A4A	11809	21059	29.7	1004.3
615	2019-07-26 11:27:38	71197	FF0F2A4A	11810	21061	29.7	1004.4
616	2019-07-26 11:27:38	71311	FF0F2A4A	11810	21057	29.7	1004.4
617	2019-07-26 11:27:38	71427	FF0F2A4A	11809	21057	29.7	1004.3
618	2019-07-26 11:27:38	71542	FF0F2A4A	11809	21061	29.7	1004.3
619	2019-07-26 11:27:38	71657	FF0F2A4A	11810	21060	29.7	1004.5
620	2019-07-26 11:27:38	71772	FF0F2A4A	11810	21060	29.7	1004.5
621	2019-07-26 11:27:38	71888	FF0F2A4A	11810	21061	29.7	1004.4
622	2019-07-26 11:27:38	72002	FF0F2A4A	11809	21059	29.8	1004.4
623	2019-07-26 11:27:38	72116	FF0F2A4A	11809	21059	29.8	1004.3
624	2019-07-26 11:27:38	72232	FF0F2A4A	11809	21058	29.7	1004.3
625	2019-07-26 11:27:38	72346	FF0F2A4A	11809	21060	29.7	1004.4
626	2019-07-26 11:27:38	72461	FF0F2A4A	11809	21058	29.8	1004.4
627	2019-07-26 11:27:38	72575	FF0F2A4A	11809	21057	29.8	1004.5
628	2019-07-26 11:27:38	72690	FF0F2A4A	11809	21061	29.8	1004.5
629	2019-07-26 11:27:38	72806	FF0F2A4A	11810	21060	29.8	1004.4
630	2019-07-26 11:27:38	72922	FF0F2A4A	11809	21057	29.8	1004.4
631	2019-07-26 11:27:38	73036	FF0F2A4A	11809	21058	29.8	1004.4
632	2019-07-26 11:27:38	73151	FF0F2A4A	11809	21058	29.8	1004.4
633	2019-07-26 11:27:38	73266	FF0F2A4A	11809	21057	29.8	1004.3
634	2019-07-26 11:27:38	73381	FF0F2A4A	11808	21057	29.8	1004.3
635	2019-07-26 11:27:38	73497	FF0F2A4A	11810	21061	29.8	1004.3
636	2019-07-26 11:27:38	73612	FF0F2A4A	11809	21061	29.8	1004.3
637	2019-07-26 11:27:38	73727	FF0F2A4A	11808	21060	29.8	1004.3
638	2019-07-26 11:27:38	73842	FF0F2A4A	11810	21061	29.8	1004.3
639	2019-07-26 11:27:38	73957	FF0F2A4A	11809	21057	29.8	1004.4
640	2019-07-26 11:27:38	74073	FF0F2A4A	11809	21056	29.8	1004.4
641	2019-07-26 11:27:38	74189	FF0F2A4A	11809	21058	29.8	1004.4
642	2019-07-26 11:27:38	74304	FF0F2A4A	11808	21059	29.8	1004.4
643	2019-07-26 11:27:38	74418	FF0F2A4A	11808	21056	29.8	1004.4
644	2019-07-26 11:27:38	74533	FF0F2A4A	11809	21056	29.8	1004.4
645	2019-07-26 11:27:38	74647	FF0F2A4A	11809	21059	29.8	1004.4
646	2019-07-26 11:27:38	74761	FF0F2A4A	11810	21058	29.8	1004.4
647	2019-07-26 11:27:38	74876	FF0F2A4A	11809	21059	29.8	1004.4
648	2019-07-26 11:27:38	74990	FF0F2A4A	11809	21060	29.8	1004.4
649	2019-07-26 11:27:38	75106	FF0F2A4A	11809	21056	29.8	1004.4
650	2019-07-26 11:27:38	75221	FF0F2A4A	11809	21058	29.8	1004.4
651	2019-07-26 11:27:38	75335	FF0F2A4A	11809	21059	29.8	1004.4
652	2019-07-26 11:27:38	75449	FF0F2A4A	11809	21059	29.8	1004.4
653	2019-07-26 11:27:38	75563	FF0F2A4A	11809	21059	29.8	1004.3
654	2019-07-26 11:27:38	75678	FF0F2A4A	11809	21056	29.8	1004.3
655	2019-07-26 11:27:38	75793	FF0F2A4A	11809	21056	29.8	1004.4
656	2019-07-26 11:27:38	75907	FF0F2A4A	11808	21056	29.8	1004.4
657	2019-07-26 11:27:38	76022	FF0F2A4A	11809	21060	29.8	1004.3
658	2019-07-26 11:27:38	76137	FF0F2A4A	11809	21055	29.8	1004.3
659	2019-07-26 11:27:38	76252	FF0F2A4A	11808	21060	29.8	1004.4
660	2019-07-26 11:27:38	76367	FF0F2A4A	11809	21056	29.8	1004.4
661	2019-07-26 11:27:38	76482	FF0F2A4A	11808	21057	29.8	1004.4
662	2019-07-26 11:27:38	76597	FF0F2A4A	11810	21060	29.8	1004.4
663	2019-07-26 11:27:38	76712	FF0F2A4A	11809	21058	29.8	1004.3
664	2019-07-26 11:27:38	76826	FF0F2A4A	11809	21058	29.8	1004.3
665	2019-07-26 11:27:38	76941	FF0F2A4A	11810	21057	29.8	1004.3
666	2019-07-26 11:27:38	77057	FF0F2A4A	11809	21057	29.8	1004.3
667	2019-07-26 11:27:38	77173	FF0F2A4A	11810	21057	29.8	1004.4
668	2019-07-26 11:27:38	77289	FF0F2A4A	11810	21057	29.8	1004.5
669	2019-07-26 11:27:38	77404	FF0F2A4A	11809	21056	29.8	1004.5
670	2019-07-26 11:27:38	77518	FF0F2A4A	11810	21060	29.8	1004.4
671	2019-07-26 11:27:38	77633	FF0F2A4A	11809	21059	29.8	1004.3
672	2019-07-26 11:27:38	77748	FF0F2A4A	11809	21057	29.8	1004.4
673	2019-07-26 11:27:38	77863	FF0F2A4A	11810	21056	29.8	1004.4
674	2019-07-26 11:27:38	77978	FF0F2A4A	11811	21056	29.8	1004.3
675	2019-07-26 11:27:38	78092	FF0F2A4A	11811	21055	29.8	1004.4
676	2019-07-26 11:27:38	78208	FF0F2A4A	11810	21058	29.8	1004.4
677	2019-07-26 11:27:38	78323	FF0F2A4A	11809	21059	29.8	1004.4
678	2019-07-26 11:27:38	78437	FF0F2A4A	11809	21058	29.8	1004.4
679	2019-07-26 11:27:38	78552	FF0F2A4A	11809	21056	29.8	1004.4
680	2019-07-26 11:27:38	78667	FF0F2A4A	11809	21057	29.8	1004.5
681	2019-07-26 11:27:38	78781	FF0F2A4A	11809	21055	29.8	1004.4
682	2019-07-26 11:27:38	78897	FF0F2A4A	11810	21059	29.8	1004.4
683	2019-07-26 11:27:38	79013	FF0F2A4A	11809	21058	29.8	1004.4
684	2019-07-26 11:27:38	79127	FF0F2A4A	11810	21057	29.8	1004.3
685	2019-07-26 11:27:38	79242	FF0F2A4A	11810	21059	29.8	1004.3
686	2019-07-26 11:27:38	79358	FF0F2A4A	11810	21061	29.8	1004.4
687	2019-07-26 11:27:38	79473	FF0F2A4A	11810	21057	29.8	1004.4
688	2019-07-26 11:27:38	79588	FF0F2A4A	11810	21059	29.8	1004.4
689	2019-07-26 11:27:38	79704	FF0F2A4A	11809	21059	29.8	1004.4
690	2019-07-26 11:27:38	79819	FF0F2A4A	11808	21060	29.8	1004.3
691	2019-07-26 11:27:38	79933	FF0F2A4A	11809	21057	29.8	1004.4
692	2019-07-26 11:27:38	80048	FF0F2A4A	11809	21060	29.8	1004.5
693	2019-07-26 11:27:38	80164	FF0F2A4A	11810	21060	29.8	1004.4
694	2019-07-26 11:27:38	80279	FF0F2A4A	11810	21059	29.8	1004.4
695	2019-07-26 11:27:38	80394	FF0F2A4A	11810	21057	29.8	1004.4
696	2019-07-26 11:27:38	80510	FF0F2A4A	11811	21057	29.8	1004.4
697	2019-07-26 11:27:38	80625	FF0F2A4A	11810	21060	29.8	1004.4
698	2019-07-26 11:27:38	80740	FF0F2A4A	11810	21060	29.8	1004.4
699	2019-07-26 11:27:38	80856	FF0F2A4A	11809	21056	29.8	1004.4
700	2019-07-26 11:27:38	80971	FF0F2A4A	11809	21057	29.8	1004.4
701	2019-07-26 11:27:38	81086	FF0F2A4A	11809	21059	29.8	1004.4
702	2019-07-26 11:27:38	81202	FF0F2A4A	11810	21059	29.8	1004.4
703	2019-07-26 11:27:38	81317	FF0F2A4A	11809	21058	29.8	1004.4
704	2019-07-26 11:27:38	81432	FF0F2A4A	11809	21059	29.8	1004.4
705	2019-07-26 11:27:38	81547	FF0F2A4A	11810	21056	29.8	1004.3
706	2019-07-26 11:27:38	81663	FF0F2A4A	11809	21057	29.8	1004.3
707	2019-07-26 11:27:38	81779	FF0F2A4A	11809	21057	29.8	1004.5
708	2019-07-26 11:27:38	81894	FF0F2A4A	11809	21059	29.8	1004.5
709	2019-07-26 11:27:38	82009	FF0F2A4A	11810	21057	29.8	1004.5
710	2019-07-26 11:27:38	82123	FF0F2A4A	11809	21057	29.8	1004.5
711	2019-07-26 11:27:38	82239	FF0F2A4A	11809	21059	29.8	1004.4
712	2019-07-26 11:27:38	82354	FF0F2A4A	11809	21059	29.8	1004.4
713	2019-07-26 11:27:38	82469	FF0F2A4A	11809	21059	29.8	1004.5
714	2019-07-26 11:27:38	82584	FF0F2A4A	11810	21059	29.8	1004.5
715	2019-07-26 11:27:38	82699	FF0F2A4A	11809	21056	29.8	1004.4
716	2019-07-26 11:27:38	82815	FF0F2A4A	11810	21059	29.8	1004.4
717	2019-07-26 11:27:38	82930	FF0F2A4A	11809	21059	29.8	1004.4
718	2019-07-26 11:27:38	83044	FF0F2A4A	11809	21056	29.8	1004.4
719	2019-07-26 11:27:38	83158	FF0F2A4A	11810	21059	29.8	1004.4
720	2019-07-26 11:27:38	83273	FF0F2A4A	11809	21055	29.8	1004.4
721	2019-07-26 11:27:38	83388	FF0F2A4A	11809	21057	29.8	1004.4
722	2019-07-26 11:27:38	83502	FF0F2A4A	11810	21056	29.8	1004.4
723	2019-07-26 11:27:38	83617	FF0F2A4A	11810	21060	29.8	1004.4
724	2019-07-26 11:27:38	83733	FF0F2A4A	11809	21055	29.8	1004.4
725	2019-07-26 11:27:38	83849	FF0F2A4A	11810	21059	29.8	1004.4
726	2019-07-26 11:27:38	83964	FF0F2A4A	11809	21057	29.8	1004.4
727	2019-07-26 11:27:38	84079	FF0F2A4A	11808	21056	29.8	1004.5
728	2019-07-26 11:27:38	84194	FF0F2A4A	11810	21059	29.8	1004.5
729	2019-07-26 11:27:38	84309	FF0F2A4A	11809	21056	29.8	1004.4
730	2019-07-26 11:27:38	84423	FF0F2A4A	11808	21055	29.8	1004.4
731	2019-07-26 11:27:38	84537	FF0F2A4A	11809	21057	29.8	1004.3
732	2019-07-26 11:27:38	84653	FF0F2A4A	11809	21061	29.8	1004.3
733	2019-07-26 11:27:38	84769	FF0F2A4A	11809	21059	29.8	1004.4
734	2019-07-26 11:27:38	84884	FF0F2A4A	11809	21060	29.8	1004.4
735	2019-07-26 11:27:38	84999	FF0F2A4A	11809	21059	29.8	1004.4
736	2019-07-26 11:27:38	85114	FF0F2A4A	11810	21059	29.8	1004.4
737	2019-07-26 11:27:38	85229	FF0F2A4A	11809	21060	29.8	1004.4
738	2019-07-26 11:27:38	85345	FF0F2A4A	11809	21056	29.8	1004.4
739	2019-07-26 11:27:38	85460	FF0F2A4A	11810	21060	29.8	1004.4
740	2019-07-26 11:27:38	85575	FF0F2A4A	11810	21057	29.8	1004.4
741	2019-07-26 11:27:38	85689	FF0F2A4A	11810	21059	29.8	1004.4
742	2019-07-26 11:27:38	85804	FF0F2A4A	11808	21057	29.8	1004.4
743	2019-07-26 11:27:38	85919	FF0F2A4A	11810	21060	29.8	1004.4
744	2019-07-26 11:27:38	86033	FF0F2A4A	11809	21059	29.8	1004.4
745	2019-07-26 11:27:38	86147	FF0F2A4A	11810	21057	29.8	1004.4
746	2019-07-26 11:27:38	86261	FF0F2A4A	11809	21059	29.8	1004.4
747	2019-07-26 11:27:38	86377	FF0F2A4A	11810	21058	29.8	1004.4
748	2019-07-26 11:27:38	86492	FF0F2A4A	11810	21055	29.8	1004.4
749	2019-07-26 11:27:38	86606	FF0F2A4A	11810	21058	29.8	1004.4
750	2019-07-26 11:27:38	86720	FF0F2A4A	11810	21060	29.8	1004.4
751	2019-07-26 11:27:38	86835	FF0F2A4A	11809	21059	29.8	1004.4
752	2019-07-26 11:27:38	86949	FF0F2A4A	11809	21059	29.8	1004.4
753	2019-07-26 11:27:38	87064	FF0F2A4A	11809	21059	29.8	1004.5
754	2019-07-26 11:27:38	87179	FF0F2A4A	11810	21059	29.8	1004.5
755	2019-07-26 11:27:38	87294	FF0F2A4A	11810	21059	29.8	1004.4
756	2019-07-26 11:27:38	87410	FF0F2A4A	11810	21058	29.8	1004.4
757	2019-07-26 11:27:38	87525	FF0F2A4A	11811	21055	29.8	1004.4
758	2019-07-26 11:27:38	87639	FF0F2A4A	11810	21055	29.8	1004.4
759	2019-07-26 11:27:38	87753	FF0F2A4A	11811	21056	29.8	1004.4
760	2019-07-26 11:27:38	87867	FF0F2A4A	11810	21059	29.8	1004.4
761	2019-07-26 11:27:38	87981	FF0F2A4A	11810	21058	29.8	1004.4
762	2019-07-26 11:27:38	88096	FF0F2A4A	11809	21056	29.8	1004.4
763	2019-07-26 11:27:38	88211	FF0F2A4A	11809	21055	29.8	1004.4
764	2019-07-26 11:27:38	88326	FF0F2A4A	11809	21056	29.8	1004.4
765	2019-07-26 11:27:38	88440	FF0F2A4A	11809	21059	29.8	1004.4
766	2019-07-26 11:27:38	88555	FF0F2A4A	11809	21059	29.8	1004.4
767	2019-07-26 11:27:38	88669	FF0F2A4A	11809	21056	29.8	1004.4
768	2019-07-26 11:27:38	88783	FF0F2A4A	11809	21060	29.8	1004.4
769	2019-07-26 11:27:38	88897	FF0F2A4A	11809	21058	29.8	1004.3
770	2019-07-26 11:27:38	89012	FF0F2A4A	11809	21056	29.8	1004.3
771	2019-07-26 11:27:38	89128	FF0F2A4A	11809	21059	29.8	1004.4
772	2019-07-26 11:27:38	89243	FF0F2A4A	11809	21059	29.8	1004.4
773	2019-07-26 11:27:38	89358	FF0F2A4A	11809	21057	29.8	1004.4
774	2019-07-26 11:27:38	89472	FF0F2A4A	11809	21057	29.8	1004.4
775	2019-07-26 11:27:38	89587	FF0F2A4A	11808	21055	29.8	1004.3
776	2019-07-26 11:27:38	89701	FF0F2A4A	11809	21058	29.8	1004.3
777	2019-07-26 11:27:38	89816	FF0F2A4A	11809	21057	29.8	1004.3
778	2019-07-26 11:27:38	89931	FF0F2A4A	11808	21058	29.8	1004.3
779	2019-07-26 11:27:38	90045	FF0F2A4A	11808	21060	29.8	1004.4
780	2019-07-26 11:27:38	90160	FF0F2A4A	11808	21059	29.8	1004.4
781	2019-07-26 11:27:38	90275	FF0F2A4A	11809	21058	29.8	1004.4
782	2019-07-26 11:27:38	90390	FF0F2A4A	11809	21056	29.8	1004.4
783	2019-07-26 11:27:38	90505	FF0F2A4A	11809	21059	29.8	1004.4
784	2019-07-26 11:27:38	90620	FF0F2A4A	11809	21058	29.8	1004.4
785	2019-07-26 11:27:38	90734	FF0F2A4A	11810	21060	29.8	1004.3
786	2019-07-26 11:27:38	90849	FF0F2A4A	11810	21059	29.8	1004.3
787	2019-07-26 11:27:38	90964	FF0F2A4A	11809	21056	29.8	1004.4
788	2019-07-26 11:27:38	91079	FF0F2A4A	11809	21059	29.8	1004.4
789	2019-07-26 11:27:38	91193	FF0F2A4A	11809	21061	29.8	1004.4
790	2019-07-26 11:27:38	91308	FF0F2A4A	11809	21057	29.8	1004.4
791	2019-07-26 11:27:38	91424	FF0F2A4A	11808	21059	29.8	1004.2
792	2019-07-26 11:27:38	91539	FF0F2A4A	11808	21057	29.8	1004.2
793	2019-07-26 11:27:38	91655	FF0F2A4A	11809	21055	29.8	1004.3
794	2019-07-26 11:27:38	91770	FF0F2A4A	11809	21059	29.8	1004.3
795	2019-07-26 11:27:38	91886	FF0F2A4A	11809	21056	29.8	1004.3
796	2019-07-26 11:27:38	92002	FF0F2A4A	11809	21057	29.8	1004.3
797	2019-07-26 11:27:38	92118	FF0F2A4A	11809	21056	29.8	1004.4
798	2019-07-26 11:27:38	92233	FF0F2A4A	11809	21056	29.8	1004.4
799	2019-07-26 11:27:38	92348	FF0F2A4A	11809	21060	29.8	1004.4
800	2019-07-26 11:27:38	92463	FF0F2A4A	11810	21059	29.8	1004.4
801	2019-07-26 11:27:38	92577	FF0F2A4A	11809	21055	29.8	1004.4
802	2019-07-26 11:27:38	92692	FF0F2A4A	11809	21059	29.8	1004.4
803	2019-07-26 11:27:38	92807	FF0F2A4A	11809	21057	29.8	1004.4
804	2019-07-26 11:27:38	92923	FF0F2A4A	11809	21057	29.8	1004.4
805	2019-07-26 11:27:38	93038	FF0F2A4A	11809	21057	29.8	1004.5
806	2019-07-26 11:27:38	93153	FF0F2A4A	11809	21055	29.8	1004.5
807	2019-07-26 11:27:38	93268	FF0F2A4A	11809	21056	29.8	1004.3
808	2019-07-26 11:27:38	93383	FF0F2A4A	11809	21057	29.8	1004.3
809	2019-07-26 11:27:38	93498	FF0F2A4A	11808	21056	29.8	1004.3
810	2019-07-26 11:27:38	93613	FF0F2A4A	11809	21057	29.8	1004.3
811	2019-07-26 11:27:38	93729	FF0F2A4A	11810	21059	29.8	1004.4
812	2019-07-26 11:27:38	93843	FF0F2A4A	11809	21057	29.8	1004.4
813	2019-07-26 11:27:38	93958	FF0F2A4A	11809	21058	29.8	1004.4
814	2019-07-26 11:27:38	94073	FF0F2A4A	11809	21057	29.8	1004.4
815	2019-07-26 11:27:38	94187	FF0F2A4A	11810	21059	29.8	1004.3
816	2019-07-26 11:27:38	94303	FF0F2A4A	11809	21059	29.8	1004.3
817	2019-07-26 11:27:38	94419	FF0F2A4A	11809	21056	29.8	1004.4
818	2019-07-26 11:27:38	94534	FF0F2A4A	11809	21055	29.8	1004.4
819	2019-07-26 11:27:38	94649	FF0F2A4A	11810	21059	29.8	1004.3
820	2019-07-26 11:27:38	94764	FF0F2A4A	11809	21055	29.8	1004.3
821	2019-07-26 11:27:38	94879	FF0F2A4A	11809	21059	29.8	1004.3
822	2019-07-26 11:27:38	94993	FF0F2A4A	11808	21059	29.8	1004.3
823	2019-07-26 11:27:38	95107	FF0F2A4A	11809	21057	29.8	1004.4
824	2019-07-26 11:27:38	95221	FF0F2A4A	11809	21056	29.8	1004.4
825	2019-07-26 11:27:38	95337	FF0F2A4A	11809	21055	29.8	1004.3
826	2019-07-26 11:27:38	95451	FF0F2A4A	11810	21060	29.8	1004.3
827	2019-07-26 11:27:38	95566	FF0F2A4A	11808	21060	29.8	1004.2
828	2019-07-26 11:27:38	95680	FF0F2A4A	11809	21055	29.8	1004.2
829	2019-07-26 11:27:38	95795	FF0F2A4A	11809	21056	29.8	1004.4
830	2019-07-26 11:27:38	95910	FF0F2A4A	11810	21059	29.8	1004.4
831	2019-07-26 11:27:38	96025	FF0F2A4A	11810	21059	29.8	1004.3
832	2019-07-26 11:27:38	96140	FF0F2A4A	11809	21059	29.8	1004.3
833	2019-07-26 11:27:38	96256	FF0F2A4A	11809	21058	29.8	1004.3
834	2019-07-26 11:27:38	96372	FF0F2A4A	11809	21056	29.8	1004.3
835	2019-07-26 11:27:38	96487	FF0F2A4A	11809	21057	29.8	1004.4
836	2019-07-26 11:27:38	96602	FF0F2A4A	11808	21061	29.8	1004.4
837	2019-07-26 11:27:38	96717	FF0F2A4A	11808	21061	29.8	1004.3
838	2019-07-26 11:27:38	96831	FF0F2A4A	11808	21059	29.8	1004.3
839	2019-07-26 11:27:38	96947	FF0F2A4A	11809	21056	29.8	1004.3
840	2019-07-26 11:27:38	97062	FF0F2A4A	11810	21059	29.8	1004.3
841	2019-07-26 11:27:38	97178	FF0F2A4A	11808	21059	29.8	1004.3
842	2019-07-26 11:27:38	97294	FF0F2A4A	11808	21060	29.8	1004.3
843	2019-07-26 11:27:38	97408	FF0F2A4A	11809	21057	29.8	1004.4
844	2019-07-26 11:27:38	97524	FF0F2A4A	11809	21056	29.8	1004.4
845	2019-07-26 11:27:38	97639	FF0F2A4A	11808	21059	29.8	1004.2
846	2019-07-26 11:27:38	97754	FF0F2A4A	11809	21060	29.8	1004.2
847	2019-07-26 11:27:38	97869	FF0F2A4A	11809	21056	29.8	1004.3
848	2019-07-26 11:27:38	97983	FF0F2A4A	11809	21056	29.8	1004.3
849	2019-07-26 11:27:38	98098	FF0F2A4A	11809	21056	29.8	1004.3
850	2019-07-26 11:27:38	98214	FF0F2A4A	11808	21059	29.8	1004.3
851	2019-07-26 11:27:38	98330	FF0F2A4A	11809	21055	29.8	1004.3
852	2019-07-26 11:27:38	98445	FF0F2A4A	11808	21060	29.8	1004.3
853	2019-07-26 11:27:38	98561	FF0F2A4A	11808	21056	29.8	1004.3
854	2019-07-26 11:27:38	98677	FF0F2A4A	11808	21059	29.8	1004.3
855	2019-07-26 11:27:38	98792	FF0F2A4A	11809	21058	29.8	1004.3
856	2019-07-26 11:27:38	98906	FF0F2A4A	11809	21056	29.8	1004.3
857	2019-07-26 11:27:38	99021	FF0F2A4A	11809	21056	29.8	1004.3
858	2019-07-26 11:27:38	99136	FF0F2A4A	11809	21056	29.8	1004.3
859	2019-07-26 11:27:38	99250	FF0F2A4A	11808	21056	29.8	1004.3
860	2019-07-26 11:27:38	99365	FF0F2A4A	11809	21055	29.8	1004.3
861	2019-07-26 11:27:38	99480	FF0F2A4A	11809	21055	29.8	1004.4
862	2019-07-26 11:27:38	99595	FF0F2A4A	11810	21059	29.8	1004.4
863	2019-07-26 11:27:38	99709	FF0F2A4A	11808	21057	29.8	1004.2
864	2019-07-26 11:27:38	99824	FF0F2A4A	11809	21060	29.8	1004.2
865	2019-07-26 11:27:38	99939	FF0F2A4A	11809	21057	29.8	1004.3
866	2019-07-26 11:27:38	100055	FF0F2A4A	11809	21056	29.8	1004.3
867	2019-07-26 11:27:38	100170	FF0F2A4A	11809	21056	29.8	1004.2
868	2019-07-26 11:27:38	100285	FF0F2A4A	11809	21056	29.8	1004.3
869	2019-07-26 11:27:38	100400	FF0F2A4A	11809	21057	29.8	1004.4
870	2019-07-26 11:27:38	100514	FF0F2A4A	11809	21060	29.8	1004.3
871	2019-07-26 11:27:38	100629	FF0F2A4A	11809	21055	29.8	1004.3
872	2019-07-26 11:27:38	100744	FF0F2A4A	11808	21055	29.8	1004.3
873	2019-07-26 11:27:38	100859	FF0F2A4A	11809	21056	29.8	1004.3
874	2019-07-26 11:27:38	100974	FF0F2A4A	11810	21058	29.8	1004.4
875	2019-07-26 11:27:38	101090	FF0F2A4A	11809	21059	29.8	1004.4
876	2019-07-26 11:27:38	101205	FF0F2A4A	11809	21057	29.8	1004.3
877	2019-07-26 11:27:38	101321	FF0F2A4A	11808	21054	29.8	1004.3
878	2019-07-26 11:27:38	101437	FF0F2A4A	11810	21058	29.8	1004.3
879	2019-07-26 11:27:38	101553	FF0F2A4A	11810	21056	29.8	1004.2
880	2019-07-26 11:27:38	101668	FF0F2A4A	11809	21054	29.8	1004.3
881	2019-07-26 11:27:38	101783	FF0F2A4A	11809	21057	29.8	1004.4
882	2019-07-26 11:27:38	101898	FF0F2A4A	11809	21056	29.8	1004.4
883	2019-07-26 11:27:38	102014	FF0F2A4A	11809	21057	29.8	1004.4
884	2019-07-26 11:27:38	102129	FF0F2A4A	11809	21055	29.8	1004.3
885	2019-07-26 11:27:38	102244	FF0F2A4A	11809	21055	29.8	1004.2
886	2019-07-26 11:27:38	102359	FF0F2A4A	11809	21056	29.8	1004.2
887	2019-07-26 11:27:38	102474	FF0F2A4A	11809	21059	29.8	1004.3
888	2019-07-26 11:27:38	102590	FF0F2A4A	11809	21057	29.8	1004.4
889	2019-07-26 11:27:38	102706	FF0F2A4A	11809	21057	29.8	1004.4
890	2019-07-26 11:27:38	102821	FF0F2A4A	11809	21055	29.8	1004.3
891	2019-07-26 11:27:38	102936	FF0F2A4A	11809	21054	29.8	1004.3
892	2019-07-26 11:27:38	103051	FF0F2A4A	11809	21055	29.9	1004.4
893	2019-07-26 11:27:38	103167	FF0F2A4A	11809	21054	29.9	1004.4
894	2019-07-26 11:27:38	103282	FF0F2A4A	11810	21059	29.9	1004.4
895	2019-07-26 11:27:38	103396	FF0F2A4A	11809	21055	29.9	1004.3
896	2019-07-26 11:27:38	103511	FF0F2A4A	11811	21058	29.8	1004.3
897	2019-07-26 11:27:38	103627	FF0F2A4A	11809	21054	29.8	1004.4
898	2019-07-26 11:27:38	103742	FF0F2A4A	11808	21057	29.9	1004.4
899	2019-07-26 11:27:38	103857	FF0F2A4A	11808	21053	29.9	1004.4
900	2019-07-26 11:27:38	103971	FF0F2A4A	11808	21058	29.8	1004.4
901	2019-07-26 11:27:38	104086	FF0F2A4A	11808	21054	29.8	1004.3
902	2019-07-26 11:27:38	104202	FF0F2A4A	11809	21057	29.9	1004.3
903	2019-07-26 11:27:38	104317	FF0F2A4A	11808	21057	29.9	1004.3
904	2019-07-26 11:27:38	104432	FF0F2A4A	11809	21054	29.8	1004.3
905	2019-07-26 11:27:38	104547	FF0F2A4A	11809	21057	29.8	1004.3
906	2019-07-26 11:27:38	104662	FF0F2A4A	11809	21055	29.9	1004.3
907	2019-07-26 11:27:38	104778	FF0F2A4A	11809	21055	29.9	1004.4
908	2019-07-26 11:27:38	104892	FF0F2A4A	11809	21054	29.9	1004.4
909	2019-07-26 11:27:38	105006	FF0F2A4A	11810	21058	29.9	1004.3
910	2019-07-26 11:27:38	105121	FF0F2A4A	11810	21057	29.9	1004.3
911	2019-07-26 11:27:38	105236	FF0F2A4A	11809	21054	29.9	1004.3
912	2019-07-26 11:27:38	105350	FF0F2A4A	11809	21054	29.9	1004.3
913	2019-07-26 11:27:38	105464	FF0F2A4A	11809	21055	29.9	1004.4
914	2019-07-26 11:27:38	105578	FF0F2A4A	11809	21058	29.9	1004.4
915	2019-07-26 11:27:38	105693	FF0F2A4A	11809	21054	29.9	1004.3
916	2019-07-26 11:27:38	105808	FF0F2A4A	11809	21055	29.9	1004.3
917	2019-07-26 11:27:38	105923	FF0F2A4A	11808	21056	29.9	1004.4
918	2019-07-26 11:27:38	106037	FF0F2A4A	11809	21054	29.9	1004.4
919	2019-07-26 11:27:38	106152	FF0F2A4A	11808	21059	29.9	1004.3
920	2019-07-26 11:27:38	106266	FF0F2A4A	11809	21056	29.9	1004.3
921	2019-07-26 11:27:38	106381	FF0F2A4A	11808	21054	29.9	1004.3
922	2019-07-26 11:27:38	106495	FF0F2A4A	11810	21057	29.9	1004.3
923	2019-07-26 11:27:38	106610	FF0F2A4A	11809	21054	29.9	1004.3
924	2019-07-26 11:27:38	106725	FF0F2A4A	11809	21054	29.9	1004.3
925	2019-07-26 11:27:38	106840	FF0F2A4A	11809	21058	29.9	1004.4
926	2019-07-26 11:27:38	106954	FF0F2A4A	11809	21055	29.9	1004.4
927	2019-07-26 11:27:38	107069	FF0F2A4A	11809	21054	29.9	1004.4
928	2019-07-26 11:27:38	107183	FF0F2A4A	11810	21058	29.9	1004.4
929	2019-07-26 11:27:38	107298	FF0F2A4A	11810	21057	29.9	1004.3
930	2019-07-26 11:27:38	107414	FF0F2A4A	11809	21054	29.9	1004.3
931	2019-07-26 11:27:38	107529	FF0F2A4A	11810	21058	29.9	1004.4
932	2019-07-26 11:27:38	107644	FF0F2A4A	11809	21057	29.9	1004.4
933	2019-07-26 11:27:38	107758	FF0F2A4A	11809	21054	29.9	1004.3
934	2019-07-26 11:27:38	107872	FF0F2A4A	11808	21055	29.9	1004.3
935	2019-07-26 11:27:38	107988	FF0F2A4A	11808	21055	29.9	1004.3
936	2019-07-26 11:27:38	108103	FF0F2A4A	11807	21057	29.9	1004.3
937	2019-07-26 11:27:38	108217	FF0F2A4A	11809	21055	29.9	1004.3
938	2019-07-26 11:27:38	108333	FF0F2A4A	11809	21057	29.9	1004.3
939	2019-07-26 11:27:38	108449	FF0F2A4A	11808	21059	29.9	1004.4
940	2019-07-26 11:27:38	108564	FF0F2A4A	11809	21057	29.9	1004.4
941	2019-07-26 11:27:38	108678	FF0F2A4A	11809	21053	29.9	1004.4
942	2019-07-26 11:27:38	108793	FF0F2A4A	11809	21058	29.9	1004.4
943	2019-07-26 11:27:38	108908	FF0F2A4A	11809	21055	29.9	1004.3
944	2019-07-26 11:27:38	109022	FF0F2A4A	11809	21055	29.9	1004.3
945	2019-07-26 11:27:38	109138	FF0F2A4A	11808	21059	29.9	1004.3
946	2019-07-26 11:27:38	109253	FF0F2A4A	11808	21055	29.9	1004.3
947	2019-07-26 11:27:38	109368	FF0F2A4A	11809	21054	29.9	1004.3
948	2019-07-26 11:27:38	109483	FF0F2A4A	11808	21059	29.9	1004.3
949	2019-07-26 11:27:38	109598	FF0F2A4A	11808	21056	29.9	1004.3
950	2019-07-26 11:27:38	109713	FF0F2A4A	11809	21056	29.9	1004.3
951	2019-07-26 11:27:38	109828	FF0F2A4A	11809	21054	29.9	1004.3
952	2019-07-26 11:27:38	109943	FF0F2A4A	11808	21057	29.9	1004.3
953	2019-07-26 11:27:38	110059	FF0F2A4A	11809	21055	29.9	1004.3
954	2019-07-26 11:27:38	110174	FF0F2A4A	11809	21057	29.9	1004.3
955	2019-07-26 11:27:38	110288	FF0F2A4A	11809	21055	29.9	1004.4
956	2019-07-26 11:27:38	110402	FF0F2A4A	11809	21055	29.9	1004.4
957	2019-07-26 11:27:38	110518	FF0F2A4A	11809	21054	29.9	1004.3
958	2019-07-26 11:27:38	110633	FF0F2A4A	11809	21055	29.9	1004.3
959	2019-07-26 11:27:38	110748	FF0F2A4A	11808	21057	29.9	1004.4
960	2019-07-26 11:27:38	110863	FF0F2A4A	11809	21054	29.9	1004.4
961	2019-07-26 11:27:38	110978	FF0F2A4A	11808	21058	29.9	1004.3
962	2019-07-26 11:27:38	111094	FF0F2A4A	11808	21056	29.9	1004.3
963	2019-07-26 11:27:38	111209	FF0F2A4A	11809	21055	29.9	1004.3
964	2019-07-26 11:27:38	111324	FF0F2A4A	11808	21057	29.9	1004.3
965	2019-07-26 11:27:38	111440	FF0F2A4A	11808	21055	29.9	1004.2
966	2019-07-26 11:27:38	111554	FF0F2A4A	11809	21055	29.9	1004.2
967	2019-07-26 11:27:38	111669	FF0F2A4A	11808	20995	29.9	1004.3
968	2019-07-26 11:27:38	111784	FF0F2A4A	11809	21055	29.9	1004.3
969	2019-07-26 11:27:38	111900	FF0F2A4A	11808	21057	29.9	1004.3
970	2019-07-26 11:27:38	112016	FF0F2A4A	11808	21056	29.9	1004.3
971	2019-07-26 11:27:38	112132	FF0F2A4A	11808	21059	29.9	1004.3
972	2019-07-26 11:27:38	112247	FF0F2A4A	11809	21058	29.9	1004.3
973	2019-07-26 11:27:38	112363	FF0F2A4A	11809	21055	29.9	1004.3
974	2019-07-26 11:27:38	112479	FF0F2A4A	11810	21059	29.9	1004.3
975	2019-07-26 11:27:38	112594	FF0F2A4A	11809	21056	29.9	1004.3
976	2019-07-26 11:27:38	112709	FF0F2A4A	11808	21059	29.9	1004.3
977	2019-07-26 11:27:38	112823	FF0F2A4A	11809	21058	29.9	1004.3
978	2019-07-26 11:27:38	112937	FF0F2A4A	11808	21056	29.9	1004.3
979	2019-07-26 11:27:38	113052	FF0F2A4A	11809	21055	29.9	1004.3
980	2019-07-26 11:27:38	113167	FF0F2A4A	11809	21056	29.9	1004.3
981	2019-07-26 11:27:38	113283	FF0F2A4A	11810	21059	29.9	1004.3
982	2019-07-26 11:27:38	113398	FF0F2A4A	11809	21057	29.9	1004.4
983	2019-07-26 11:27:38	113513	FF0F2A4A	11809	21055	29.9	1004.5
984	2019-07-26 11:27:38	113627	FF0F2A4A	11809	21059	29.9	1004.4
985	2019-07-26 11:27:38	113741	FF0F2A4A	11809	21059	29.9	1004.3
986	2019-07-26 11:27:38	113856	FF0F2A4A	11809	21057	29.9	1004.3
987	2019-07-26 11:27:38	113971	FF0F2A4A	11809	21056	29.9	1004.3
988	2019-07-26 11:27:38	114085	FF0F2A4A	11809	21057	29.9	1004.3
989	2019-07-26 11:27:38	114199	FF0F2A4A	11809	21056	29.9	1004.2
990	2019-07-26 11:27:38	114314	FF0F2A4A	11808	21057	29.9	1004.2
991	2019-07-26 11:27:38	114429	FF0F2A4A	11808	21056	29.9	1004.3
992	2019-07-26 11:27:38	114543	FF0F2A4A	11809	21056	29.9	1004.4
993	2019-07-26 11:27:38	114659	FF0F2A4A	11808	21056	29.9	1004.4
994	2019-07-26 11:27:38	114774	FF0F2A4A	11808	21059	29.9	1004.3
995	2019-07-26 11:27:38	114889	FF0F2A4A	11808	21059	29.9	1004.3
996	2019-07-26 11:27:38	115004	FF0F2A4A	11809	21057	29.9	1004.4
997	2019-07-26 11:27:38	115119	FF0F2A4A	11808	21056	29.9	1004.4
998	2019-07-26 11:27:38	115234	FF0F2A4A	11808	21056	29.9	1004.4
999	2019-07-26 11:27:38	115349	FF0F2A4A	11809	21056	29.9	1004.3
1000	2019-07-26 11:27:38	115465	FF0F2A4A	11808	21060	29.9	1004.3
1001	2019-07-26 11:27:38	115580	FF0F2A4A	11808	21059	29.9	1004.4
1002	2019-07-26 11:27:38	115694	FF0F2A4A	11809	21056	29.9	1004.4
1003	2019-07-26 11:27:38	115809	FF0F2A4A	11808	21055	29.9	1004.3
1004	2019-07-26 11:27:38	115923	FF0F2A4A	11808	21059	29.9	1004.3
1005	2019-07-26 11:27:38	116038	FF0F2A4A	11808	21056	29.9	1004.4
1006	2019-07-26 11:27:38	116153	FF0F2A4A	11809	21056	29.9	1004.4
1007	2019-07-26 11:27:38	116268	FF0F2A4A	11809	21056	29.9	1004.3
1008	2019-07-26 11:27:38	116384	FF0F2A4A	11809	21059	29.9	1004.3
1009	2019-07-26 11:27:38	116498	FF0F2A4A	11809	21055	29.9	1004.3
1010	2019-07-26 11:27:38	116612	FF0F2A4A	11809	21057	29.9	1004.3
1011	2019-07-26 11:27:38	116727	FF0F2A4A	11810	21059	29.9	1004.4
1012	2019-07-26 11:27:38	116842	FF0F2A4A	11809	21055	29.9	1004.4
1013	2019-07-26 11:27:38	116956	FF0F2A4A	11809	21055	29.9	1004.4
1014	2019-07-26 11:27:38	117072	FF0F2A4A	11810	21059	29.9	1004.4
1015	2019-07-26 11:27:38	117187	FF0F2A4A	11809	21057	29.9	1004.4
1016	2019-07-26 11:27:38	117302	FF0F2A4A	11810	21056	29.9	1004.4
1017	2019-07-26 11:27:38	117418	FF0F2A4A	11810	21057	29.9	1004.4
1018	2019-07-26 11:27:38	117534	FF0F2A4A	11810	21058	29.9	1004.4
1019	2019-07-26 11:27:38	117649	FF0F2A4A	11809	21056	29.9	1004.4
1020	2019-07-26 11:27:38	117765	FF0F2A4A	11809	21059	29.9	1004.4
1021	2019-07-26 11:27:38	117879	FF0F2A4A	11808	21059	29.9	1004.4
1022	2019-07-26 11:27:38	117994	FF0F2A4A	11808	21059	29.9	1004.4
1023	2019-07-26 11:27:38	118110	FF0F2A4A	11808	21057	29.9	1004.3
1024	2019-07-26 11:27:38	118226	FF0F2A4A	11807	21057	29.9	1004.3
1025	2019-07-26 11:27:38	118340	FF0F2A4A	11808	21056	29.9	1004.4
1026	2019-07-26 11:27:38	118455	FF0F2A4A	11808	21057	29.9	1004.4
1027	2019-07-26 11:27:38	118570	FF0F2A4A	11809	21057	29.9	1004.3
1028	2019-07-26 11:27:38	118686	FF0F2A4A	11808	21060	29.9	1004.3
1029	2019-07-26 11:27:38	118802	FF0F2A4A	11809	21059	29.9	1004.4
1030	2019-07-26 11:27:38	118917	FF0F2A4A	11808	21057	29.9	1004.4
1031	2019-07-26 11:27:38	119033	FF0F2A4A	11809	21057	29.9	1004.3
1032	2019-07-26 11:27:38	119149	FF0F2A4A	11809	21056	29.9	1004.3
1033	2019-07-26 11:27:38	119264	FF0F2A4A	11809	21055	29.9	1004.3
1034	2019-07-26 11:27:38	119379	FF0F2A4A	11808	21059	29.9	1004.3
1035	2019-07-26 11:27:38	119493	FF0F2A4A	11808	21057	29.9	1004.3
1036	2019-07-26 11:27:38	119608	FF0F2A4A	11808	21059	29.9	1004.3
1037	2019-07-26 11:27:38	119723	FF0F2A4A	11809	21056	29.9	1004.3
1038	2019-07-26 11:27:38	119839	FF0F2A4A	11809	21057	29.9	1004.3
1039	2019-07-26 11:27:38	119955	FF0F2A4A	11809	21057	29.9	1004.3
1040	2019-07-26 11:27:38	120070	FF0F2A4A	11809	21055	29.9	1004.3
1041	2019-07-26 11:27:38	120186	FF0F2A4A	11807	21056	29.9	1004.4
1042	2019-07-26 11:27:38	120301	FF0F2A4A	11808	21060	29.9	1004.4
1043	2019-07-26 11:27:38	120416	FF0F2A4A	11808	21059	29.9	1004.3
1044	2019-07-26 11:27:38	120531	FF0F2A4A	11809	21056	29.9	1004.3
1045	2019-07-26 11:27:38	120647	FF0F2A4A	11808	21056	29.9	1004.3
1046	2019-07-26 11:27:38	120761	FF0F2A4A	11809	21056	29.9	1004.3
1047	2019-07-26 11:27:38	120877	FF0F2A4A	11809	21056	29.9	1004.3
1048	2019-07-26 11:27:38	120992	FF0F2A4A	11809	21057	29.9	1004.3
1049	2019-07-26 11:27:38	121107	FF0F2A4A	11809	21058	29.9	1004.4
1050	2019-07-26 11:27:38	121221	FF0F2A4A	11809	21055	29.9	1004.4
1051	2019-07-26 11:27:38	121337	FF0F2A4A	11808	21055	29.9	1004.3
1052	2019-07-26 11:27:38	121453	FF0F2A4A	11809	21059	29.9	1004.3
1053	2019-07-26 11:27:38	121568	FF0F2A4A	11809	21055	29.9	1004.4
1054	2019-07-26 11:27:38	121683	FF0F2A4A	11809	21055	29.9	1004.4
1055	2019-07-26 11:27:38	121798	FF0F2A4A	11809	21055	29.9	1004.3
1056	2019-07-26 11:27:38	121914	FF0F2A4A	11809	21058	29.9	1004.3
1057	2019-07-26 11:27:38	122028	FF0F2A4A	11809	21055	29.9	1004.3
1058	2019-07-26 11:27:38	122144	FF0F2A4A	11808	21058	29.9	1004.3
1059	2019-07-26 11:27:38	122260	FF0F2A4A	11808	21056	29.9	1004.3
1060	2019-07-26 11:27:38	122374	FF0F2A4A	11808	21056	29.9	1004.3
1061	2019-07-26 11:27:38	122489	FF0F2A4A	11808	21056	29.9	1004.3
1062	2019-07-26 11:27:38	122604	FF0F2A4A	11808	21055	29.9	1004.3
1063	2019-07-26 11:27:38	122719	FF0F2A4A	11809	21058	29.9	1004.3
1064	2019-07-26 11:27:38	122835	FF0F2A4A	11808	21060	29.9	1004.3
1065	2019-07-26 11:27:38	122951	FF0F2A4A	11808	21059	29.9	1004.3
1066	2019-07-26 11:27:38	123065	FF0F2A4A	11807	21060	29.9	1004.3
1067	2019-07-26 11:27:38	123180	FF0F2A4A	11808	21056	29.9	1004.3
1068	2019-07-26 11:27:38	123294	FF0F2A4A	11808	21055	29.9	1004.3
1069	2019-07-26 11:27:38	123410	FF0F2A4A	11808	21060	29.9	1004.3
1070	2019-07-26 11:27:38	123525	FF0F2A4A	11808	21059	29.9	1004.3
1071	2019-07-26 11:27:38	123640	FF0F2A4A	11808	21059	29.9	1004.4
1072	2019-07-26 11:27:38	123754	FF0F2A4A	11808	21059	29.9	1004.4
1073	2019-07-26 11:27:38	123869	FF0F2A4A	11809	21056	29.9	1004.4
1074	2019-07-26 11:27:38	123984	FF0F2A4A	11808	21060	29.9	1004.4
1075	2019-07-26 11:27:38	124099	FF0F2A4A	11808	21061	29.9	1004.3
1076	2019-07-26 11:27:38	124213	FF0F2A4A	11809	21057	29.9	1004.3
1077	2019-07-26 11:27:38	124327	FF0F2A4A	11808	21056	29.9	1004.4
1078	2019-07-26 11:27:38	124443	FF0F2A4A	11808	21059	29.9	1004.4
1079	2019-07-26 11:27:38	124557	FF0F2A4A	11808	21058	29.9	1004.3
1080	2019-07-26 11:27:38	124673	FF0F2A4A	11807	21059	29.9	1004.3
1081	2019-07-26 11:27:38	124788	FF0F2A4A	11808	21060	29.9	1004.4
1082	2019-07-26 11:27:38	124902	FF0F2A4A	11808	21060	29.9	1004.4
1083	2019-07-26 11:27:38	125016	FF0F2A4A	11808	21059	29.9	1004.3
1084	2019-07-26 11:27:38	125131	FF0F2A4A	11807	21057	29.9	1004.3
1085	2019-07-26 11:27:38	125246	FF0F2A4A	11808	21059	29.9	1004.3
1086	2019-07-26 11:27:38	125362	FF0F2A4A	11808	21056	29.9	1004.3
1087	2019-07-26 11:27:38	125476	FF0F2A4A	11808	21056	29.9	1004.3
1088	2019-07-26 11:27:38	125591	FF0F2A4A	11809	21056	29.9	1004.3
1089	2019-07-26 11:27:38	125706	FF0F2A4A	11810	21061	29.9	1004.3
1090	2019-07-26 11:27:38	125820	FF0F2A4A	11809	21057	29.9	1004.3
1091	2019-07-26 11:27:38	125935	FF0F2A4A	11809	21058	29.9	1004.5
1092	2019-07-26 11:27:38	126050	FF0F2A4A	11808	21057	29.9	1004.5
1093	2019-07-26 11:27:38	126165	FF0F2A4A	11809	21058	29.9	1004.4
1094	2019-07-26 11:27:38	126281	FF0F2A4A	11808	21056	29.9	1004.4
1095	2019-07-26 11:27:38	126397	FF0F2A4A	11810	21058	29.9	1004.3
1096	2019-07-26 11:27:38	126512	FF0F2A4A	11809	21058	29.9	1004.3
1097	2019-07-26 11:27:38	126627	FF0F2A4A	11809	21057	29.9	1004.4
1098	2019-07-26 11:27:38	126741	FF0F2A4A	11808	21059	29.9	1004.4
1099	2019-07-26 11:27:38	126856	FF0F2A4A	11808	21060	29.9	1004.3
1100	2019-07-26 11:27:38	126971	FF0F2A4A	11808	21059	29.9	1004.3
1101	2019-07-26 11:27:38	127085	FF0F2A4A	11809	21057	29.9	1004.3
1102	2019-07-26 11:27:38	127201	FF0F2A4A	11808	21060	29.9	1004.3
1103	2019-07-26 11:27:38	127317	FF0F2A4A	11809	21058	29.9	1004.4
1104	2019-07-26 11:27:38	127432	FF0F2A4A	11808	21061	29.9	1004.4
1105	2019-07-26 11:27:38	127548	FF0F2A4A	11809	21056	29.9	1004.2
1106	2019-07-26 11:27:38	127663	FF0F2A4A	11808	21060	29.9	1004.2
1107	2019-07-26 11:27:38	127778	FF0F2A4A	11808	21061	29.9	1004.2
1108	2019-07-26 11:27:38	127893	FF0F2A4A	11808	21058	29.9	1004.2
1109	2019-07-26 11:27:38	128007	FF0F2A4A	11809	21058	29.9	1004.2
1110	2019-07-26 11:27:38	128122	FF0F2A4A	11808	21057	29.9	1004.2
1111	2019-07-26 11:27:38	128237	FF0F2A4A	11808	21060	29.9	1004.3
1112	2019-07-26 11:27:38	128352	FF0F2A4A	11809	21057	29.9	1004.3
1113	2019-07-26 11:27:38	128468	FF0F2A4A	11809	21057	29.9	1004.3
1114	2019-07-26 11:27:38	128583	FF0F2A4A	11809	21060	29.9	1004.3
1115	2019-07-26 11:27:38	128698	FF0F2A4A	11808	21057	29.9	1004.3
1116	2019-07-26 11:27:38	128813	FF0F2A4A	11809	21057	29.9	1004.3
1117	2019-07-26 11:27:38	128929	FF0F2A4A	11809	21054	29.9	1004.2
1118	2019-07-26 11:27:38	129044	FF0F2A4A	11808	21059	29.9	1004.2
1119	2019-07-26 11:27:38	129159	FF0F2A4A	11809	21056	29.9	1004.3
1120	2019-07-26 11:27:38	129273	FF0F2A4A	11809	21059	29.9	1004.4
1121	2019-07-26 11:27:38	129388	FF0F2A4A	11808	21056	29.9	1004.4
1122	2019-07-26 11:27:38	129504	FF0F2A4A	11808	21058	29.9	1004.4
1123	2019-07-26 11:27:38	129618	FF0F2A4A	11808	21059	29.9	1004.3
1124	2019-07-26 11:27:38	129733	FF0F2A4A	11810	21061	29.9	1004.4
1125	2019-07-26 11:27:38	129849	FF0F2A4A	11809	21057	29.9	1004.3
1126	2019-07-26 11:27:38	129965	FF0F2A4A	11810	21058	29.9	1004.2
1127	2019-07-26 11:27:38	130080	FF0F2A4A	11810	21059	29.9	1004.3
1128	2019-07-26 11:27:38	130195	FF0F2A4A	11810	21059	29.9	1004.4
1129	2019-07-26 11:27:38	130311	FF0F2A4A	11810	21058	29.9	1004.4
1130	2019-07-26 11:27:38	130426	FF0F2A4A	11809	21060	29.9	1004.4
1131	2019-07-26 11:27:38	130541	FF0F2A4A	11808	21055	29.9	1004.4
1132	2019-07-26 11:27:38	130655	FF0F2A4A	11809	21056	29.9	1004.4
1133	2019-07-26 11:27:38	130771	FF0F2A4A	11808	21059	29.9	1004.3
1134	2019-07-26 11:27:38	130885	FF0F2A4A	11808	21059	29.9	1004.3
1135	2019-07-26 11:27:38	131001	FF0F2A4A	11809	21055	29.9	1004.4
1136	2019-07-26 11:27:38	131116	FF0F2A4A	11810	21059	29.9	1004.4
1137	2019-07-26 11:27:38	131231	FF0F2A4A	11809	21055	29.9	1004.3
1138	2019-07-26 11:27:38	131345	FF0F2A4A	11809	21057	29.9	1004.3
1139	2019-07-26 11:27:38	131461	FF0F2A4A	11809	21056	29.9	1004.4
1140	2019-07-26 11:27:38	131576	FF0F2A4A	11809	21057	29.9	1004.4
1141	2019-07-26 11:27:38	131691	FF0F2A4A	11809	21056	29.9	1004.4
1142	2019-07-26 11:27:38	131805	FF0F2A4A	11809	21059	29.9	1004.4
1143	2019-07-26 11:27:38	131920	FF0F2A4A	11810	21060	29.9	1004.4
1144	2019-07-26 11:27:38	132036	FF0F2A4A	11809	21057	29.9	1004.4
1145	2019-07-26 11:27:38	132152	FF0F2A4A	11809	21056	29.9	1004.3
1146	2019-07-26 11:27:38	132267	FF0F2A4A	11809	21057	29.9	1004.4
1147	2019-07-26 11:27:38	132382	FF0F2A4A	11808	21062	29.9	1004.4
1148	2019-07-26 11:27:38	132497	FF0F2A4A	11809	21057	29.9	1004.4
1149	2019-07-26 11:27:38	132612	FF0F2A4A	11809	21057	29.9	1004.2
1150	2019-07-26 11:27:38	132727	FF0F2A4A	11810	21060	29.9	1004.3
1151	2019-07-26 11:27:38	132842	FF0F2A4A	11809	21057	29.9	1004.4
1152	2019-07-26 11:27:38	132958	FF0F2A4A	11809	21057	29.9	1004.4
1153	2019-07-26 11:27:38	133073	FF0F2A4A	11809	21060	29.9	1004.4
1154	2019-07-26 11:27:38	133189	FF0F2A4A	11809	21058	29.9	1004.4
1155	2019-07-26 11:27:38	133304	FF0F2A4A	11809	21057	29.9	1004.4
1156	2019-07-26 11:27:38	133418	FF0F2A4A	11808	21057	29.9	1004.4
1157	2019-07-26 11:27:38	133533	FF0F2A4A	11808	21056	29.9	1004.4
1158	2019-07-26 11:27:38	133649	FF0F2A4A	11809	21058	29.9	1004.4
1159	2019-07-26 11:27:38	133765	FF0F2A4A	11809	21057	29.9	1004.4
1160	2019-07-26 11:27:38	133881	FF0F2A4A	11809	21059	29.9	1004.4
1161	2019-07-26 11:27:38	133995	FF0F2A4A	11808	21056	29.9	1004.4
1162	2019-07-26 11:27:38	134110	FF0F2A4A	11808	21058	29.9	1004.4
1163	2019-07-26 11:27:38	134225	FF0F2A4A	11808	21060	29.9	1004.3
1164	2019-07-26 11:27:38	134341	FF0F2A4A	11809	21056	29.9	1004.3
1165	2019-07-26 11:27:38	134457	FF0F2A4A	11809	21058	29.9	1004.3
1166	2019-07-26 11:27:38	134572	FF0F2A4A	11808	21060	29.9	1004.3
1167	2019-07-26 11:27:38	134686	FF0F2A4A	11808	21061	29.9	1004.3
1168	2019-07-26 11:27:38	134802	FF0F2A4A	11809	21056	29.9	1004.3
1169	2019-07-26 11:27:38	134917	FF0F2A4A	11809	21059	29.9	1004.3
1170	2019-07-26 11:27:38	135032	FF0F2A4A	11809	21059	29.9	1004.3
1171	2019-07-26 11:27:38	135147	FF0F2A4A	11809	21057	29.9	1004.3
1172	2019-07-26 11:27:38	135263	FF0F2A4A	11808	21059	29.9	1004.3
1173	2019-07-26 11:27:38	135378	FF0F2A4A	11809	21058	29.9	1004.4
1174	2019-07-26 11:27:38	135493	FF0F2A4A	11809	21060	29.9	1004.4
1175	2019-07-26 11:27:38	135608	FF0F2A4A	11808	21057	29.9	1004.4
1176	2019-07-26 11:27:38	135723	FF0F2A4A	11808	21060	29.9	1004.4
1177	2019-07-26 11:27:38	135838	FF0F2A4A	11809	21056	29.9	1004.4
1178	2019-07-26 11:27:38	135952	FF0F2A4A	11808	21060	29.9	1004.4
1179	2019-07-26 11:27:38	136066	FF0F2A4A	11809	21058	29.9	1004.4
1180	2019-07-26 11:27:38	136181	FF0F2A4A	11809	21056	29.9	1004.4
1181	2019-07-26 11:27:38	136297	FF0F2A4A	11808	21057	29.9	1004.3
1182	2019-07-26 11:27:38	136412	FF0F2A4A	11809	21056	29.9	1004.3
1183	2019-07-26 11:27:38	136527	FF0F2A4A	11809	21057	29.9	1004.3
1184	2019-07-26 11:27:38	136643	FF0F2A4A	11809	21057	29.9	1004.3
1185	2019-07-26 11:27:38	136758	FF0F2A4A	11809	21057	29.9	1004.4
1186	2019-07-26 11:27:38	136873	FF0F2A4A	11809	21056	29.9	1004.4
1187	2019-07-26 11:27:38	136988	FF0F2A4A	11810	21060	29.9	1004.4
1188	2019-07-26 11:27:38	137103	FF0F2A4A	11809	21057	29.9	1004.4
1189	2019-07-26 11:27:38	137218	FF0F2A4A	11809	21056	29.9	1004.4
1190	2019-07-26 11:27:38	137334	FF0F2A4A	11809	21057	29.9	1004.4
1191	2019-07-26 11:27:38	137449	FF0F2A4A	11809	21057	29.9	1004.3
1192	2019-07-26 11:27:38	137564	FF0F2A4A	11809	21058	29.9	1004.3
1193	2019-07-26 11:27:38	137679	FF0F2A4A	11808	21056	29.9	1004.4
1194	2019-07-26 11:27:38	137795	FF0F2A4A	11808	21059	29.9	1004.4
1195	2019-07-26 11:27:38	137910	FF0F2A4A	11808	21060	29.9	1004.4
1196	2019-07-26 11:27:38	138024	FF0F2A4A	11808	21061	29.9	1004.4
1197	2019-07-26 11:27:38	138140	FF0F2A4A	11808	21060	29.9	1004.3
1198	2019-07-26 11:27:38	138255	FF0F2A4A	11808	21061	29.9	1004.3
1199	2019-07-26 11:27:38	138369	FF0F2A4A	11809	21055	29.9	1004.4
1200	2019-07-26 11:27:38	138484	FF0F2A4A	11809	21057	29.9	1004.4
1201	2019-07-26 11:27:38	138599	FF0F2A4A	11808	21060	29.9	1004.3
1202	2019-07-26 11:27:38	138713	FF0F2A4A	11808	21060	29.9	1004.3
1203	2019-07-26 11:27:38	138828	FF0F2A4A	11808	21057	29.9	1004.4
1204	2019-07-26 11:27:38	138943	FF0F2A4A	11809	21057	29.9	1004.4
1205	2019-07-26 11:27:38	139057	FF0F2A4A	11809	21057	29.9	1004.3
1206	2019-07-26 11:27:38	139172	FF0F2A4A	11809	21056	29.9	1004.3
1207	2019-07-26 11:27:38	139288	FF0F2A4A	11808	21059	29.9	1004.3
1208	2019-07-26 11:27:38	139403	FF0F2A4A	11808	21060	29.9	1004.3
1209	2019-07-26 11:27:38	139518	FF0F2A4A	11808	21060	29.9	1004.3
1210	2019-07-26 11:27:38	139634	FF0F2A4A	11808	21058	29.9	1004.3
1211	2019-07-26 11:27:38	139749	FF0F2A4A	11808	21061	29.9	1004.3
1212	2019-07-26 11:27:38	139865	FF0F2A4A	11809	21057	29.9	1004.3
1213	2019-07-26 11:27:38	139980	FF0F2A4A	11808	21060	29.9	1004.4
1214	2019-07-26 11:27:38	140096	FF0F2A4A	11809	21057	30	1004.4
1215	2019-07-26 11:27:38	140210	FF0F2A4A	11808	21061	30	1004.4
1216	2019-07-26 11:27:38	140325	FF0F2A4A	11808	21060	30	1004.4
1217	2019-07-26 11:27:38	140440	FF0F2A4A	11808	21061	30	1004.3
1218	2019-07-26 11:27:38	140555	FF0F2A4A	11809	21057	29.9	1004.3
1219	2019-07-26 11:27:38	140670	FF0F2A4A	11808	21056	29.9	1004.3
1220	2019-07-26 11:27:38	140786	FF0F2A4A	11809	21056	30	1004.3
1221	2019-07-26 11:27:38	140901	FF0F2A4A	11808	21056	30	1004.3
1222	2019-07-26 11:27:38	141017	FF0F2A4A	11808	21056	30	1004.3
1223	2019-07-26 11:27:38	141132	FF0F2A4A	11808	21056	30	1004.4
1224	2019-07-26 11:27:38	141247	FF0F2A4A	11809	21058	30	1004.4
1225	2019-07-26 11:27:38	141361	FF0F2A4A	11809	21057	30	1004.3
1226	2019-07-26 11:27:38	141476	FF0F2A4A	11809	21057	29.9	1004.3
1227	2019-07-26 11:27:38	141592	FF0F2A4A	11809	21058	29.9	1004.3
1228	2019-07-26 11:27:38	141707	FF0F2A4A	11808	21059	29.9	1004.3
1229	2019-07-26 11:27:38	141822	FF0F2A4A	11809	21056	29.9	1004.4
1230	2019-07-26 11:27:38	141937	FF0F2A4A	11808	21060	30	1004.4
1231	2019-07-26 11:27:38	142052	FF0F2A4A	11808	21056	30	1004.3
1232	2019-07-26 11:27:38	142167	FF0F2A4A	11810	21060	29.9	1004.3
1233	2019-07-26 11:27:38	142283	FF0F2A4A	11808	21056	29.9	1004.4
1234	2019-07-26 11:27:38	142398	FF0F2A4A	11809	21057	30	1004.4
1235	2019-07-26 11:27:38	142512	FF0F2A4A	11810	21060	30	1004.4
1236	2019-07-26 11:27:38	142627	FF0F2A4A	11809	21054	30	1004.4
1237	2019-07-26 11:27:38	142741	FF0F2A4A	11810	21059	30	1004.4
1238	2019-07-26 11:27:38	142856	FF0F2A4A	11808	21059	30	1004.4
1239	2019-07-26 11:27:38	142971	FF0F2A4A	11809	21056	30	1004.4
1240	2019-07-26 11:27:38	143086	FF0F2A4A	11809	21056	29.9	1004.4
1241	2019-07-26 11:27:38	143201	FF0F2A4A	11808	21056	29.9	1004.3
1242	2019-07-26 11:27:38	143317	FF0F2A4A	11809	21059	30	1004.3
1243	2019-07-26 11:27:38	143432	FF0F2A4A	11809	21057	30	1004.4
1244	2019-07-26 11:27:38	143547	FF0F2A4A	11810	21059	30	1004.4
1245	2019-07-26 11:27:38	143661	FF0F2A4A	11809	21055	30	1004.4
1246	2019-07-26 11:27:38	143776	FF0F2A4A	11809	21059	30	1004.4
1247	2019-07-26 11:27:38	143891	FF0F2A4A	11808	21060	30	1004.4
1248	2019-07-26 11:27:38	144005	FF0F2A4A	11809	21055	30	1004.4
1249	2019-07-26 11:27:38	144120	FF0F2A4A	11809	21056	30	1004.3
1250	2019-07-26 11:27:38	144234	FF0F2A4A	11809	21056	30	1004.3
1251	2019-07-26 11:27:38	144348	FF0F2A4A	11809	21055	30	1004.3
1252	2019-07-26 11:27:38	144463	FF0F2A4A	11809	21056	30	1004.3
1253	2019-07-26 11:27:38	144577	FF0F2A4A	11809	21059	30	1004.3
1254	2019-07-26 11:27:38	144693	FF0F2A4A	11809	21055	30	1004.3
1255	2019-07-26 11:27:38	144809	FF0F2A4A	11808	21060	30	1004.3
1256	2019-07-26 11:27:38	144924	FF0F2A4A	11809	21056	30	1004.3
1257	2019-07-26 11:27:38	145039	FF0F2A4A	11808	21056	30	1004.4
1258	2019-07-26 11:27:38	145154	FF0F2A4A	11809	21055	30	1004.4
1259	2019-07-26 11:27:38	145269	FF0F2A4A	11809	21055	30	1004.3
1260	2019-07-26 11:27:38	145384	FF0F2A4A	11808	21057	30	1004.3
1261	2019-07-26 11:27:38	145499	FF0F2A4A	11810	21059	30	1004.3
1262	2019-07-26 11:27:38	145613	FF0F2A4A	11809	21056	30	1004.3
1263	2019-07-26 11:27:38	145727	FF0F2A4A	11808	21055	30	1004.4
1264	2019-07-26 11:27:38	145842	FF0F2A4A	11809	21058	30	1004.4
1265	2019-07-26 11:27:38	145957	FF0F2A4A	11808	21054	30	1004.3
1266	2019-07-26 11:27:38	146072	FF0F2A4A	11809	21058	30	1004.3
1267	2019-07-26 11:27:38	146187	FF0F2A4A	11809	21059	30	1004.3
1268	2019-07-26 11:27:38	146302	FF0F2A4A	11809	21056	30	1004.3
1269	2019-07-26 11:27:38	146417	FF0F2A4A	11809	21056	30	1004.3
1270	2019-07-26 11:27:38	146532	FF0F2A4A	11809	21058	30	1004.3
1271	2019-07-26 11:27:38	146647	FF0F2A4A	11809	21056	30	1004.3
1272	2019-07-26 11:27:38	146762	FF0F2A4A	11809	21059	30	1004.3
1273	2019-07-26 11:27:38	146876	FF0F2A4A	11809	21059	30	1004.3
1274	2019-07-26 11:27:38	146991	FF0F2A4A	11808	21054	30	1004.3
1275	2019-07-26 11:27:38	147106	FF0F2A4A	11809	21055	30	1004.4
1276	2019-07-26 11:27:38	147220	FF0F2A4A	11809	21058	30	1004.4
1277	2019-07-26 11:27:38	147336	FF0F2A4A	11808	21060	30	1004.4
1278	2019-07-26 11:27:38	147450	FF0F2A4A	11809	21056	30	1004.4
1279	2019-07-26 11:27:38	147564	FF0F2A4A	11809	21058	30	1004.3
1280	2019-07-26 11:27:38	147679	FF0F2A4A	11809	21059	30	1004.3
1281	2019-07-26 11:27:38	147793	FF0F2A4A	11809	21057	30	1004.3
1282	2019-07-26 11:27:38	147907	FF0F2A4A	11808	21057	30	1004.3
1283	2019-07-26 11:27:38	148021	FF0F2A4A	11808	21058	30	1004.3
1284	2019-07-26 11:27:38	148135	FF0F2A4A	11809	21057	30	1004.3
1285	2019-07-26 11:27:38	148250	FF0F2A4A	11809	21059	30	1004.3
1286	2019-07-26 11:27:38	148364	FF0F2A4A	11810	21058	30	1004.3
1287	2019-07-26 11:27:38	148478	FF0F2A4A	11809	21056	30	1004.3
1288	2019-07-26 11:27:38	148592	FF0F2A4A	11809	21056	30	1004.3
1289	2019-07-26 11:27:38	148707	FF0F2A4A	11809	21055	30	1004.3
1290	2019-07-26 11:27:38	148822	FF0F2A4A	11809	21056	30	1004.4
1291	2019-07-26 11:27:38	148938	FF0F2A4A	11810	21057	30	1004.4
1292	2019-07-26 11:27:38	149053	FF0F2A4A	11809	21055	30	1004.4
1293	2019-07-26 11:27:38	149168	FF0F2A4A	11809	21057	30	1004.4
1294	2019-07-26 11:27:38	149282	FF0F2A4A	11810	21059	30	1004.3
1295	2019-07-26 11:27:38	149397	FF0F2A4A	11809	21055	30	1004.3
1296	2019-07-26 11:27:38	149512	FF0F2A4A	11809	21055	30	1004.3
1297	2019-07-26 11:27:38	149626	FF0F2A4A	11808	21059	30	1004.3
1298	2019-07-26 11:27:38	149740	FF0F2A4A	11808	21056	30	1004.4
1299	2019-07-26 11:27:38	149854	FF0F2A4A	11808	21059	30	1004.4
1300	2019-07-26 11:27:38	149968	FF0F2A4A	11809	21057	30	1004.3
1301	2019-07-26 11:27:38	150082	FF0F2A4A	11809	21057	30	1004.3
1302	2019-07-26 11:27:38	150197	FF0F2A4A	11809	21057	30	1004.4
1303	2019-07-26 11:27:38	150312	FF0F2A4A	11809	21057	30	1004.4
1304	2019-07-26 11:27:38	150426	FF0F2A4A	11810	21059	30	1004.3
1305	2019-07-26 11:27:38	150540	FF0F2A4A	11810	21055	30	1004.3
1306	2019-07-26 11:27:38	150654	FF0F2A4A	11809	21056	30	1004.4
1307	2019-07-26 11:27:38	150768	FF0F2A4A	11809	21056	30	1004.4
1308	2019-07-26 11:27:38	150883	FF0F2A4A	11809	21058	30	1004.4
1309	2019-07-26 11:27:38	150997	FF0F2A4A	11808	21056	30	1004.3
1310	2019-07-26 11:27:38	151111	FF0F2A4A	11809	21055	30	1004.3
1311	2019-07-26 11:27:38	151226	FF0F2A4A	11809	21060	30	1004.3
1312	2019-07-26 11:27:38	151340	FF0F2A4A	11809	21058	30	1004.3
1313	2019-07-26 11:27:38	151455	FF0F2A4A	11809	21060	30	1004.4
1314	2019-07-26 11:27:38	151570	FF0F2A4A	11808	21059	30	1004.4
1315	2019-07-26 11:27:38	151685	FF0F2A4A	11808	21059	30	1004.4
1316	2019-07-26 11:27:38	151800	FF0F2A4A	11808	21058	30	1004.4
1317	2019-07-26 11:27:38	151914	FF0F2A4A	11807	21060	30	1004.4
1318	2019-07-26 11:27:38	152029	FF0F2A4A	11809	21055	30	1004.4
1319	2019-07-26 11:27:38	152144	FF0F2A4A	11809	21055	30	1004.4
1320	2019-07-26 11:27:38	152259	FF0F2A4A	11808	21056	30	1004.4
1321	2019-07-26 11:27:38	152375	FF0F2A4A	11808	21056	30	1004.4
1322	2019-07-26 11:27:38	152489	FF0F2A4A	11808	21059	30	1004.4
1323	2019-07-26 11:27:38	152604	FF0F2A4A	11809	21058	30	1004.4
1324	2019-07-26 11:27:38	152720	FF0F2A4A	11809	21055	30	1004.4
1325	2019-07-26 11:27:38	152835	FF0F2A4A	11809	21058	30	1004.3
1326	2019-07-26 11:27:38	152950	FF0F2A4A	11808	21058	30	1004.3
1327	2019-07-26 11:27:38	153064	FF0F2A4A	11809	21055	30	1004.5
1328	2019-07-26 11:27:38	153179	FF0F2A4A	11809	21055	30	1004.5
1329	2019-07-26 11:27:38	153294	FF0F2A4A	11809	21054	30	1004.4
1330	2019-07-26 11:27:38	153408	FF0F2A4A	11809	21055	30	1004.4
1331	2019-07-26 11:27:38	153523	FF0F2A4A	11809	21057	30	1004.4
1332	2019-07-26 11:27:38	153637	FF0F2A4A	11808	21055	30	1004.4
1333	2019-07-26 11:27:38	153752	FF0F2A4A	11809	21055	30	1004.4
1334	2019-07-26 11:27:38	153867	FF0F2A4A	11808	21055	30	1004.4
1335	2019-07-26 11:27:38	153983	FF0F2A4A	11809	21055	30	1004.4
1336	2019-07-26 11:27:38	154098	FF0F2A4A	11810	21058	30	1004.4
1337	2019-07-26 11:27:38	154213	FF0F2A4A	11809	21058	30	1004.3
1338	2019-07-26 11:27:38	154329	FF0F2A4A	11809	21058	30	1004.3
1339	2019-07-26 11:27:38	154443	FF0F2A4A	11810	21058	30	1004.4
1340	2019-07-26 11:27:38	154558	FF0F2A4A	11810	21059	30	1004.4
1341	2019-07-26 11:27:38	154672	FF0F2A4A	11810	21056	30	1004.3
1342	2019-07-26 11:27:38	154786	FF0F2A4A	11809	21058	30	1004.3
1343	2019-07-26 11:27:38	154900	FF0F2A4A	11809	21055	30	1004.4
1344	2019-07-26 11:27:38	155015	FF0F2A4A	11810	21058	30	1004.4
1345	2019-07-26 11:27:38	155129	FF0F2A4A	11808	21059	30	1004.4
1346	2019-07-26 11:27:38	155245	FF0F2A4A	11809	21055	30	1004.4
1347	2019-07-26 11:27:38	155360	FF0F2A4A	11809	21056	30	1004.4
1348	2019-07-26 11:27:38	155475	FF0F2A4A	11809	21055	30	1004.4
1349	2019-07-26 11:27:38	155590	FF0F2A4A	11809	21058	30	1004.3
1350	2019-07-26 11:27:38	155705	FF0F2A4A	11809	21055	30	1004.3
1351	2019-07-26 11:27:38	155820	FF0F2A4A	11810	21059	30	1004.3
1352	2019-07-26 11:27:38	155934	FF0F2A4A	11810	21059	30	1004.3
1353	2019-07-26 11:27:38	156048	FF0F2A4A	11809	21055	30	1004.4
1354	2019-07-26 11:27:38	156164	FF0F2A4A	11809	21059	30	1004.4
1355	2019-07-26 11:27:38	156279	FF0F2A4A	11808	21055	30	1004.3
1356	2019-07-26 11:27:38	156393	FF0F2A4A	11808	21058	30	1004.3
1357	2019-07-26 11:27:38	156508	FF0F2A4A	11809	21056	30	1004.3
1358	2019-07-26 11:27:38	156622	FF0F2A4A	11808	21055	30	1004.3
1359	2019-07-26 11:27:38	156737	FF0F2A4A	11808	21055	30	1004.3
1360	2019-07-26 11:27:38	156852	FF0F2A4A	11810	21055	30	1004.3
1361	2019-07-26 11:27:38	156967	FF0F2A4A	11808	21055	30	1004.4
1362	2019-07-26 11:27:38	157083	FF0F2A4A	11809	21058	30	1004.4
1363	2019-07-26 11:27:38	157198	FF0F2A4A	11809	21058	30	1004.3
1364	2019-07-26 11:27:38	157313	FF0F2A4A	11809	21058	30	1004.3
1365	2019-07-26 11:27:38	157428	FF0F2A4A	11809	21055	30	1004.5
1366	2019-07-26 11:27:38	157544	FF0F2A4A	11808	21058	30	1004.5
1367	2019-07-26 11:27:38	157659	FF0F2A4A	11809	21056	30	1004.3
1368	2019-07-26 11:27:38	157774	FF0F2A4A	11809	21059	30	1004.3
1369	2019-07-26 11:27:38	157889	FF0F2A4A	11809	21056	30	1004.3
1370	2019-07-26 11:27:38	158003	FF0F2A4A	11809	21055	30	1004.3
1371	2019-07-26 11:27:38	158117	FF0F2A4A	11809	21057	30	1004.3
1372	2019-07-26 11:27:38	158232	FF0F2A4A	11808	21056	30	1004.3
1373	2019-07-26 11:27:38	158347	FF0F2A4A	11808	21056	30	1004.3
1374	2019-07-26 11:27:38	158462	FF0F2A4A	11810	21060	30	1004.3
1375	2019-07-26 11:27:38	158578	FF0F2A4A	11809	21057	30	1004.3
1376	2019-07-26 11:27:38	158693	FF0F2A4A	11809	21059	30	1004.3
1377	2019-07-26 11:27:38	158808	FF0F2A4A	11809	21054	30	1004.4
1378	2019-07-26 11:27:38	158923	FF0F2A4A	11807	21059	30	1004.4
1379	2019-07-26 11:27:38	159039	FF0F2A4A	11808	21059	30	1004.4
1380	2019-07-26 11:27:38	159154	FF0F2A4A	11808	21058	30	1004.4
1381	2019-07-26 11:27:38	159269	FF0F2A4A	11807	21056	30	1004.4
1382	2019-07-26 11:27:38	159385	FF0F2A4A	11808	21060	30	1004.4
1383	2019-07-26 11:27:38	159500	FF0F2A4A	11807	21056	30	1004.3
1384	2019-07-26 11:27:38	159614	FF0F2A4A	11807	21057	30	1004.3
1385	2019-07-26 11:27:38	159729	FF0F2A4A	11808	21059	30	1004.3
1386	2019-07-26 11:27:38	159844	FF0F2A4A	11808	21059	30	1004.3
1387	2019-07-26 11:27:38	159960	FF0F2A4A	11808	21057	30	1004.3
1388	2019-07-26 11:27:38	160074	FF0F2A4A	11809	21055	30	1004.3
1389	2019-07-26 11:27:38	160189	FF0F2A4A	11809	21056	30	1004.4
1390	2019-07-26 11:27:38	160304	FF0F2A4A	11808	21055	30	1004.4
1391	2019-07-26 11:27:38	160419	FF0F2A4A	11809	21056	30	1004.3
1392	2019-07-26 11:27:38	160533	FF0F2A4A	11808	21055	30	1004.3
1393	2019-07-26 11:27:38	160648	FF0F2A4A	11808	21059	30	1004.3
1394	2019-07-26 11:27:38	160762	FF0F2A4A	11809	21056	30	1004.3
1395	2019-07-26 11:27:38	160876	FF0F2A4A	11808	21056	30	1004.4
1396	2019-07-26 11:27:38	160992	FF0F2A4A	11808	21059	30	1004.4
1397	2019-07-26 11:27:38	161107	FF0F2A4A	11809	21055	30	1004.3
1398	2019-07-26 11:27:38	161222	FF0F2A4A	11808	21054	30	1004.3
1399	2019-07-26 11:27:38	161337	FF0F2A4A	11808	21055	30	1004.3
1400	2019-07-26 11:27:38	161452	FF0F2A4A	11808	21058	30	1004.3
1401	2019-07-26 11:27:38	161567	FF0F2A4A	11808	21058	30	1004.4
1402	2019-07-26 11:27:38	161682	FF0F2A4A	11808	21058	30	1004.4
1403	2019-07-26 11:27:38	161797	FF0F2A4A	11809	21055	30	1004.3
1404	2019-07-26 11:27:38	161912	FF0F2A4A	11808	21056	30	1004.3
1405	2019-07-26 11:27:38	162027	FF0F2A4A	11809	21057	30	1004.4
1406	2019-07-26 11:27:38	162143	FF0F2A4A	11808	21059	30	1004.4
1407	2019-07-26 11:27:38	162258	FF0F2A4A	11808	21059	30	1004.3
1408	2019-07-26 11:27:38	162372	FF0F2A4A	11808	21059	30	1004.3
1409	2019-07-26 11:27:38	162487	FF0F2A4A	11808	21055	30	1004.3
1410	2019-07-26 11:27:38	162602	FF0F2A4A	11808	21058	30	1004.3
1411	2019-07-26 11:27:38	162717	FF0F2A4A	11808	21059	30	1004.2
1412	2019-07-26 11:27:38	162833	FF0F2A4A	11809	21054	30	1004.2
1413	2019-07-26 11:27:38	162949	FF0F2A4A	11809	21058	30	1004.3
1414	2019-07-26 11:27:38	163064	FF0F2A4A	11810	21057	30	1004.3
1415	2019-07-26 11:27:38	163178	FF0F2A4A	11809	21054	30	1004.3
1416	2019-07-26 11:27:38	163293	FF0F2A4A	11807	21058	30	1004.3
1417	2019-07-26 11:27:38	163408	FF0F2A4A	11808	21057	30	1004.3
1418	2019-07-26 11:27:38	163523	FF0F2A4A	11808	21055	30	1004.3
1419	2019-07-26 11:27:38	163638	FF0F2A4A	11809	21055	30	1004.3
1420	2019-07-26 11:27:38	163753	FF0F2A4A	11808	21057	30	1004.3
1421	2019-07-26 11:27:38	163868	FF0F2A4A	11808	21059	30	1004.3
1422	2019-07-26 11:27:38	163983	FF0F2A4A	11808	21058	30	1004.3
1423	2019-07-26 11:27:38	164098	FF0F2A4A	11808	21057	30	1004.4
1424	2019-07-26 11:27:38	164213	FF0F2A4A	11808	21056	30	1004.4
1425	2019-07-26 11:27:38	164328	FF0F2A4A	11808	21058	30	1004.2
1426	2019-07-26 11:27:38	164442	FF0F2A4A	11809	21055	30	1004.2
1427	2019-07-26 11:27:38	164556	FF0F2A4A	11808	21055	30	1004.3
1428	2019-07-26 11:27:38	164670	FF0F2A4A	11807	21059	30	1004.3
1429	2019-07-26 11:27:38	164785	FF0F2A4A	11808	21056	30	1004.4
1430	2019-07-26 11:27:38	164900	FF0F2A4A	11808	21058	30	1004.4
1431	2019-07-26 11:27:38	165016	FF0F2A4A	11809	21056	30	1004.3
1432	2019-07-26 11:27:38	165131	FF0F2A4A	11809	21055	30	1004.3
1433	2019-07-26 11:27:38	165246	FF0F2A4A	11809	21054	30	1004.4
1434	2019-07-26 11:27:38	165360	FF0F2A4A	11808	21058	30	1004.4
1435	2019-07-26 11:27:38	165475	FF0F2A4A	11809	21055	30	1004.2
1436	2019-07-26 11:27:38	165591	FF0F2A4A	11809	21054	30	1004.2
1437	2019-07-26 11:27:38	165707	FF0F2A4A	11809	21054	30	1004.3
1438	2019-07-26 11:27:38	165822	FF0F2A4A	11809	21054	30	1004.3
1439	2019-07-26 11:27:38	165936	FF0F2A4A	11809	21055	30	1004.4
1440	2019-07-26 11:27:38	166051	FF0F2A4A	11809	21056	30	1004.5
1441	2019-07-26 11:27:38	166166	FF0F2A4A	11810	21058	30	1004.4
1442	2019-07-26 11:27:38	166282	FF0F2A4A	11808	21059	30	1004.3
1443	2019-07-26 11:27:38	166397	FF0F2A4A	11808	21056	30	1004.4
1444	2019-07-26 11:27:38	166512	FF0F2A4A	11809	21055	30	1004.4
1445	2019-07-26 11:27:38	166627	FF0F2A4A	11808	21055	30	1004.3
1446	2019-07-26 11:27:38	166742	FF0F2A4A	11810	21056	30	1004.3
1447	2019-07-26 11:27:38	166857	FF0F2A4A	11809	21055	30	1004.3
1448	2019-07-26 11:27:38	166972	FF0F2A4A	11809	21055	30	1004.3
1449	2019-07-26 11:27:38	167087	FF0F2A4A	11808	21056	30	1004.3
1450	2019-07-26 11:27:38	167202	FF0F2A4A	11808	21055	30	1004.3
1451	2019-07-26 11:27:38	167317	FF0F2A4A	11807	21058	30	1004.3
1452	2019-07-26 11:27:38	167432	FF0F2A4A	11810	21058	30	1004.4
1453	2019-07-26 11:27:38	167547	FF0F2A4A	11808	21057	30	1004.4
1454	2019-07-26 11:27:38	167662	FF0F2A4A	11808	21058	30	1004.3
1455	2019-07-26 11:27:38	167777	FF0F2A4A	11809	21055	30	1004.3
1456	2019-07-26 11:27:38	167892	FF0F2A4A	11808	21060	30	1004.4
1457	2019-07-26 11:27:38	168006	FF0F2A4A	11808	21055	30	1004.5
1458	2019-07-26 11:27:38	168121	FF0F2A4A	11807	21058	30	1004.4
1459	2019-07-26 11:27:38	168236	FF0F2A4A	11808	21060	30	1004.3
1460	2019-07-26 11:27:38	168351	FF0F2A4A	11808	21059	30	1004.3
1461	2019-07-26 11:27:38	168466	FF0F2A4A	11808	21059	30	1004.4
1462	2019-07-26 11:27:38	168581	FF0F2A4A	11807	21057	30	1004.4
1463	2019-07-26 11:27:38	168696	FF0F2A4A	11807	21054	30	1004.3
1464	2019-07-26 11:27:38	168812	FF0F2A4A	11808	21054	30	1004.4
1465	2019-07-26 11:27:38	168927	FF0F2A4A	11808	21055	30	1004.4
1466	2019-07-26 11:27:38	169042	FF0F2A4A	11808	21058	30	1004.3
1467	2019-07-26 11:27:38	169157	FF0F2A4A	11809	21054	30	1004.3
1468	2019-07-26 11:27:38	169272	FF0F2A4A	11808	21059	30	1004.4
1469	2019-07-26 11:27:38	169387	FF0F2A4A	11808	21058	30	1004.4
1470	2019-07-26 11:27:38	169502	FF0F2A4A	11807	21058	30	1004.3
1471	2019-07-26 11:27:38	169617	FF0F2A4A	11809	21055	30	1004.3
1472	2019-07-26 11:27:38	169732	FF0F2A4A	11807	21058	30	1004.4
1473	2019-07-26 11:27:38	169847	FF0F2A4A	11808	21059	30	1004.4
1474	2019-07-26 11:27:38	169962	FF0F2A4A	11809	21054	30	1004.4
1475	2019-07-26 11:27:38	170078	FF0F2A4A	11809	21054	30	1004.5
1476	2019-07-26 11:27:38	170193	FF0F2A4A	11810	21059	30	1004.5
1477	2019-07-26 11:27:38	170308	FF0F2A4A	11809	21055	30	1004.4
1478	2019-07-26 11:27:38	170423	FF0F2A4A	11808	21056	30	1004.4
1479	2019-07-26 11:27:38	170538	FF0F2A4A	11808	21058	30	1004.4
1480	2019-07-26 11:27:38	170653	FF0F2A4A	11809	21054	30	1004.4
1481	2019-07-26 11:27:38	170769	FF0F2A4A	11809	21058	30	1004.5
1482	2019-07-26 11:27:38	170884	FF0F2A4A	11809	21054	30	1004.5
1483	2019-07-26 11:27:38	170999	FF0F2A4A	11809	21058	30	1004.5
1484	2019-07-26 11:27:38	171114	FF0F2A4A	11808	21055	30	1004.4
1485	2019-07-26 11:27:38	171229	FF0F2A4A	11808	21055	30	1004.3
1486	2019-07-26 11:27:38	171343	FF0F2A4A	11808	21058	30	1004.4
1487	2019-07-26 11:27:38	171458	FF0F2A4A	11807	21056	30	1004.4
1488	2019-07-26 11:27:38	171573	FF0F2A4A	11807	21057	30	1004.4
1489	2019-07-26 11:27:38	171688	FF0F2A4A	11808	21059	30	1004.4
1490	2019-07-26 11:27:38	171803	FF0F2A4A	11809	21054	30	1004.3
1491	2019-07-26 11:27:38	171918	FF0F2A4A	11808	21058	30	1004.3
1492	2019-07-26 11:27:38	172033	FF0F2A4A	11809	21056	30	1004.4
1493	2019-07-26 11:27:38	172148	FF0F2A4A	11808	21060	30	1004.3
1494	2019-07-26 11:27:38	172263	FF0F2A4A	11808	21060	30	1004.2
1495	2019-07-26 11:27:38	172377	FF0F2A4A	11808	21060	30	1004.3
1496	2019-07-26 11:27:38	172492	FF0F2A4A	11808	21056	30	1004.4
1497	2019-07-26 11:27:38	172606	FF0F2A4A	11807	21054	30	1004.3
1498	2019-07-26 11:27:38	172721	FF0F2A4A	11808	21060	30	1004.2
1499	2019-07-26 11:27:38	172837	FF0F2A4A	11809	21056	30	1004.3
1500	2019-07-26 11:27:38	172952	FF0F2A4A	11810	21058	30	1004.4
1501	2019-07-26 11:27:38	173067	FF0F2A4A	11808	21058	30	1004.4
1502	2019-07-26 11:27:38	173182	FF0F2A4A	11809	21056	30	1004.4
1503	2019-07-26 11:27:38	173297	FF0F2A4A	11808	21058	30	1004.4
1504	2019-07-26 11:27:38	173412	FF0F2A4A	11809	21056	30	1004.3
1505	2019-07-26 11:27:38	173527	FF0F2A4A	11809	21057	30	1004.3
1506	2019-07-26 11:27:38	173642	FF0F2A4A	11807	21058	30	1004.3
1507	2019-07-26 11:27:38	173757	FF0F2A4A	11808	21059	30	1004.3
1508	2019-07-26 11:27:38	173871	FF0F2A4A	11808	21060	30	1004.3
1509	2019-07-26 11:27:38	173986	FF0F2A4A	11810	21059	30	1004.3
1510	2019-07-26 11:27:38	174101	FF0F2A4A	11809	21055	30	1004.4
1511	2019-07-26 11:27:38	174217	FF0F2A4A	11808	21056	30	1004.4
1512	2019-07-26 11:27:38	174332	FF0F2A4A	11808	21055	30	1004.3
1513	2019-07-26 11:27:38	174447	FF0F2A4A	11809	21054	30	1004.3
1514	2019-07-26 11:27:38	174562	FF0F2A4A	11808	21056	30	1004.3
1515	2019-07-26 11:27:38	174677	FF0F2A4A	11809	21059	30	1004.4
1516	2019-07-26 11:27:38	174792	FF0F2A4A	11809	21056	30	1004.4
1517	2019-07-26 11:27:38	174907	FF0F2A4A	11809	21055	30	1004.2
1518	2019-07-26 11:27:38	175021	FF0F2A4A	11808	21056	30	1004.2
1519	2019-07-26 11:27:38	175136	FF0F2A4A	11809	21055	30	1004.3
1520	2019-07-26 11:27:38	175251	FF0F2A4A	11809	21058	30	1004.3
1521	2019-07-26 11:27:38	175366	FF0F2A4A	11808	21060	30	1004.2
1522	2019-07-26 11:27:38	175482	FF0F2A4A	11809	21055	30	1004.2
1523	2019-07-26 11:27:38	175598	FF0F2A4A	11809	21056	30	1004.2
1524	2019-07-26 11:27:38	175713	FF0F2A4A	11809	21057	30	1004.2
1525	2019-07-26 11:27:38	175827	FF0F2A4A	11809	21057	30	1004.3
1526	2019-07-26 11:27:38	175942	FF0F2A4A	11810	21058	30	1004.3
1527	2019-07-26 11:27:38	176057	FF0F2A4A	11809	21057	30	1004.3
1528	2019-07-26 11:27:38	176172	FF0F2A4A	11809	21056	30	1004.3
1529	2019-07-26 11:27:38	176287	FF0F2A4A	11809	21057	30	1004.2
1530	2019-07-26 11:27:38	176403	FF0F2A4A	11808	21060	30	1004.2
1531	2019-07-26 11:27:38	176517	FF0F2A4A	11809	21059	30	1004.3
1532	2019-07-26 11:27:38	176632	FF0F2A4A	11808	21058	30	1004.3
1533	2019-07-26 11:27:38	176747	FF0F2A4A	11808	21060	30	1004.4
1534	2019-07-26 11:27:38	176862	FF0F2A4A	11808	21059	30	1004.4
1535	2019-07-26 11:27:38	176977	FF0F2A4A	11809	21055	30	1004.2
1536	2019-07-26 11:27:38	177091	FF0F2A4A	11808	21055	30	1004.2
1537	2019-07-26 11:27:38	177205	FF0F2A4A	11808	21057	30	1004.3
1538	2019-07-26 11:27:38	177320	FF0F2A4A	11808	21059	30	1004.3
1539	2019-07-26 11:27:38	177435	FF0F2A4A	11808	21059	30	1004.2
1540	2019-07-26 11:27:38	177551	FF0F2A4A	11809	21054	30	1004.2
1541	2019-07-26 11:27:38	177667	FF0F2A4A	11808	21059	30	1004.3
1542	2019-07-26 11:27:38	177782	FF0F2A4A	11808	21058	30	1004.3
1543	2019-07-26 11:27:38	177896	FF0F2A4A	11807	21059	30	1004.2
1544	2019-07-26 11:27:38	178011	FF0F2A4A	11808	21058	30	1004.2
1545	2019-07-26 11:27:38	178125	FF0F2A4A	11809	21055	30	1004.3
1546	2019-07-26 11:27:38	178240	FF0F2A4A	11808	21059	30	1004.4
1547	2019-07-26 11:27:38	178355	FF0F2A4A	11808	21059	30	1004.3
1548	2019-07-26 11:27:38	178470	FF0F2A4A	11807	21055	30	1004.2
1549	2019-07-26 11:27:38	178584	FF0F2A4A	11807	21056	30	1004.3
1550	2019-07-26 11:27:38	178699	FF0F2A4A	11808	21058	30	1004.4
1551	2019-07-26 11:27:38	178814	FF0F2A4A	11808	21058	30	1004.4
1552	2019-07-26 11:27:38	178929	FF0F2A4A	11808	21058	30	1004.4
1553	2019-07-26 11:27:38	179044	FF0F2A4A	11808	21056	30	1004.4
1554	2019-07-26 11:27:38	179159	FF0F2A4A	11808	21059	30	1004.4
1555	2019-07-26 11:27:38	179274	FF0F2A4A	11808	21058	30	1004.3
1556	2019-07-26 11:27:38	179389	FF0F2A4A	11809	21056	30	1004.3
1557	2019-07-26 11:27:38	179503	FF0F2A4A	11807	21058	30	1004.3
1558	2019-07-26 11:27:38	179618	FF0F2A4A	11808	21056	30	1004.2
1559	2019-07-26 11:27:38	179732	FF0F2A4A	11809	21059	30	1004.2
1560	2019-07-26 11:27:38	179848	FF0F2A4A	11809	21055	30	1004.2
1561	2019-07-26 11:27:38	179964	FF0F2A4A	11808	21058	30	1004.2
1562	2019-07-26 11:27:38	180079	FF0F2A4A	11807	21058	30	1004.3
1563	2019-07-26 11:27:38	180194	FF0F2A4A	11808	21058	30	1004.3
1564	2019-07-26 11:27:38	180308	FF0F2A4A	11808	21060	30	1004.3
1565	2019-07-26 11:27:38	180422	FF0F2A4A	11809	21060	30	1004.4
1566	2019-07-26 11:27:38	180537	FF0F2A4A	11809	21059	30	1004.4
1567	2019-07-26 11:27:38	180652	FF0F2A4A	11809	21055	30	1004.4
1568	2019-07-26 11:27:38	180767	FF0F2A4A	11809	21055	30	1004.4
1569	2019-07-26 11:27:38	180882	FF0F2A4A	11809	21054	30	1004.3
1570	2019-07-26 11:27:38	180997	FF0F2A4A	11810	21058	30	1004.3
1571	2019-07-26 11:27:38	181111	FF0F2A4A	11810	21057	30	1004.4
1572	2019-07-26 11:27:38	181226	FF0F2A4A	11809	21055	30	1004.3
1573	2019-07-26 11:27:38	181341	FF0F2A4A	11808	21057	30	1004.2
1574	2019-07-26 11:27:38	181456	FF0F2A4A	11808	21055	30	1004.3
1575	2019-07-26 11:27:38	181571	FF0F2A4A	11809	21054	30	1004.3
1576	2019-07-26 11:27:38	181686	FF0F2A4A	11809	21054	30	1004.3
1577	2019-07-26 11:27:38	181802	FF0F2A4A	11808	21056	30	1004.3
1578	2019-07-26 11:27:38	181917	FF0F2A4A	11809	21057	30	1004.3
1579	2019-07-26 11:27:38	182033	FF0F2A4A	11808	21058	30	1004.4
1580	2019-07-26 11:27:38	182149	FF0F2A4A	11809	21057	30	1004.4
1581	2019-07-26 11:27:38	182264	FF0F2A4A	11808	21055	30	1004.4
1582	2019-07-26 11:27:38	182379	FF0F2A4A	11808	21057	30	1004.4
1583	2019-07-26 11:27:38	182494	FF0F2A4A	11809	21055	30	1004.3
1584	2019-07-26 11:27:38	182609	FF0F2A4A	11808	21057	30	1004.3
1585	2019-07-26 11:27:38	182724	FF0F2A4A	11809	21055	30	1004.4
1586	2019-07-26 11:27:38	182839	FF0F2A4A	11808	21055	30	1004.4
1587	2019-07-26 11:27:38	182954	FF0F2A4A	11808	21056	30	1004.4
1588	2019-07-26 11:27:38	183070	FF0F2A4A	11808	21056	30	1004.4
1589	2019-07-26 11:27:38	183185	FF0F2A4A	11809	21057	30	1004.3
1590	2019-07-26 11:27:38	183299	FF0F2A4A	11809	21059	30	1004.3
1591	2019-07-26 11:27:38	183415	FF0F2A4A	11809	21054	30	1004.3
1592	2019-07-26 11:27:38	183530	FF0F2A4A	11809	21055	30	1004.3
1593	2019-07-26 11:27:38	183644	FF0F2A4A	11809	21053	30	1004.3
1594	2019-07-26 11:27:38	183759	FF0F2A4A	11809	21057	30	1004.3
1595	2019-07-26 11:27:38	183874	FF0F2A4A	11809	21055	30	1004.4
1596	2019-07-26 11:27:38	183989	FF0F2A4A	11808	21058	30	1004.4
1597	2019-07-26 11:27:38	184105	FF0F2A4A	11809	21054	30	1004.3
1598	2019-07-26 11:27:38	184220	FF0F2A4A	11808	21057	30	1004.3
1599	2019-07-26 11:27:38	184334	FF0F2A4A	11810	21057	30	1004.3
1600	2019-07-26 11:27:38	184449	FF0F2A4A	11809	21054	30	1004.3
1601	2019-07-26 11:27:38	184564	FF0F2A4A	11808	21058	30	1004.3
1602	2019-07-26 11:27:38	184679	FF0F2A4A	11808	21058	30.1	1004.3
1603	2019-07-26 11:27:38	184795	FF0F2A4A	11808	21053	30.1	1004.3
1604	2019-07-26 11:27:38	184909	FF0F2A4A	11808	21057	30	1004.3
1605	2019-07-26 11:27:38	185024	FF0F2A4A	11809	21054	30	1004.3
1606	2019-07-26 11:27:38	185139	FF0F2A4A	11809	21054	30	1004.3
1607	2019-07-26 11:27:38	185254	FF0F2A4A	11809	21058	30	1004.3
1608	2019-07-26 11:27:38	185369	FF0F2A4A	11809	21055	30.1	1004.3
1609	2019-07-26 11:27:38	185484	FF0F2A4A	11809	21057	30.1	1004.4
1610	2019-07-26 11:27:38	185598	FF0F2A4A	11809	21057	30	1004.4
1611	2019-07-26 11:27:38	185714	FF0F2A4A	11809	21057	30	1004.3
1612	2019-07-26 11:27:38	185829	FF0F2A4A	11809	21058	30	1004.3
1613	2019-07-26 11:27:38	185944	FF0F2A4A	11809	21056	30	1004.4
1614	2019-07-26 11:27:38	186059	FF0F2A4A	11809	21055	30	1004.4
1615	2019-07-26 11:27:38	186175	FF0F2A4A	11808	21055	30	1004.3
1616	2019-07-26 11:27:38	186290	FF0F2A4A	11809	21055	30.1	1004.3
1617	2019-07-26 11:27:38	186405	FF0F2A4A	11809	21056	30.1	1004.3
1618	2019-07-26 11:27:38	186520	FF0F2A4A	11809	21055	30	1004.3
1619	2019-07-26 11:27:38	186634	FF0F2A4A	11808	21058	30	1004.4
1620	2019-07-26 11:27:38	186750	FF0F2A4A	11808	21057	30	1004.4
1621	2019-07-26 11:27:38	186865	FF0F2A4A	11808	21056	30	1004.2
1622	2019-07-26 11:27:38	186980	FF0F2A4A	11808	21058	30.1	1004.2
1623	2019-07-26 11:27:38	187095	FF0F2A4A	11809	21054	30.1	1004.3
1624	2019-07-26 11:27:38	187210	FF0F2A4A	11809	21055	30.1	1004.3
1625	2019-07-26 11:27:38	187326	FF0F2A4A	11809	21055	30.1	1004.4
1626	2019-07-26 11:27:38	187442	FF0F2A4A	11809	21057	30.1	1004.4
1627	2019-07-26 11:27:38	187557	FF0F2A4A	11809	21055	30.1	1004.3
1628	2019-07-26 11:27:38	187673	FF0F2A4A	11808	21055	30	1004.3
1629	2019-07-26 11:27:38	187788	FF0F2A4A	11809	21055	30	1004.2
1630	2019-07-26 11:27:38	187902	FF0F2A4A	11809	21054	30.1	1004.2
1631	2019-07-26 11:27:38	188017	FF0F2A4A	11808	21058	30.1	1004.4
1632	2019-07-26 11:27:38	188131	FF0F2A4A	11809	21055	30.1	1004.4
1633	2019-07-26 11:27:38	188246	FF0F2A4A	11809	21055	30.1	1004.3
1634	2019-07-26 11:27:38	188362	FF0F2A4A	11808	21058	30	1004.3
1635	2019-07-26 11:27:38	188476	FF0F2A4A	11809	21057	30	1004.2
1636	2019-07-26 11:27:38	188591	FF0F2A4A	11808	21056	30.1	1004.2
1637	2019-07-26 11:27:38	188705	FF0F2A4A	11809	21054	30.1	1004.3
1638	2019-07-26 11:27:38	188820	FF0F2A4A	11809	21054	30.1	1004.3
1639	2019-07-26 11:27:38	188934	FF0F2A4A	11809	21054	30.1	1004.4
1640	2019-07-26 11:27:38	189048	FF0F2A4A	11809	21055	30.1	1004.4
1641	2019-07-26 11:27:38	189162	FF0F2A4A	11810	21059	30.1	1004.2
1642	2019-07-26 11:27:38	189277	FF0F2A4A	11810	21059	30.1	1004.2
1643	2019-07-26 11:27:38	189391	FF0F2A4A	11810	21058	30.1	1004.4
1644	2019-07-26 11:27:38	189506	FF0F2A4A	11810	21057	30.1	1004.4
1645	2019-07-26 11:27:38	189621	FF0F2A4A	11809	21054	30.1	1004.3
1646	2019-07-26 11:27:38	189736	FF0F2A4A	11809	21055	30.1	1004.3
1647	2019-07-26 11:27:38	189851	FF0F2A4A	11809	21054	30.1	1004.4
1648	2019-07-26 11:27:38	189966	FF0F2A4A	11809	21058	30.1	1004.4
1649	2019-07-26 11:27:38	190080	FF0F2A4A	11809	21055	30.1	1004.3
1650	2019-07-26 11:27:38	190195	FF0F2A4A	11810	21058	30.1	1004.3
1651	2019-07-26 11:27:38	190309	FF0F2A4A	11809	21057	30.1	1004.3
1652	2019-07-26 11:27:38	190424	FF0F2A4A	11808	21052	30.1	1004.3
1653	2019-07-26 11:27:38	190539	FF0F2A4A	11809	21057	30.1	1004.3
1654	2019-07-26 11:27:38	190654	FF0F2A4A	11810	21057	30.1	1004.3
1655	2019-07-26 11:27:38	190769	FF0F2A4A	11809	21054	30.1	1004.3
1656	2019-07-26 11:27:38	190884	FF0F2A4A	11809	21057	30.1	1004.3
1657	2019-07-26 11:27:38	190999	FF0F2A4A	11810	21055	30.1	1004.3
1658	2019-07-26 11:27:38	191114	FF0F2A4A	11809	21055	30.1	1004.3
1659	2019-07-26 11:27:38	191229	FF0F2A4A	11809	21054	30.1	1004.3
1660	2019-07-26 11:27:38	191344	FF0F2A4A	11809	21056	30.1	1004.3
1661	2019-07-26 11:27:38	191459	FF0F2A4A	11810	21057	30.1	1004.2
1662	2019-07-26 11:27:38	191573	FF0F2A4A	11810	21057	30.1	1004.2
1663	2019-07-26 11:27:38	191688	FF0F2A4A	11810	21057	30.1	1004.2
1664	2019-07-26 11:27:38	191803	FF0F2A4A	11810	21054	30.1	1004.2
1665	2019-07-26 11:27:38	191918	FF0F2A4A	11810	21055	30.1	1004.3
1666	2019-07-26 11:27:38	192033	FF0F2A4A	11809	21056	30.1	1004.3
1667	2019-07-26 11:27:38	192148	FF0F2A4A	11809	21059	30.1	1004.2
1668	2019-07-26 11:27:38	192263	FF0F2A4A	11809	21055	30.1	1004.2
1669	2019-07-26 11:27:38	192378	FF0F2A4A	11809	21057	30.1	1004.3
1670	2019-07-26 11:27:38	192493	FF0F2A4A	11809	21054	30.1	1004.3
1671	2019-07-26 11:27:38	192608	FF0F2A4A	11808	21054	30.1	1004.3
1672	2019-07-26 11:27:38	192723	FF0F2A4A	11809	21054	30.1	1004.3
1673	2019-07-26 11:27:38	192837	FF0F2A4A	11809	21057	30.1	1004.3
1674	2019-07-26 11:27:38	192952	FF0F2A4A	11809	21054	30.1	1004.3
1675	2019-07-26 11:27:38	193067	FF0F2A4A	11809	21053	30.1	1004.3
1676	2019-07-26 11:27:38	193182	FF0F2A4A	11810	21057	30.1	1004.3
1677	2019-07-26 11:27:38	193297	FF0F2A4A	11809	21055	30.1	1004.3
1678	2019-07-26 11:27:38	193412	FF0F2A4A	11811	21054	30.1	1004.3
1679	2019-07-26 11:27:38	193527	FF0F2A4A	11810	21057	30.1	1004.2
1680	2019-07-26 11:27:38	193642	FF0F2A4A	11809	21056	30.1	1004.2
1681	2019-07-26 11:27:38	193757	FF0F2A4A	11810	21057	30.1	1004.3
1682	2019-07-26 11:27:38	193872	FF0F2A4A	11810	21058	30.1	1004.3
1683	2019-07-26 11:27:38	193987	FF0F2A4A	11809	21055	30.1	1004.2
1684	2019-07-26 11:27:38	194101	FF0F2A4A	11810	21058	30.1	1004.2
1685	2019-07-26 11:27:38	194216	FF0F2A4A	11810	21057	30.1	1004.2
1686	2019-07-26 11:27:38	194331	FF0F2A4A	11809	21057	30.1	1004.2
1687	2019-07-26 11:27:38	194446	FF0F2A4A	11810	21055	30.1	1004.3
1688	2019-07-26 11:27:38	194561	FF0F2A4A	11810	21057	30.1	1004.3
1689	2019-07-26 11:27:38	194676	FF0F2A4A	11810	21057	30.1	1004.3
1690	2019-07-26 11:27:38	194791	FF0F2A4A	11810	21056	30.1	1004.3
1691	2019-07-26 11:27:38	194906	FF0F2A4A	11810	21056	30.1	1004.4
1692	2019-07-26 11:27:38	195021	FF0F2A4A	11809	21054	30.1	1004.4
1693	2019-07-26 11:27:38	195136	FF0F2A4A	11810	21057	30.1	1004.2
1694	2019-07-26 11:27:38	195251	FF0F2A4A	11810	21056	30.1	1004.2
1695	2019-07-26 11:27:38	195365	FF0F2A4A	11810	21058	30.1	1004.2
1696	2019-07-26 11:27:38	195480	FF0F2A4A	11810	21057	30.1	1004.2
1697	2019-07-26 11:27:38	195595	FF0F2A4A	11809	21053	30.1	1004.3
1698	2019-07-26 11:27:38	195709	FF0F2A4A	11809	21058	30.1	1004.3
1699	2019-07-26 11:27:38	195824	FF0F2A4A	11809	21053	30.1	1004.3
1700	2019-07-26 11:27:38	195939	FF0F2A4A	11808	21056	30.1	1004.3
1701	2019-07-26 11:27:38	196054	FF0F2A4A	11809	21054	30.1	1004.3
1702	2019-07-26 11:27:38	196169	FF0F2A4A	11810	21057	30.1	1004.3
1703	2019-07-26 11:27:38	196284	FF0F2A4A	11810	21054	30.1	1004.3
1704	2019-07-26 11:27:38	196399	FF0F2A4A	11808	21057	30.1	1004.3
1705	2019-07-26 11:27:38	196514	FF0F2A4A	11809	21054	30.1	1004.3
1706	2019-07-26 11:27:38	196628	FF0F2A4A	11809	21053	30.1	1004.3
1707	2019-07-26 11:27:38	196743	FF0F2A4A	11809	21055	30.1	1004.3
1708	2019-07-26 11:27:38	196858	FF0F2A4A	11808	21057	30.1	1004.3
1709	2019-07-26 11:27:38	196972	FF0F2A4A	11809	21054	30.1	1004.3
1710	2019-07-26 11:27:38	197087	FF0F2A4A	11810	21054	30.1	1004.3
1711	2019-07-26 11:27:38	197202	FF0F2A4A	11809	21053	30.1	1004.3
1712	2019-07-26 11:27:38	197317	FF0F2A4A	11809	21054	30.1	1004.4
1713	2019-07-26 11:27:38	197432	FF0F2A4A	11808	21057	30.1	1004.4
1714	2019-07-26 11:27:38	197547	FF0F2A4A	11809	21054	30.1	1004.4
1715	2019-07-26 11:27:38	197662	FF0F2A4A	11809	21057	30.1	1004.3
1716	2019-07-26 11:27:38	197777	FF0F2A4A	11810	21057	30.1	1004.2
1717	2019-07-26 11:27:38	197892	FF0F2A4A	11809	21054	30.1	1004.2
1718	2019-07-26 11:27:38	198006	FF0F2A4A	11809	21056	30.1	1004.3
1719	2019-07-26 11:27:38	198121	FF0F2A4A	11809	21054	30.1	1004.4
1720	2019-07-26 11:27:38	198235	FF0F2A4A	11808	21056	30.1	1004.4
1721	2019-07-26 11:27:38	198350	FF0F2A4A	11809	21057	30.1	1004.4
1722	2019-07-26 11:27:38	198465	FF0F2A4A	11809	21053	30.1	1004.4
1723	2019-07-26 11:27:38	198580	FF0F2A4A	11809	21053	30.1	1004.3
1724	2019-07-26 11:27:38	198695	FF0F2A4A	11808	21056	30.1	1004.2
1725	2019-07-26 11:27:38	198810	FF0F2A4A	11808	21053	30.1	1004.2
1726	2019-07-26 11:27:38	198925	FF0F2A4A	11809	21052	30.1	1004.2
1727	2019-07-26 11:27:38	199039	FF0F2A4A	11808	21053	30.1	1004.3
1728	2019-07-26 11:27:38	199154	FF0F2A4A	11810	21055	30.1	1004.3
1729	2019-07-26 11:27:38	199269	FF0F2A4A	11808	21056	30.1	1004.2
1730	2019-07-26 11:27:38	199384	FF0F2A4A	11809	21055	30.1	1004.3
1731	2019-07-26 11:27:38	199498	FF0F2A4A	11809	21054	30.1	1004.4
1732	2019-07-26 11:27:38	199613	FF0F2A4A	11808	21055	30.1	1004.3
1733	2019-07-26 11:27:38	199728	FF0F2A4A	11809	21057	30.1	1004.3
1734	2019-07-26 11:27:38	199843	FF0F2A4A	11808	21057	30.1	1004.4
1735	2019-07-26 11:27:38	199958	FF0F2A4A	11810	21056	30.1	1004.3
1736	2019-07-26 11:27:38	200073	FF0F2A4A	11810	21057	30.1	1004.3
1737	2019-07-26 11:27:38	200188	FF0F2A4A	11809	21054	30.1	1004.4
1738	2019-07-26 11:27:38	200303	FF0F2A4A	11809	21058	30.1	1004.4
1739	2019-07-26 11:27:38	200418	FF0F2A4A	11809	21053	30.1	1004.4
1740	2019-07-26 11:27:38	200533	FF0F2A4A	11809	21057	30.1	1004.4
1741	2019-07-26 11:27:38	200648	FF0F2A4A	11810	21057	30.1	1004.3
1742	2019-07-26 11:27:38	200762	FF0F2A4A	11809	21057	30.1	1004.3
1743	2019-07-26 11:27:38	200877	FF0F2A4A	11810	21057	30.1	1004.3
1744	2019-07-26 11:27:38	200992	FF0F2A4A	11809	21056	30.1	1004.3
1745	2019-07-26 11:27:38	201107	FF0F2A4A	11810	21057	30.1	1004.3
1746	2019-07-26 11:27:38	201222	FF0F2A4A	11810	21057	30.1	1004.2
1747	2019-07-26 11:27:38	201337	FF0F2A4A	11810	21056	30.1	1004.3
1748	2019-07-26 11:27:38	201452	FF0F2A4A	11810	21055	30.1	1004.4
1749	2019-07-26 11:27:38	201567	FF0F2A4A	11809	21053	30.1	1004.3
1750	2019-07-26 11:27:38	201682	FF0F2A4A	11810	21055	30.1	1004.3
1751	2019-07-26 11:27:38	201797	FF0F2A4A	11810	21057	30.1	1004.3
1752	2019-07-26 11:27:38	201912	FF0F2A4A	11809	21054	30.1	1004.3
1753	2019-07-26 11:27:38	202026	FF0F2A4A	11808	21057	30.1	1004.3
1754	2019-07-26 11:27:38	202141	FF0F2A4A	11809	21058	30.1	1004.3
1755	2019-07-26 11:27:38	202256	FF0F2A4A	11809	21054	30.1	1004.3
1756	2019-07-26 11:27:38	202371	FF0F2A4A	11809	21053	30.1	1004.3
1757	2019-07-26 11:27:38	202486	FF0F2A4A	11809	21055	30.1	1004.3
1758	2019-07-26 11:27:38	202601	FF0F2A4A	11809	21057	30.1	1004.3
1759	2019-07-26 11:27:38	202716	FF0F2A4A	11809	21058	30.1	1004.3
1760	2019-07-26 11:27:38	202831	FF0F2A4A	11809	21057	30.1	1004.3
1761	2019-07-26 11:27:38	202946	FF0F2A4A	11809	21057	30.1	1004.3
1762	2019-07-26 11:27:38	203061	FF0F2A4A	11809	21056	30.1	1004.3
1763	2019-07-26 11:27:38	203176	FF0F2A4A	11809	21054	30.1	1004.3
1764	2019-07-26 11:27:38	203290	FF0F2A4A	11809	21053	30.1	1004.3
1765	2019-07-26 11:27:38	203405	FF0F2A4A	11808	21057	30.1	1004.4
1766	2019-07-26 11:27:38	203520	FF0F2A4A	11809	21054	30.1	1004.4
1767	2019-07-26 11:27:38	203635	FF0F2A4A	11809	21053	30.1	1004.3
1768	2019-07-26 11:27:38	203750	FF0F2A4A	11809	21053	30.1	1004.3
1769	2019-07-26 11:27:38	203865	FF0F2A4A	11809	21056	30.1	1004.3
1770	2019-07-26 11:27:38	203980	FF0F2A4A	11808	21056	30.1	1004.3
1771	2019-07-26 11:27:38	204095	FF0F2A4A	11808	21054	30.1	1004.4
1772	2019-07-26 11:27:38	204210	FF0F2A4A	11808	21053	30.1	1004.4
1773	2019-07-26 11:27:38	204325	FF0F2A4A	11809	21052	30.1	1004.3
1774	2019-07-26 11:27:38	204440	FF0F2A4A	11810	21055	30.1	1004.3
1775	2019-07-26 11:27:38	204554	FF0F2A4A	11809	21054	30.1	1004.3
1776	2019-07-26 11:27:38	204669	FF0F2A4A	11809	21057	30.1	1004.3
1777	2019-07-26 11:27:38	204784	FF0F2A4A	11811	21052	30.1	1004.4
1778	2019-07-26 11:27:38	204899	FF0F2A4A	11809	21052	30.1	1004.4
1779	2019-07-26 11:27:38	205014	FF0F2A4A	11810	21054	30.1	1004.3
1780	2019-07-26 11:27:38	205129	FF0F2A4A	11809	21053	30.1	1004.3
1781	2019-07-26 11:27:38	205244	FF0F2A4A	11810	21055	30.1	1004.4
1782	2019-07-26 11:27:38	205359	FF0F2A4A	11810	21057	30.1	1004.4
1783	2019-07-26 11:27:38	205474	FF0F2A4A	11809	21057	30.1	1004.4
1784	2019-07-26 11:27:38	205589	FF0F2A4A	11810	21056	30.1	1004.4
1785	2019-07-26 11:27:38	205704	FF0F2A4A	11809	21053	30.1	1004.3
1786	2019-07-26 11:27:38	205818	FF0F2A4A	11808	21055	30.1	1004.3
1787	2019-07-26 11:27:38	205933	FF0F2A4A	11810	21057	30.1	1004.3
1788	2019-07-26 11:27:38	206048	FF0F2A4A	11810	21055	30.1	1004.3
1789	2019-07-26 11:27:38	206163	FF0F2A4A	11809	21057	30.1	1004.3
1790	2019-07-26 11:27:38	206278	FF0F2A4A	11808	21053	30.1	1004.3
1791	2019-07-26 11:27:38	206393	FF0F2A4A	11810	21057	30.1	1004.3
1792	2019-07-26 11:27:38	206508	FF0F2A4A	11809	21052	30.1	1004.3
1793	2019-07-26 11:27:38	206623	FF0F2A4A	11810	21056	30.1	1004.4
1794	2019-07-26 11:27:38	206738	FF0F2A4A	11809	21053	30.1	1004.4
1795	2019-07-26 11:27:38	206853	FF0F2A4A	11809	21053	30.1	1004.3
1796	2019-07-26 11:27:38	206968	FF0F2A4A	11809	21054	30.1	1004.3
1797	2019-07-26 11:27:38	207082	FF0F2A4A	11808	21058	30.1	1004.3
1798	2019-07-26 11:27:38	207197	FF0F2A4A	11809	21053	30.1	1004.3
1799	2019-07-26 11:27:38	207312	FF0F2A4A	11809	21054	30.1	1004.3
1800	2019-07-26 11:27:38	207427	FF0F2A4A	11809	21054	30.1	1004.3
1801	2019-07-26 11:27:38	207542	FF0F2A4A	11808	21056	30.1	1004.3
1802	2019-07-26 11:27:38	207657	FF0F2A4A	11809	21053	30.1	1004.3
1803	2019-07-26 11:27:38	207772	FF0F2A4A	11809	21054	30.1	1004.3
1804	2019-07-26 11:27:38	207887	FF0F2A4A	11809	21052	30.1	1004.3
1805	2019-07-26 11:27:38	208002	FF0F2A4A	11809	21056	30.1	1004.3
1806	2019-07-26 11:27:38	208117	FF0F2A4A	11810	21055	30.1	1004.3
1807	2019-07-26 11:27:38	208232	FF0F2A4A	11808	21053	30.1	1004.3
1808	2019-07-26 11:27:38	208346	FF0F2A4A	11809	21054	30.1	1004.3
1809	2019-07-26 11:27:38	208461	FF0F2A4A	11809	21053	30.1	1004.3
1810	2019-07-26 11:27:38	208576	FF0F2A4A	11808	21055	30.1	1004.3
1811	2019-07-26 11:27:38	208691	FF0F2A4A	11808	21058	30.1	1004.2
1812	2019-07-26 11:27:38	208806	FF0F2A4A	11809	21054	30.1	1004.2
1813	2019-07-26 11:27:38	208921	FF0F2A4A	11809	21054	30.1	1004.4
1814	2019-07-26 11:27:38	209036	FF0F2A4A	11809	21057	30.1	1004.4
1815	2019-07-26 11:27:38	209151	FF0F2A4A	11810	21057	30.1	1004.3
1816	2019-07-26 11:27:38	209266	FF0F2A4A	11809	21057	30.1	1004.3
1817	2019-07-26 11:27:38	209381	FF0F2A4A	11809	21056	30.1	1004.3
1818	2019-07-26 11:27:38	209496	FF0F2A4A	11810	21053	30.1	1004.3
1819	2019-07-26 11:27:38	209610	FF0F2A4A	11809	21053	30.1	1004.3
1820	2019-07-26 11:27:38	209725	FF0F2A4A	11809	21053	30.1	1004.3
1821	2019-07-26 11:27:38	209840	FF0F2A4A	11809	21054	30.1	1004.4
1822	2019-07-26 11:27:38	209954	FF0F2A4A	11808	21054	30.1	1004.4
1823	2019-07-26 11:27:38	210069	FF0F2A4A	11809	21054	30.1	1004.3
1824	2019-07-26 11:27:38	210184	FF0F2A4A	11809	21052	30.1	1004.3
1825	2019-07-26 11:27:38	210299	FF0F2A4A	11808	21056	30.1	1004.3
1826	2019-07-26 11:27:38	210414	FF0F2A4A	11809	21058	30.1	1004.3
1827	2019-07-26 11:27:38	210529	FF0F2A4A	11809	21055	30.1	1004.3
1828	2019-07-26 11:27:38	210644	FF0F2A4A	11809	21054	30.1	1004.3
1829	2019-07-26 11:27:38	210759	FF0F2A4A	11809	21054	30.1	1004.2
1830	2019-07-26 11:27:38	210873	FF0F2A4A	11808	21056	30.1	1004.2
1831	2019-07-26 11:27:38	210988	FF0F2A4A	11809	21054	30.1	1004.2
1832	2019-07-26 11:27:38	211103	FF0F2A4A	11809	21054	30.1	1004.2
1833	2019-07-26 11:27:38	211218	FF0F2A4A	11808	21057	30.1	1004.3
1834	2019-07-26 11:27:38	211333	FF0F2A4A	11809	21057	30.1	1004.3
1835	2019-07-26 11:27:38	211448	FF0F2A4A	11809	21055	30.1	1004.3
1836	2019-07-26 11:27:38	211563	FF0F2A4A	11809	21054	30.1	1004.3
1837	2019-07-26 11:27:38	211678	FF0F2A4A	11809	21057	30.1	1004.4
1838	2019-07-26 11:27:38	211793	FF0F2A4A	11810	21056	30.1	1004.4
1839	2019-07-26 11:27:38	211908	FF0F2A4A	11809	21054	30.1	1004.3
1840	2019-07-26 11:27:38	212023	FF0F2A4A	11810	21058	30.1	1004.3
1841	2019-07-26 11:27:38	212137	FF0F2A4A	11810	21058	30.1	1004.3
1842	2019-07-26 11:27:38	212252	FF0F2A4A	11810	21056	30.1	1004.3
1843	2019-07-26 11:27:38	212367	FF0F2A4A	11810	21058	30.1	1004.3
1844	2019-07-26 11:27:38	212481	FF0F2A4A	11810	21054	30.1	1004.3
1845	2019-07-26 11:27:38	212596	FF0F2A4A	11810	21053	30.1	1004.3
1846	2019-07-26 11:27:38	212711	FF0F2A4A	11810	21058	30.1	1004.3
1847	2019-07-26 11:27:38	212826	FF0F2A4A	11809	21055	30.1	1004.2
1848	2019-07-26 11:27:38	212941	FF0F2A4A	11810	21059	30.1	1004.2
1849	2019-07-26 11:27:38	213056	FF0F2A4A	11810	21057	30.1	1004.3
1850	2019-07-26 11:27:38	213171	FF0F2A4A	11809	21056	30.1	1004.3
1851	2019-07-26 11:27:38	213286	FF0F2A4A	11810	21058	30.1	1004.3
1852	2019-07-26 11:27:38	213400	FF0F2A4A	11810	21058	30.1	1004.3
1853	2019-07-26 11:27:38	213515	FF0F2A4A	11809	21054	30.1	1004.3
1854	2019-07-26 11:27:38	213630	FF0F2A4A	11809	21053	30.1	1004.3
1855	2019-07-26 11:27:38	213744	FF0F2A4A	11809	21054	30.1	1004.3
1856	2019-07-26 11:27:38	213859	FF0F2A4A	11809	21053	30.1	1004.3
1857	2019-07-26 11:27:38	213974	FF0F2A4A	11810	21056	30.1	1004.3
1858	2019-07-26 11:27:38	214089	FF0F2A4A	11810	21055	30.1	1004.3
1859	2019-07-26 11:27:38	214204	FF0F2A4A	11809	21054	30.1	1004.3
1860	2019-07-26 11:27:38	214319	FF0F2A4A	11809	21055	30.1	1004.3
1861	2019-07-26 11:27:38	214434	FF0F2A4A	11810	21057	30.1	1004.3
1862	2019-07-26 11:27:38	214549	FF0F2A4A	11810	21055	30.1	1004.3
1863	2019-07-26 11:27:38	214664	FF0F2A4A	11810	21057	30.1	1004.4
1864	2019-07-26 11:27:38	214779	FF0F2A4A	11809	21053	30.1	1004.4
1865	2019-07-26 11:27:38	214894	FF0F2A4A	11808	21056	30.1	1004.3
1866	2019-07-26 11:27:38	215008	FF0F2A4A	11809	21056	30.1	1004.3
1867	2019-07-26 11:27:38	215123	FF0F2A4A	11809	21052	30.1	1004.3
1868	2019-07-26 11:27:38	215238	FF0F2A4A	11809	21054	30.1	1004.3
1869	2019-07-26 11:27:38	215353	FF0F2A4A	11808	21056	30.1	1004.3
1870	2019-07-26 11:27:38	215468	FF0F2A4A	11809	21054	30.1	1004.3
1871	2019-07-26 11:27:38	215583	FF0F2A4A	11808	21054	30.1	1004.2
1872	2019-07-26 11:27:38	215698	FF0F2A4A	11808	21057	30.1	1004.2
1873	2019-07-26 11:27:38	215813	FF0F2A4A	11809	21054	30.1	1004.3
1874	2019-07-26 11:27:38	215928	FF0F2A4A	11809	21054	30.1	1004.3
1875	2019-07-26 11:27:38	216043	FF0F2A4A	11810	21057	30.1	1004.3
1876	2019-07-26 11:27:38	216158	FF0F2A4A	11810	21055	30.1	1004.3
1877	2019-07-26 11:27:38	216272	FF0F2A4A	11809	21054	30.1	1004.2
1878	2019-07-26 11:27:38	216386	FF0F2A4A	11809	21058	30.1	1004.2
1879	2019-07-26 11:27:38	216501	FF0F2A4A	11810	21057	30.1	1004.3
1880	2019-07-26 11:27:38	216616	FF0F2A4A	11809	21053	30.1	1004.3
1881	2019-07-26 11:27:38	216731	FF0F2A4A	11809	21055	30.1	1004.3
1882	2019-07-26 11:27:38	216846	FF0F2A4A	11809	21053	30.1	1004.3
1883	2019-07-26 11:27:38	216961	FF0F2A4A	11808	21056	30.1	1004.2
1884	2019-07-26 11:27:38	217076	FF0F2A4A	11809	21053	30.1	1004.2
1885	2019-07-26 11:27:38	217190	FF0F2A4A	11810	21056	30.1	1004.3
1886	2019-07-26 11:27:38	217305	FF0F2A4A	11808	21055	30.1	1004.3
1887	2019-07-26 11:27:38	217419	FF0F2A4A	11809	21053	30.1	1004.3
1888	2019-07-26 11:27:38	217533	FF0F2A4A	11808	21056	30.1	1004.3
1889	2019-07-26 11:27:38	217648	FF0F2A4A	11809	21055	30.1	1004.4
1890	2019-07-26 11:27:38	217763	FF0F2A4A	11810	21053	30.1	1004.4
1891	2019-07-26 11:27:38	217878	FF0F2A4A	11810	21054	30.1	1004.3
1892	2019-07-26 11:27:38	217993	FF0F2A4A	11810	21054	30.1	1004.3
1893	2019-07-26 11:27:38	218108	FF0F2A4A	11809	21057	30.1	1004.3
1894	2019-07-26 11:27:38	218223	FF0F2A4A	11809	21055	30.1	1004.3
1895	2019-07-26 11:27:38	218338	FF0F2A4A	11809	21054	30.1	1004.2
1896	2019-07-26 11:27:38	218453	FF0F2A4A	11808	21054	30.1	1004.2
1897	2019-07-26 11:27:38	218568	FF0F2A4A	11809	21055	30.1	1004.3
1898	2019-07-26 11:27:38	218683	FF0F2A4A	11810	21058	30.1	1004.3
1899	2019-07-26 11:27:38	218797	FF0F2A4A	11809	21055	30.1	1004.2
1900	2019-07-26 11:27:38	218912	FF0F2A4A	11809	21057	30.1	1004.2
1901	2019-07-26 11:27:38	219027	FF0F2A4A	11810	21057	30.1	1004.3
1902	2019-07-26 11:27:38	219142	FF0F2A4A	11810	21054	30.1	1004.3
1903	2019-07-26 11:27:38	219257	FF0F2A4A	11809	21056	30.1	1004.2
1904	2019-07-26 11:27:38	219372	FF0F2A4A	11810	21058	30.1	1004.2
1905	2019-07-26 11:27:38	219487	FF0F2A4A	11809	21055	30.1	1004.2
1906	2019-07-26 11:27:38	219602	FF0F2A4A	11809	21053	30.1	1004.2
1907	2019-07-26 11:27:38	219717	FF0F2A4A	11810	21057	30.1	1004.4
1908	2019-07-26 11:27:38	219832	FF0F2A4A	11810	21058	30.1	1004.4
1909	2019-07-26 11:27:38	219947	FF0F2A4A	11810	21057	30.1	1004.4
1910	2019-07-26 11:27:38	220061	FF0F2A4A	11809	21058	30.1	1004.4
1911	2019-07-26 11:27:38	220176	FF0F2A4A	11809	21055	30.1	1004.3
1912	2019-07-26 11:27:38	220291	FF0F2A4A	11809	21054	30.1	1004.3
1913	2019-07-26 11:27:38	220406	FF0F2A4A	11809	21055	30.1	1004.3
1914	2019-07-26 11:27:38	220521	FF0F2A4A	11809	21054	30.1	1004.3
1915	2019-07-26 11:27:38	220636	FF0F2A4A	11808	21054	30.1	1004.3
1916	2019-07-26 11:27:38	220751	FF0F2A4A	11809	21054	30.1	1004.3
1917	2019-07-26 11:27:38	220866	FF0F2A4A	11809	21054	30.1	1004.4
1918	2019-07-26 11:27:38	220981	FF0F2A4A	11809	21054	30.1	1004.4
1919	2019-07-26 11:27:38	221096	FF0F2A4A	11809	21055	30.1	1004.3
1920	2019-07-26 11:27:38	221211	FF0F2A4A	11809	21057	30.1	1004.3
1921	2019-07-26 11:27:38	221325	FF0F2A4A	11809	21055	30.1	1004.2
1922	2019-07-26 11:27:38	221440	FF0F2A4A	11809	21053	30.1	1004.2
1923	2019-07-26 11:27:38	221555	FF0F2A4A	11810	21058	30.1	1004.2
1924	2019-07-26 11:27:38	221670	FF0F2A4A	11810	21057	30.1	1004.2
1925	2019-07-26 11:27:38	221785	FF0F2A4A	11809	21054	30.1	1004.2
1926	2019-07-26 11:27:38	221900	FF0F2A4A	11810	21058	30.1	1004.2
1927	2019-07-26 11:27:38	222015	FF0F2A4A	11810	21057	30.1	1004.3
1928	2019-07-26 11:27:38	222130	FF0F2A4A	11809	21057	30.1	1004.3
1929	2019-07-26 11:27:38	222245	FF0F2A4A	11809	21054	30.1	1004.3
1930	2019-07-26 11:27:38	222360	FF0F2A4A	11810	21058	30.1	1004.3
1931	2019-07-26 11:27:38	222475	FF0F2A4A	11809	21054	30.1	1004.3
1932	2019-07-26 11:27:38	222589	FF0F2A4A	11810	21058	30.1	1004.3
1933	2019-07-26 11:27:38	222704	FF0F2A4A	11809	21055	30.1	1004.3
1934	2019-07-26 11:27:38	222819	FF0F2A4A	11810	21054	30.1	1004.3
1935	2019-07-26 11:27:38	222934	FF0F2A4A	11810	21058	30.1	1004.3
1936	2019-07-26 11:27:38	223049	FF0F2A4A	11810	21056	30.1	1004.3
1937	2019-07-26 11:27:38	223164	FF0F2A4A	11810	21057	30.1	1004.3
1938	2019-07-26 11:27:38	223279	FF0F2A4A	11810	21055	30.1	1004.3
1939	2019-07-26 11:27:38	223394	FF0F2A4A	11810	21054	30.1	1004.3
1940	2019-07-26 11:27:38	223509	FF0F2A4A	11809	21055	30.1	1004.3
1941	2019-07-26 11:27:38	223624	FF0F2A4A	11809	21057	30.1	1004.2
1942	2019-07-26 11:27:38	223739	FF0F2A4A	11809	21058	30.1	1004.2
1943	2019-07-26 11:27:38	223853	FF0F2A4A	11810	21057	30.1	1004.3
1944	2019-07-26 11:27:38	223968	FF0F2A4A	11810	21057	30.1	1004.3
1945	2019-07-26 11:27:38	224083	FF0F2A4A	11809	21054	30.1	1004.3
1946	2019-07-26 11:27:38	224198	FF0F2A4A	11809	21057	30.1	1004.3
1947	2019-07-26 11:27:38	224313	FF0F2A4A	11809	21056	30.1	1004.2
1948	2019-07-26 11:27:38	224428	FF0F2A4A	11809	21057	30.1	1004.2
1949	2019-07-26 11:27:38	224543	FF0F2A4A	11809	21058	30.1	1004.3
1950	2019-07-26 11:27:38	224658	FF0F2A4A	11810	21059	30.1	1004.3
1951	2019-07-26 11:27:38	224773	FF0F2A4A	11809	21056	30.1	1004.3
1952	2019-07-26 11:27:38	224888	FF0F2A4A	11810	21054	30.1	1004.3
1953	2019-07-26 11:27:38	225003	FF0F2A4A	11810	21055	30.1	1004.3
1954	2019-07-26 11:27:38	225117	FF0F2A4A	11810	21058	30.1	1004.3
1955	2019-07-26 11:27:38	225232	FF0F2A4A	11810	21054	30.1	1004.4
1956	2019-07-26 11:27:38	225347	FF0F2A4A	11809	21055	30.1	1004.4
1957	2019-07-26 11:27:38	225462	FF0F2A4A	11810	21058	30.1	1004.2
1958	2019-07-26 11:27:38	225577	FF0F2A4A	11810	21058	30.1	1004.2
1959	2019-07-26 11:27:38	225692	FF0F2A4A	11809	21058	30.1	1004.3
1960	2019-07-26 11:27:38	225807	FF0F2A4A	11810	21058	30.1	1004.3
1961	2019-07-26 11:27:38	225922	FF0F2A4A	11810	21057	30.1	1004.2
1962	2019-07-26 11:27:38	226037	FF0F2A4A	11809	21054	30.1	1004.2
1963	2019-07-26 11:27:38	226152	FF0F2A4A	11810	21055	30.1	1004.2
1964	2019-07-26 11:27:38	226267	FF0F2A4A	11810	21059	30.1	1004.2
1965	2019-07-26 11:27:38	226381	FF0F2A4A	11810	21054	30.1	1004.3
1966	2019-07-26 11:27:38	226496	FF0F2A4A	11810	21058	30.1	1004.3
1967	2019-07-26 11:27:38	226611	FF0F2A4A	11811	21054	30.1	1004.2
1968	2019-07-26 11:27:38	226726	FF0F2A4A	11810	21058	30.1	1004.2
1969	2019-07-26 11:27:38	226841	FF0F2A4A	11809	21055	30.1	1004.2
1970	2019-07-26 11:27:38	226956	FF0F2A4A	11810	21057	30.1	1004.2
1971	2019-07-26 11:27:38	227071	FF0F2A4A	11809	21055	30.1	1004.2
1972	2019-07-26 11:27:38	227186	FF0F2A4A	11810	21059	30.1	1004.3
1973	2019-07-26 11:27:38	227301	FF0F2A4A	11809	21055	30.1	1004.4
1974	2019-07-26 11:27:38	227416	FF0F2A4A	11809	21055	30.1	1004.3
1975	2019-07-26 11:27:38	227531	FF0F2A4A	11810	21057	30.1	1004.3
1976	2019-07-26 11:27:38	227645	FF0F2A4A	11809	21058	30.1	1004.3
1977	2019-07-26 11:27:38	227760	FF0F2A4A	11810	21058	30.1	1004.2
1978	2019-07-26 11:27:38	227875	FF0F2A4A	11809	21055	30.1	1004.3
1979	2019-07-26 11:27:38	227990	FF0F2A4A	11809	21056	30.1	1004.4
1980	2019-07-26 11:27:38	228105	FF0F2A4A	11810	21055	30.1	1004.3
1981	2019-07-26 11:27:38	228220	FF0F2A4A	11810	21055	30.1	1004.2
1982	2019-07-26 11:27:38	228335	FF0F2A4A	11811	21056	30.1	1004.3
1983	2019-07-26 11:27:38	228450	FF0F2A4A	11810	21056	30.1	1004.4
1984	2019-07-26 11:27:38	228565	FF0F2A4A	11809	21058	30.1	1004.4
1985	2019-07-26 11:27:38	228680	FF0F2A4A	11810	21055	30.1	1004.4
1986	2019-07-26 11:27:38	228795	FF0F2A4A	11810	21059	30.1	1004.3
1987	2019-07-26 11:27:38	228909	FF0F2A4A	11809	21058	30.1	1004.3
1988	2019-07-26 11:27:38	229024	FF0F2A4A	11810	21058	30.1	1004.4
1989	2019-07-26 11:27:38	229139	FF0F2A4A	11809	21054	30.1	1004.4
1990	2019-07-26 11:27:38	229253	FF0F2A4A	11809	21056	30.1	1004.4
1991	2019-07-26 11:27:38	229368	FF0F2A4A	11809	21058	30.1	1004.4
1992	2019-07-26 11:27:38	229483	FF0F2A4A	11809	21053	30.1	1004.3
1993	2019-07-26 11:27:38	229598	FF0F2A4A	11809	21054	30.1	1004.3
1994	2019-07-26 11:27:38	229713	FF0F2A4A	11809	21058	30.1	1004.4
1995	2019-07-26 11:27:38	229828	FF0F2A4A	11809	21054	30.1	1004.4
1996	2019-07-26 11:27:38	229943	FF0F2A4A	11809	21054	30.1	1004.4
[truncated: 62,321 more rows]
